# Supplementary material for: Parallel evolution of genes controlling mitonuclear balance in short‐lived annual fishes
Source: Aging Cell. 2017 Mar 11;16(3):488–96. doi: 10.1111/acel.12577 (PMC5418189; doi:10.1111/acel.12577)
Supplement: Supplementary file 1 — Table S1 Results of positive selection analysis in the N‐branch, ranked by P‐value. Table S2 Results of positive selection analysis in the PR‐branch, ranked by P‐value. Table S3 Results of positive selection analysis in the FKK‐branch, ranked by P‐value. Table S4 Comparison of fold‐changes in expression of mitonuclear and mitochondrial biogenesis gene sets. Table S5 Overview of the tested genes. Table S6 List of genes used to construct the tree in Fig. 1. Table S7 List of background genes used for GO analysis. Table S8 List of genes used as background for the simulation experiment (5–95% expression quantile of the PSGs). Table S9 List of mitochondrial biogenesis genes within the background genes list (Table S7). Table S10 Entrez orthologs of PSGs. Table S11 Expression levels of all tested genes. Table S12 Statistics of read data for each library. Table S13 Complete list of Nothobranchius PSGs overlapping with PSGs in long‐lived mammals. [file ACEL-16-488-s001.xlsx]

## Sheet: S1 N-branch
	Gene shows a significant p-value (<0.05) only with a globally estimated tree but not with a tree that was estimated on the gene itself
	Gene shows a significant p-value (<0.05) and is part of mitochondrial respiratory chain complex I (GO:0005747)
Gene ID	Gene symbol	Ensembl human ortholog gene ID	Ensembl human ortholog gene symbol	Ensembl zebra fish ortholog gene ID	P-value	FDR	Number of selected sites	Ka/Ks tested branch	Ka/Ks other branches
Nfu_g_1_009361	PDLIM2	ENSG00000120913	PDLIM2	ENSDARG00000069956	2.893e-05	0.064161	3	7.61662	0.276001
Nfu_g_1_023271	PHOSPHO1	ENSG00000173868	PHOSPHO1	ENSDARG00000008403	4.206e-05	0.067928	4	1.60841	0.247579
Nfu_g_1_016139	NTPCR	ENSG00000135778	NTPCR	ENSDARG00000021853	4.288e-05	0.067928	5	12.7635	0.149384
Nfu_g_1_012812	ABCF1	ENSG00000204574	ABCF1	ENSDARG00000031795	0.0001517	0.210275	5	4.0005	0.0847515
Nfu_g_1_005400	JAKMIP2	ENSG00000176049	JAKMIP2	ENSDARG00000053547	0.0002516	0.309999	4	3.74172	0.0556217
Nfu_g_1_022212	PIGW	ENSG00000184886	PIGW	ENSDARG00000079244	0.0003446	0.347388	8	1.07198	0.316729
Nfu_g_1_014190	ITGB2	ENSG00000160255	ITGB2	ENSDARG00000016939	0.001032	0.765141	11	7.0025	0.291179
Nfu_g_1_009863	KPNB1	ENSG00000108424	KPNB1	ENSDARG00000008680	0.001035	0.765141	2	1.14448	0.0136041
Nfu_g_1_008990	C12ORF65	ENSG00000130921	C5H12ORF65	ENSDARG00000059447	0.001412	0.976484	3	3.0193	0.198094
Nfu_g_1_014274	OLA.9963		ZGC:162396	ENSDARG00000069549	0.001497	0.976484	5	13.4283	0.285184
Nfu_g_1_002743	LYRM7	ENSG00000186687	LYRM7	ENSDARG00000079815	0.001724	1	3	3.36433	0.202935
Nfu_g_1_017892	SCFD2	ENSG00000184178	SCFD2	ENSDARG00000040005	0.001851	1	5	2.59476	0.187623
Nfu_g_1_001565	Nfu_g_1_001565	ENSG00000132819	RBM38	ENSDARG00000058818	0.00222	1	6	20.3504	0.143533
Nfu_g_1_011610	NRCAM	ENSG00000091129	NRCAM	ENSDARG00000006396	0.002312	1	2	3.16678	0.250437
Nfu_g_1_020561	SHRPRBCK1R	ENSG00000179526	SHRPRBCK1R	ENSDARG00000059871	0.002551	1	4	0.909827	0.0944917
Nfu_g_1_011611	Nfu_g_1_011611	ENSG00000148429	USP6NL	ENSDARG00000022187	0.002564	1	7	6.09538	0.212524
Nfu_g_1_018855	RARS2	ENSG00000146282	RARS2	ENSDARG00000032277	0.003222	1	8	7.33703	0.195573
Nfu_g_1_006547	RPH3A	ENSG00000089169	RPH3A (2 OF 2)	ENSDARG00000063436	0.003574	1	2	5.42161	0.157703
Nfu_g_1_018484	SPNS1	ENSG00000169682	SPNS1	ENSDARG00000011925	0.00364	1	4	4.40638	0.131235
Nfu_g_1_007296	TTYH3B	ENSG00000136295	TTYH3B	ENSDARG00000007678	0.004055	1	2	2.91047	0.0735229
Nfu_g_1_005860	CLYBL	ENSG00000125246	CLYBL	ENSDARG00000029729	0.004387	1	3	7.95202	0.181216
Nfu_g_1_001015	TVP23B	ENSG00000171928	FAM18B	ENSDARG00000057060	0.00478	1	2	1.19098	0.199732
Nfu_g_1_025507	NRSN2	-	-	-	0.005655	1	6	1.04126	0.216981
Nfu_g_1_004346	POLR2B	ENSG00000047315	POLR2B	ENSDARG00000012592	0.007297	1	3	1.64353	0.00264
Nfu_g_1_019431	AL928657.1	ENSG00000241468	AL928657.1	ENSDARG00000037867	0.007942	1	1	13.5741	0.179888
Nfu_g_1_014236	BX571880.1		BX571880.1	ENSDARG00000033161	0.008278	1	2	11.0261	0.350581
Nfu_g_1_021485	Nfu_g_1_021485	ENSG00000117118	SDHB	ENSDARG00000075768	0.00888	1	2	11.581	0.0632404
Nfu_g_1_022560	NDUFS2	ENSG00000158864	NDUFS2	ENSDARG00000007526	0.009001	1	4	3.16794	0.111345
Nfu_g_1_007337	GAS1A	ENSG00000180447	GAS1A	ENSDARG00000077298	0.009194	1	11	2.68302	0.238286
Nfu_g_1_006528	MTFP1	ENSG00000242114	MTFP1	ENSDARG00000032111	0.009481	1	2	1.13888	0.0953855
Nfu_g_1_003006	ABAT	ENSG00000183044	ABAT	ENSDARG00000006031	0.0095	1	7	3.95766	0.111943
Nfu_g_1_015230	GSKIP	ENSG00000100744	C17H14ORF129	ENSDARG00000038099	0.009669	1	3	15.0484	0.135348
Nfu_g_1_019658	DEGS1	ENSG00000143753	DEGS1	ENSDARG00000007347	0.009992	1	2	2.06582	0.0889341
Nfu_g_1_010999	DHDDS	ENSG00000117682	DHDDS	ENSDARG00000039851	0.01008	1	1	3.37067	0.144366
Nfu_g_1_001875	ASXL1	ENSG00000171456	ASXL1	ENSDARG00000036956	0.01196	1	3	0.937582	0.294134
Nfu_g_1_007356	GLDC	ENSG00000178445	GLDC	ENSDARG00000035120	0.01215	1	5	1.40979	0.051217
Nfu_g_1_014988	TMEM234	ENSG00000160055	TMEM234	ENSDARG00000078333	0.01308	1	2	3.32386	0.281716
Nfu_g_1_010284	CALCOCO1	ENSG00000012822	CALCOCO1	ENSDARG00000036695	0.0135	1	1	2.02798	0.216996
Nfu_g_1_020114	CXORF38	ENSG00000185753	C25HXORF38 (2 OF 2)	ENSDARG00000036888	0.01454	1	6	15.417	0.25605
Nfu_g_1_012106	HIVEP3B	ENSG00000127124	HIVEP3B	ENSDARG00000037154	0.01469	1	3	1.90634	0.258409
Nfu_g_1_015805	UNC93B1	ENSG00000110057	UNC93B1	ENSDARG00000069114	0.01548	1	4	1.73243	0.160098
Nfu_g_1_008540	SELO	ENSG00000073169	SELO	ENSDARG00000041951	0.01601	1	5	4.55926	0.144322
Nfu_g_1_011439	COMMD3	ENSG00000148444	COMMD3	ENSDARG00000045402	0.01612	1	2	7.7375	0.23679
Nfu_g_1_004308	CLIC2	ENSG00000155962	CLIC2	ENSDARG00000010625	0.01671	1	2	0.983405	0.101334
Nfu_g_1_020807	TGM2B	ENSG00000198959	TGM2B	ENSDARG00000074094	0.01673	1	4	4.40388	0.14878
Nfu_g_1_005914	ESD	ENSG00000139684	ESD	ENSDARG00000019496	0.01705	1	1	3.08448	0.0528881
Nfu_g_1_008775	KCNH7	ENSG00000184611	KCNH7 (1 OF 2)	ENSDARG00000062687	0.01763	1	5	2.11905	0.0612372
Nfu_g_1_012279	TMEM170B	ENSG00000205269	TMEM170B (2 OF 2)	ENSDARG00000087025	0.01804	1	2	9.58978	0.130486
Nfu_g_1_005899	Nfu_g_1_005899		SI:CH211-218D20.15	ENSDARG00000094660	0.01946	1	2	5.5994	0.205915
Nfu_g_1_009877	FLII	ENSG00000177731	FLII	ENSDARG00000059701	0.01986	1	9	1.6507	0.0523855
Nfu_g_1_019616	ST13	ENSG00000100380	ST13	ENSDARG00000021973	0.02019	1	3	4.99633	0.171983
Nfu_g_1_022432	UBE3A	ENSG00000114062	UBE3A	ENSDARG00000055737	0.02129	1	6	1.62298	0.0446305
Nfu_g_1_021409	CISH	-	-	-	0.0215504	1	3	15.9285	0.207472
Nfu_g_1_012245	FOXRED1	ENSG00000110074	FOXRED1	ENSDARG00000060790	0.02229	1	4	5.09136	0.257447
Nfu_g_1_011660	LAMB1B		LAMB1B	ENSDARG00000045524	0.02247	1	22	1.30188	0.233198
Nfu_g_1_022527	FAM177A1	ENSG00000151327	FAM177A1	ENSDARG00000079636	0.02388	1	7	0.908359	0.211181
Nfu_g_1_005505	GSTA5	ENSG00000243955	GSTAL	ENSDARG00000090228	0.0248	1	3	14.4042	0.251967
Nfu_g_1_022362	Nfu_g_1_022362		-	-	0.02489	1	6	4.62722	0.214345
Nfu_g_1_005766	BRP44	ENSG00000143158	MPC2	ENSDARG00000024478	0.02597	1	3	1.8558	0.124657
Nfu_g_1_019842	RRP7A	ENSG00000189306	RRP7A	ENSDARG00000044853	0.02615	1	6	2.9936	0.226143
Nfu_g_1_003056	CBLN1	ENSG00000102924	CBLN1	ENSDARG00000057296	0.02697	1	2	11.4573	0.0493172
Nfu_g_1_000460	DPH1	ENSG00000108963	DPH1	ENSDARG00000057973	0.02714	1	4	8.29013	0.0890768
Nfu_g_1_018249	UGT8	ENSG00000174607	UGT8	ENSDARG00000037455	0.02759	1	2	2.32976	0.144442
Nfu_g_1_009165	POLR3D	ENSG00000168495	POLR3D	ENSDARG00000017820	0.02861	1	9	1.92078	0.145476
Nfu_g_1_019855	KDELR2A	ENSG00000136240	KDELR2A	ENSDARG00000005254	0.03435	1	2	5.96385	0.0500693
Nfu_g_1_005741	NDUFA10	ENSG00000130414	NDUFA10	ENSDARG00000013333	0.03446	1	5	0.929536	0.256857
Nfu_g_1_010100	EXOSC7	ENSG00000075914	EXOSC7	ENSDARG00000043336	0.03473	1	1	3.76443	0.0984625
Nfu_g_1_021476	NUDT2	ENSG00000164978	NUDT2	ENSDARG00000058728	0.03674	1	2	12.5528	0.147027
Nfu_g_1_006713	Nfu_g_1_006713		SI:DKEY-34E4.1	ENSDARG00000022085	0.03758	1	13	5.80602	0.22286
Nfu_g_1_021919	NDUFAF1	ENSG00000137806	NDUFAF1	ENSDARG00000025549	0.03801	1	2	1.27673	0.28354
Nfu_g_1_018193	LEF1	ENSG00000138795	LEF1	ENSDARG00000031894	0.03859	1	1	1.32523	0.0903945
Nfu_g_1_011294	BLOC1S5	ENSG00000188428	ZGC:113385	ENSDARG00000058622	0.03947	1	3	1.75867	0.281701
Nfu_g_1_008619	CU855816.1	ENSG00000125122	LRRC29	ENSDARG00000076425	0.04251	1	8	1.96741	0.190334
Nfu_g_1_018848	CDC40	ENSG00000168438	CDC40	ENSDARG00000041226	0.04739	1	1	2.01114	0.103247
Nfu_g_1_022188	VDAC1	ENSG00000213585	VDAC1	ENSDARG00000045132	0.04954	1	3	1.20996	0.0718746
Nfu_g_1_008098	GTF2H1	ENSG00000110768	GTF2H1 (1 OF 2)	ENSDARG00000026701	0.05116	1	7	6.571	0.12828
Nfu_g_1_008226	SPIRE2	ENSG00000204991	SPIRE2	ENSDARG00000003084	0.05259	1	8	2.70328	0.10616
Nfu_g_1_002075	ADPGK2		ADPGK2	ENSDARG00000062785	0.05429	1	4	4.69504	0.160309
Nfu_g_1_020168	NDUFA13	ENSG00000186010	NDUFA13	ENSDARG00000095242	0.05639	1	4	11.8272	0.251673
Nfu_g_1_011454	CD226	ENSG00000150637	CD226	ENSDARG00000045391	0.05716	1	1	8.28761	0.267815
Nfu_g_1_012752	PIGH	ENSG00000100564	PIGH	ENSDARG00000038348	0.05815	1	2	2.92852	0.126182
Nfu_g_1_007722	ELFN1	ENSG00000225968	ELFN1 (1 OF 2)	ENSDARG00000078141	0.05914	1	4	2.0608	0.102962
Nfu_g_1_018449	ALAD	ENSG00000148218	ALAD	ENSDARG00000052815	0.06409	1	4	5.37154	0.0872945
Nfu_g_1_015874	SPTBN1	ENSG00000115306	SPTBN2	ENSDARG00000053956	0.06565	1	13	1.01196	0.130084
Nfu_g_1_010752	UFC1	ENSG00000143222	UFC1	ENSDARG00000022340	0.06812	1	3	11.1238	0.0251894
Nfu_g_1_003607	MRPL52	ENSG00000172590	MRPL52	ENSDARG00000090568	0.07045	1	3	10.5175	0.270535
Nfu_g_1_020334	PCMTD1	ENSG00000168300	PCMTD1	ENSDARG00000053152	0.0746	1	3	3.13738	0.0606478
Nfu_g_1_019790	WFIKKN2A	ENSG00000173714	WFIKKN2 (1 OF 2)	ENSDARG00000013460	0.07636	1	2	2.32962	0.0920604
Nfu_g_1_002098	TXNL4B	ENSG00000140830	TXNL4B	ENSDARG00000058962	0.08445	1	1	2.00999	0.057499
Nfu_g_1_018935	ZBTB2B	ENSG00000181472	ZBTB2B	ENSDARG00000028086	0.0869	1	5	2.43326	0.135864
Nfu_g_1_003108	KCNIP4	ENSG00000185774	KCNIP4	ENSDARG00000088100	0.08701	1	1	2.06926	0.017057
Nfu_g_1_004410	PR2Y4L	ENSG00000186912	PR2Y4L	ENSDARG00000053570	0.08816	1	2	2.27279	0.164508
Nfu_g_1_012101	MRGBP	ENSG00000101189	C23H20ORF20	ENSDARG00000028894	0.09136	1	2	2.10858	0.0619109
Nfu_g_1_001531	SAS	ENSG00000135452	SAS	ENSDARG00000074554	0.09265	1	2	0.891891	0.202573
Nfu_g_1_005846	ITGBL1	ENSG00000198542	ITGBL1	ENSDARG00000040985	0.0980034	1	4	5.10099	0.176792
Nfu_g_1_012920	ST6GALNAC5A	ENSG00000117069	ST6GALNAC5A	ENSDARG00000039220	0.1022	1	2	4.24884	0.0733315
Nfu_g_1_006087	NDUFA2	ENSG00000131495	NDUFA2	ENSDARG00000021984	0.1025	1	4	1.05103	0.140809
Nfu_g_1_009408	ISG15	-	-	-	0.1118	1	1	13.5058	0.201833
Nfu_g_1_011250	EPC1	ENSG00000120616	EPC1	ENSDARG00000025241	0.1121	1	10	5.51316	0.149333
Nfu_g_1_022488	NXT2	ENSG00000101888	NXT2	ENSDARG00000061527	0.1133	1	4	1.73651	0.02598
Nfu_g_1_014291	NABP1A	ENSG00000173559	NABP1A	ENSDARG00000004692	0.1159	1	7	0.950819	0.0727347
Nfu_g_1_011070	FAM110D	ENSG00000197245	FAM110D	ENSDARG00000062517	0.1214	1	6	2.58427	0.148488
Nfu_g_1_017204	Nfu_g_1_017204		SI:DKEY-174N20.1	ENSDARG00000035579	0.124	1	5	4.08887	0.173469
Nfu_g_1_010950	Nfu_g_1_010950	ENSG00000143549	TPM3	ENSDARG00000005162	0.1242	1	3	9.26903	0.149521
Nfu_g_1_011529	RPL22L1	ENSG00000163584	RPL22L1	ENSDARG00000010244	0.1266	1	2	18.6243	0.0641642
Nfu_g_1_018498	YIPF6	ENSG00000181704	YIPF6	ENSDARG00000054433	0.1298	1	3	6.11928	0.11599
Nfu_g_1_004380	TCIRG1	ENSG00000110719	TCIRG1 (1 OF 3)	ENSDARG00000076003	0.1316	1	4	1.57934	0.16099
Nfu_g_1_023269	CDR2L	ENSG00000109089	CDR2L	ENSDARG00000026834	0.1446	1	4	3.05572	0.0488794
Nfu_g_1_019390	MAFG	ENSG00000197063	MAFG1	ENSDARG00000018109	0.148983	1	1	10.1016	0.0320504
Nfu_g_1_015081	ZNF503	ENSG00000165655	ZNF503	ENSDARG00000018492	0.1516	1	2	2.22811	0.0804291
Nfu_g_1_023741	WWP1	-	-	-	0.1692	1	8	2.15363	0.115902
Nfu_g_1_018669	PBK	ENSG00000168078	PBK	ENSDARG00000007221	0.178126	1	5	8.48861	0.199691
Nfu_g_1_021101	SPRYD3	ENSG00000167778	SPRYD3	ENSDARG00000075799	0.1822	1	3	4.47899	0.153979
Nfu_g_1_000009	POLR3GLB	ENSG00000121851	POLR3GLB	ENSDARG00000013734	0.1832	1	3	1.77207	0.142624
Nfu_g_1_003628	SLC7A8B	ENSG00000092068	SLC7A8 (1 OF 2)	ENSDARG00000075831	0.1842	1	5	3.73514	0.0590399
Nfu_g_1_000767	STC2A	ENSG00000113739	STC2A	ENSDARG00000056680	0.1863	1	2	3.59923	0.185241
Nfu_g_1_010088	STT3B	ENSG00000163527	STT3B	ENSDARG00000001890	0.1884	1	1	2.67675	0.0294717
Nfu_g_1_002387	FAM102BB	ENSG00000162636	FAM102BB	ENSDARG00000002333	0.2334	1	3	2.47575	0.0767862
Nfu_g_1_011731	OSGEP	ENSG00000092094	OSGEP	ENSDARG00000045846	0.2511	1	1	3.47356	0.0571727
Nfu_g_1_010587	DPM2	ENSG00000136908	DPM2	ENSDARG00000095623	0.2582	1	8	1.15731	0.146986
Nfu_g_1_013276	AFG3L2	ENSG00000141385	AFG3L2	ENSDARG00000062272	0.2707	1	4	1.98504	0.0570779
Nfu_g_1_014152	Nfu_g_1_014152	ENSG00000042493	CAPG	ENSDARG00000021318	0.290122	1	1	3.4026	0.116264
Nfu_g_1_011807	CREBL2	ENSG00000111269	CREBL2	ENSDARG00000094623	0.3043	1	1	11.3211	0.0428737
Nfu_g_1_008034	C25H1ORF51	ENSG00000159208	C25H1ORF51 (2 OF 2)	ENSDARG00000088171	0.3102	1	9	0.875302	0.285583
Nfu_g_1_014962	GADD45BB	ENSG00000099860	GADD45BB	ENSDARG00000013576	0.3224	1	6	0.894395	0.18056
Nfu_g_1_011800	Nfu_g_1_011800		-	-	0.3354	1	5	1	0.12374
Nfu_g_1_019421	FARSA	ENSG00000179115	FARSA	ENSDARG00000032750	0.3633	1	4	1.32257	0.090832
Nfu_g_1_023078	RPL19	ENSG00000108298	RPL19	ENSDARG00000013307	0.3841	1	1	0.942374	0.0350149
Nfu_g_1_000112	COX7A2	ENSG00000112695	COX7A2	ENSDARG00000053217	0.3874	1	4	0.857822	0.129651
Nfu_g_1_018556	GNA13A	ENSG00000120063	GNA13B	ENSDARG00000037924	0.4183	1	4	1.11778	0.0935635
Nfu_g_1_007730	Nfu_g_1_007730	ENSG00000130656	HBAA1	ENSDARG00000079078	0.442	1	1	1.49976	0.235239
Nfu_g_1_009013	RICTOR	ENSG00000164327	RICTORB	ENSDARG00000002020	0.4943	1	8	0.939072	0.0800019
Nfu_g_1_018758	CCDC167	ENSG00000198937	CCDC167	ENSDARG00000045850	0.4949	1	7	3.62754	0.12131
Nfu_g_1_006574	PRNPB		PRNPRS1	ENSDARG00000044048	0.496309	1	1	1.75935	0.214903
Nfu_g_1_000530	NDUFC2	ENSG00000151366	NDUFC2	ENSDARG00000087803	0.5063	1	2	0.928143	0.331152
Nfu_g_1_010207	AL954698.2	ENSG00000186897	C1QL4 (1 OF 2)	ENSDARG00000011549	0.5334	1	5	5.29915	0.108403
Nfu_g_1_019766	MED9		-	ENSDARG00000096631	0.5678	1	3	2.81499	0.185229
Nfu_g_1_008737	EN1	ENSG00000163064	ENG1B	ENSDARG00000015073	0.5758	1	2	1.79262	0.0655882
Nfu_g_1_001983	SARNP	ENSG00000205323	SARNP	ENSDARG00000059357	0.5855	1	3	1.20942	0.223537
Nfu_g_1_020165	RABL5	ENSG00000128581	RABL5	ENSDARG00000020822	0.5984	1	6	6.08595	0.138569
Nfu_g_1_021030	NPFFL	ENSG00000139574	NPFFL	ENSDARG00000045016	0.6015	1	6	2.85738	0.406762
Nfu_g_1_010910	PNRC2	ENSG00000189266	PNRC2	ENSDARG00000053291	0.6129	1	1	67.6184	0.133105
Nfu_g_1_010946	DCTN3	ENSG00000137100	DCTN3	ENSDARG00000041363	0.654	1	1	36.4371	0.143178
Nfu_g_1_020420	TIMM44	ENSG00000104980	TIMM44 (1 OF 2)	ENSDARG00000087613	0.6849	1	1	51.8524	0.093212
Nfu_g_1_023043	RND2	ENSG00000108830	RND2	ENSDARG00000070735	0.7042	1	2	62.7622	0.058411
Nfu_g_1_023396	TBC1D24	ENSG00000162065	TBC1D24	ENSDARG00000069339	0.7094	1	2	136.428	0.0612503
Nfu_g_1_018553	SYT16	ENSG00000139973	SYT16	ENSDARG00000030761	0.743	1	5	0.99439	0.185192
Nfu_g_1_019862	CRP1		CRP1	ENSDARG00000071454	0.7589	1	2	50.7591	0.0756449
Nfu_g_1_004980	TMEM25	ENSG00000149582	TMEM25	ENSDARG00000077203	0.76	1	12	1.36758	0.169353
Nfu_g_1_008559	Nfu_g_1_008559	ENSG00000164326	CART2	ENSDARG00000045832	0.7742	1	4	1.51621	0.086247
Nfu_g_1_001150	Nfu_g_1_001150		-	-	0.7872	1	4	1.47654	0.235933
Nfu_g_1_014530	Nfu_g_1_014530	ENSG00000112115	IL17A/F3	ENSDARG00000041976	0.7994	1	1	15.7085	0.0651478
Nfu_g_1_014854	MOSPD1	ENSG00000101928	MOSPD1	ENSDARG00000028614	0.822632	1	1	0.956532	0.0780595
Nfu_g_1_009807	UCHL1	ENSG00000154277	UCHL1	ENSDARG00000026871	0.8282	1	2	7.32848	0.227206
Nfu_g_1_003730	C7H4ORF48	ENSG00000243449	C7H4ORF48	ENSDARG00000089877	0.8379	1	1	1.14664	0.0745116
Nfu_g_1_001706	BX571853.2	ENSG00000141391	SLMO1	ENSDARG00000055288	0.848077	1	5	1.66035	0.0741732
Nfu_g_1_011124	RBM8A	ENSG00000131795	RBM8A	ENSDARG00000016516	0.8949	1	1	24.4665	0.041442
Nfu_g_1_022971	COX7A3	ENSG00000115944	COX7A3	ENSDARG00000054907	0.9073	1	3	0.92026	0.303862
Nfu_g_1_011827	IAPP	ENSG00000121351	IAPP	ENSDARG00000074122	0.9526	1	7	1.07357	0.232486
Nfu_g_1_015519	LHFPL4B		LHFPL4B	ENSDARG00000076943	0.9545	1	1	1.86596	0.104631
Nfu_g_1_008364	TMEM80	ENSG00000187049	TMEM216	ENSDARG00000091576	0.98737	1	2	125.214	0.295007
Nfu_g_1_007170	SH3GL2	ENSG00000107295	SH3GL2	ENSDARG00000023600	0.9882	1	2	1	0.0418235
Nfu_g_1_022194	Nfu_g_1_022194	ENSG00000108587	GOSR1	ENSDARG00000026654	0.9888	1	5	1.02757	0.127907
Nfu_g_1_023305	DCAF7	ENSG00000136485	DCAF7	ENSDARG00000054355	0.9915	1	3	1.22012	0.00609
Nfu_g_1_021775	C1H11ORF73	ENSG00000149196	C1H11ORF73	ENSDARG00000040546	0.995	1	7	1.01942	0.0420798
Nfu_g_1_013553	FABP2	ENSG00000145384	FABP2	ENSDARG00000006427	0.9956	1	2	1	0.161909
Nfu_g_1_023088	VCL	ENSG00000035403	VCL	ENSDARG00000044968	0.9984	1	6	0.999951	0.0562058
Nfu_g_1_000695	Nfu_g_1_000695	ENSG00000143933	CALM1B	ENSDARG00000044537	1	1	0	0	0
Nfu_g_1_000922	SMX5	ENSG00000204392	SMX5	ENSDARG00000070867	1	1	0	0	0
Nfu_g_1_001168	RPS27.2	ENSG00000177954	RPS27.2	ENSDARG00000055475	1	1	0	0	0
Nfu_g_1_003255	AP1S2	ENSG00000182287	AP1S2	ENSDARG00000058504	1	1	0	0	0
Nfu_g_1_003316	COPS2	ENSG00000166200	COPS2	ENSDARG00000004785	1	1	0	0	0
Nfu_g_1_003378	RPS28	ENSG00000233927	RPS28	ENSDARG00000035860	1	1	0	0	0
Nfu_g_1_004017	LMO1	ENSG00000166407	LMO1	ENSDARG00000034504	1	1	0	0	0
Nfu_g_1_005464	H3F3B.1	ENSG00000132475	H3F3C	ENSDARG00000033009	1	1	0	0	0
Nfu_g_1_005921	OLA.2819		ZGC:55512	ENSDARG00000003017	1	1	0	0	0
Nfu_g_1_006095	RPS14	ENSG00000164587	RPS14	ENSDARG00000036629	1	1	0	0	0
Nfu_g_1_006580	NRARP	ENSG00000198435	NRARPA	ENSDARG00000091419	1	1	0	0	0
Nfu_g_1_006719	SNRPD3	ENSG00000100028	SNRPD3L	ENSDARG00000076283	1	1	0	0	0
Nfu_g_1_007540	PBX4	ENSG00000105717	PBX4	ENSDARG00000052150	1	1	0	0	0
Nfu_g_1_008424	SIAH1	ENSG00000196470	SIAH1	ENSDARG00000030871	1	1	0	0	0
Nfu_g_1_010074	Nfu_g_1_010074	ENSG00000204435	CK2B	ENSDARG00000077776	1	1	0	0	0
Nfu_g_1_013624	SI:CH211-113A14.10	ENSG00000124529	WU:FE38F03	ENSDARG00000088420	1	1	0	0	0
Nfu_g_1_014125	SNRPD1	ENSG00000167088	SNRPD1	ENSDARG00000011648	1	1	0	0	0
Nfu_g_1_014661	CSNK1A1	ENSG00000113712	CSNK1A1	ENSDARG00000007993	1	1	0	0	0
Nfu_g_1_015026	Nfu_g_1_015026	ENSG00000165527	ARF6B	ENSDARG00000052928	1	1	0	0	0
Nfu_g_1_015905	RPS15A	ENSG00000134419	RPS15A	ENSDARG00000010160	1	1	0	0	0
Nfu_g_1_017056	H2AFVA	ENSG00000105968	H2AFV	ENSDARG00000068820	1	1	0	0	0
Nfu_g_1_017824	SERP2	ENSG00000151778	SERP2	ENSDARG00000094003	1	1	0	0	0
Nfu_g_1_018140	RPS13	ENSG00000110700	RPS13	ENSDARG00000036298	1	1	0	0	0
Nfu_g_1_018530	RPL23	ENSG00000125691	RPL23	ENSDARG00000053457	1	1	0	0	0
Nfu_g_1_018572	PPP4C	ENSG00000149923	PPP4CB	ENSDARG00000076439	1	1	0	0	0
Nfu_g_1_021192	RPS23	ENSG00000186468	RPS23	ENSDARG00000021838	1	1	0	0	0
Nfu_g_1_022127	SKP1	ENSG00000113558	SKP1	ENSDARG00000003151	1	1	0	0	0
Nfu_g_1_022482	H2AFVB	ENSG00000164032	H2AFVL	ENSDARG00000042502	1	1	0	0	0
Nfu_g_1_018807	OLA.1317	ENSG00000100632	ERH	ENSDARG00000032866	1	1	0	0.00042	0.00042
Nfu_g_1_013246	AP1M1	ENSG00000072958	AP1M3	ENSDARG00000039512	1	1	0	0.00049	0.00049
Nfu_g_1_007452	RBB4	ENSG00000162521	RBB4	ENSDARG00000029058	1	1	0	0.00056	0.00056
Nfu_g_1_011510	USP12A	ENSG00000152484	USP12A	ENSDARG00000078109	1	1	0	0.0008	0.0008
Nfu_g_1_003970	RAB11A	ENSG00000103769	RAB11A	ENSDARG00000041450	1	1	0	0.00089	0.00089
Nfu_g_1_015765	Nfu_g_1_015765	ENSG00000104833	WU:FJ41E11	ENSDARG00000038198	1	1	0	0.00111	0.00111
Nfu_g_1_004727	OLA.20865	ENSG00000131508	UBE2D2	ENSDARG00000028252	1	1	0	0.00128	0.00128
Nfu_g_1_000219	SNRPD2	ENSG00000125743	SNRPD2	ENSDARG00000040440	1	1	0	0.00137	0.00137
Nfu_g_1_000433	MAB21L1	ENSG00000180660	MAB21L1	ENSDARG00000055089	1	1	0	0.00137	0.00137
Nfu_g_1_010929	EIF2C1	ENSG00000092847	EIF2C1	ENSDARG00000092644	1	1	0	0.00138	0.00138
Nfu_g_1_002769	EBF3	ENSG00000108001	EBF3	ENSDARG00000016300	1	1	0	0.00141	0.00141
Nfu_g_1_001664	FAM50A	ENSG00000071859	FAM50A	ENSDARG00000024895	1	1	0	0.00146	0.00146
Nfu_g_1_023185	SPOP	ENSG00000121067	SPOP	ENSDARG00000038215	1	1	0	0.0015	0.0015
Nfu_g_1_002226	RAC3	ENSG00000169750	RAC3B	ENSDARG00000020795	1	1	0	0.00164	0.00164
Nfu_g_1_003124	PSMD14	ENSG00000115233	PSMD14	ENSDARG00000063100	1	1	0	0.00165	0.00165
Nfu_g_1_000349	AP2S1	ENSG00000042753	AP2S1	ENSDARG00000026967	1	1	0	0.00168	0.00168
Nfu_g_1_020934	MYL9	ENSG00000101335	MYL9B	ENSDARG00000008030	1	1	0	0.00172	0.00172
Nfu_g_1_020151	AP2M1A	ENSG00000161203	AP2M1A	ENSDARG00000002790	1	1	0	0.0018	0.0018
Nfu_g_1_004221	EIF2C4	ENSG00000134698	EIF2C4	ENSDARG00000086514	1	1	0	0.00189923	0.00189923
Nfu_g_1_020138	CDK5	ENSG00000164885	CDK5	ENSDARG00000056683	1	1	0	0.0019	0.0019
Nfu_g_1_013749	MAB21L2	ENSG00000181541	MAB21L2	ENSDARG00000015266	1	1	0	0.00198	0.00198
Nfu_g_1_000810	ARF1L		ARF1L	ENSDARG00000016393	1	1	0	0.00208	0.00208
Nfu_g_1_006751	ZMYND19	ENSG00000165724	ZMYND19	ENSDARG00000006686	1	1	0	0.00222	0.00222
Nfu_g_1_020506	KLHL20	ENSG00000076321	KLHL20	ENSDARG00000038801	1	1	0	0.00227	0.00227
Nfu_g_1_000702	YPEL2	ENSG00000175155	BX571762.1	ENSDARG00000087258	1	1	0	0.00242	0.00242
Nfu_g_1_007955	GABARAPL2	ENSG00000034713	GABARAPL2	ENSDARG00000027200	1	1	0	0.0025	0.0025
Nfu_g_1_004814	PITX2	ENSG00000164093	PITX2	ENSDARG00000036194	1	1	0	0.00251	0.00251
Nfu_g_1_021470	SNRPC	ENSG00000124562	SNRPC	ENSDARG00000009871	1	1	0	0.00252	0.00252
Nfu_g_1_007101	CU633160.1	ENSG00000102158	MAGT1	ENSDARG00000058062	1	1	0	0.00255	0.00255
Nfu_g_1_003087	RAB39B	ENSG00000155961	RAB39B (1 OF 2)	ENSDARG00000019312	1	1	0	0.00256	0.00256
Nfu_g_1_006421	RAB14L	ENSG00000119396	RAB14L	ENSDARG00000035188	1	1	0	0.00266	0.00266
Nfu_g_1_009450	NCS1B	ENSG00000107130	NCS1B	ENSDARG00000054186	1	1	0	0.00271	0.00271
Nfu_g_1_007126	LSM6	ENSG00000164167	LSM6	ENSDARG00000036995	1	1	0	0.00276	0.00276
Nfu_g_1_000895	TMCO1	ENSG00000143183	TMCO1	ENSDARG00000069099	1	1	0	0.00283	0.00283
Nfu_g_1_006952	SMARCD3	ENSG00000082014	SMARCD3B	ENSDARG00000019969	1	1	1	0.00302	0.00302
Nfu_g_1_022957	Nfu_g_1_022957	ENSG00000185883	ATP6V0CB	ENSDARG00000036577	1	1	0	0.00316	0.00316
Nfu_g_1_012820	FAM49A		FAM49A	ENSDARG00000035907	1	1	0	0.00318	0.00318
Nfu_g_1_020147	WDR48	ENSG00000114742	WDR48	ENSDARG00000038543	1	1	0	0.00334	0.00334
Nfu_g_1_015623	ARL8A	ENSG00000143862	ARL8A	ENSDARG00000078686	1	1	0	0.00338	0.00338
Nfu_g_1_016027	POLR2E	ENSG00000099817	POLR2EB	ENSDARG00000026183	1	1	0	0.00353	0.00353
Nfu_g_1_023193	MLST8	ENSG00000167965	MLST8	ENSDARG00000003167	1	1	0	0.00363	0.00363
Nfu_g_1_019622	C3H16ORF52	ENSG00000185716	C12H16ORF52	ENSDARG00000035837	1	1	0	0.00366	0.00366
Nfu_g_1_016822	PSMA2	ENSG00000106588	PSMA2	ENSDARG00000040121	1	1	0	0.00375	0.00375
Nfu_g_1_002169	GNG13	ENSG00000127588	GNG13B	ENSDARG00000037921	1	1	0	0.00399	0.00399
Nfu_g_1_012478	KCTD15A	ENSG00000153885	KCTD15A	ENSDARG00000045893	1	1	0	0.004	0.004
Nfu_g_1_003569	RALA	ENSG00000006451	RALA	ENSDARG00000045463	1	1	0	0.00418	0.00418
Nfu_g_1_013550	ELAVL2	ENSG00000107105	ELAVL2	ENSDARG00000040732	1	1	0	0.0045	0.0045
Nfu_g_1_016692	RPS24	ENSG00000138326	RPS24	ENSDARG00000039347	1	1	0	0.0046	0.0046
Nfu_g_1_022859	PRKAR1AB	ENSG00000108946	PRKAR1AB	ENSDARG00000012094	1	1	0	0.00478	0.00478
Nfu_g_1_001421	TMEM240	ENSG00000205090	TMEM240	ENSDARG00000087916	1	1	0	0.0049	0.0049
Nfu_g_1_022089	ATP6V0D1	ENSG00000159720	ATP6V0D1	ENSDARG00000069090	1	1	1	0.00490791	0.00490791
Nfu_g_1_023491	Nfu_g_1_023491	ENSG00000104833	TUBB4A (1 OF 3)	ENSDARG00000035423	1	1	0	0.00493391	0.00493391
Nfu_g_1_012710	PSMC6	ENSG00000100519	PSMC6	ENSDARG00000037038	1	1	0	0.00494389	0.00494389
Nfu_g_1_002523	POLR2H	ENSG00000163882	POLR2H	ENSDARG00000038505	1	1	0	0.00509	0.00509
Nfu_g_1_004404	UBE2A	ENSG00000077721	UBE2A	ENSDARG00000053444	1	1	0	0.0053	0.0053
Nfu_g_1_003301	RPL26	ENSG00000161970	RPL26	ENSDARG00000039641	1	1	0	0.0054	0.0054
Nfu_g_1_020481	Nfu_g_1_020481	ENSG00000185236	RAB11BB	ENSDARG00000023324	1	1	0	0.00569	0.00569
Nfu_g_1_009034	PBX3A	ENSG00000185630	PBX1 (1 OF 2)	ENSDARG00000089550	1	1	0	0.00617	0.00617
Nfu_g_1_004070	GTF2A2	ENSG00000140307	GTF2A2	ENSDARG00000053685	1	1	0	0.00629	0.00629
Nfu_g_1_004254	OLA.17962	ENSG00000175582	ZGC:63637	ENSDARG00000029885	1	1	0	0.00629	0.00629
Nfu_g_1_004337	ETF1	ENSG00000120705	ETF1	ENSDARG00000043976	1	1	0	0.00632101	0.00632101
Nfu_g_1_009518	PEA15	ENSG00000162734	PEA15	ENSDARG00000079771	1	1	0	0.00643	0.00643
Nfu_g_1_014888	ZC4H2	ENSG00000126970	ZC4H2	ENSDARG00000015314	1	1	0	0.00652072	0.00652072
Nfu_g_1_022256	UBE2G1A	ENSG00000132388	UBE2G1A	ENSDARG00000015292	1	1	0	0.00655	0.00655
Nfu_g_1_017413	RPS27A	ENSG00000143947	RPS27A	ENSDARG00000032725	1	1	0	0.00659	0.00659
Nfu_g_1_002985	ACTR2	ENSG00000138071	ACTR2A	ENSDARG00000052438	1	1	0	0.00668341	0.00668341
Nfu_g_1_002083	RAB4A	ENSG00000168118	RAB4A	ENSDARG00000019144	1	1	0	0.00672023	0.00672023
Nfu_g_1_010077	RPS18	ENSG00000096150	RPS18	ENSDARG00000020153	1	1	0	0.00686	0.00686
Nfu_g_1_019812	DCTN5	ENSG00000166847	DCTN5	ENSDARG00000003573	1	1	0	0.00686	0.00686
Nfu_g_1_005540	PSMC1	ENSG00000100764	PSMC1B	ENSDARG00000043561	1	1	0	0.00694557	0.00694557
Nfu_g_1_016512	MEAF6	ENSG00000163875	MEAF6	ENSDARG00000078418	1	1	0	0.00702	0.00702
Nfu_g_1_011170	UBE2M		CABZ01014055.1	ENSDARG00000043484	1	1	0	0.00712	0.00712
Nfu_g_1_015075	GJD2	ENSG00000159248	CX35B	ENSDARG00000070781	1	1	0	0.00719	0.00719
Nfu_g_1_021313	OLA.23000	ENSG00000078369	GNB1B	ENSDARG00000005944	1	1	0	0.00719723	0.00719723
Nfu_g_1_008816	PCNA	ENSG00000132646	PCNA	ENSDARG00000054155	1	1	0	0.00722	0.00722
Nfu_g_1_015080	PPP1CB	ENSG00000213639	PPP1CB	ENSDARG00000044153	1	1	0	0.00726736	0.00726736
Nfu_g_1_021258	SEC61A1	ENSG00000058262	SEC61AL1	ENSDARG00000021669	1	1	0	0.00738966	0.00738966
Nfu_g_1_019581	OLA.10208	ENSG00000185883	ATP6V0CB	ENSDARG00000036577	1	1	0	0.00746	0.00746
Nfu_g_1_021186	KCNAB2		BX571706.1	ENSDARG00000087247	1	1	0	0.00772502	0.00772502
Nfu_g_1_008135	HRAS	ENSG00000174775	HRASA	ENSDARG00000070524	1	1	0	0.00818	0.00818
Nfu_g_1_010715	PPP6C	ENSG00000119414	PPP6C	ENSDARG00000002949	1	1	0	0.00821	0.00821
Nfu_g_1_021993	ISL1	ENSG00000016082	ISL1	ENSDARG00000004023	1	1	0	0.00824655	0.00824655
Nfu_g_1_009459	Nfu_g_1_009459	ENSG00000157823	AP3S2	ENSDARG00000039882	1	1	0	0.00831	0.00831
Nfu_g_1_011248	TCEB1A	ENSG00000154582	TCEB1B	ENSDARG00000045359	1	1	0	0.00832	0.00832
Nfu_g_1_015426	GNG7	ENSG00000176533	GNG7	ENSDARG00000038693	1	1	0	0.00834	0.00834
Nfu_g_1_018399	SCOC	ENSG00000153130	SCOCA	ENSDARG00000087333	1	1	0	0.00841	0.00841
Nfu_g_1_000866	RPL36	ENSG00000130255	RPL36	ENSDARG00000013012	1	1	0	0.00849	0.00849
Nfu_g_1_006446	ENC1	ENSG00000171617	ENC1	ENSDARG00000035398	1	1	1	0.00850384	0.00850384
Nfu_g_1_019742	YPEL3	ENSG00000090238	YPEL3	ENSDARG00000055510	1	1	0	0.00876	0.00876
Nfu_g_1_014143	GABARAPA	ENSG00000170296	GABARAPA	ENSDARG00000035557	1	1	0	0.00883	0.00883
Nfu_g_1_004489	RAP2C	ENSG00000123728	RAP2C	ENSDARG00000015649	1	1	0	0.00887177	0.00887177
Nfu_g_1_007743	TUBG1	ENSG00000131462	TUBG1	ENSDARG00000015610	1	1	0	0.00894043	0.00894043
Nfu_g_1_019594	PRKAR1B	ENSG00000188191	PRKAR1B	ENSDARG00000062926	1	1	0	0.00902018	0.00902018
Nfu_g_1_009073	OLA.12645		MOB1A	ENSDARG00000091952	1	1	0	0.00915	0.00915
Nfu_g_1_012798	NCKAP1	ENSG00000061676	NCKAP1	ENSDARG00000060853	1	1	2	0.00919242	0.00919242
Nfu_g_1_023460	ANAPC16	ENSG00000166295	ANAPC16	ENSDARG00000013822	1	1	0	0.00938	0.00938
Nfu_g_1_001512	KLHL12	ENSG00000117153	KLHL12	ENSDARG00000018430	1	1	0	0.00944758	0.00944758
Nfu_g_1_020536	KCTD15B	ENSG00000134504	KCTD1	ENSDARG00000074056	1	1	0	0.00945	0.00945
Nfu_g_1_004598	UBE2KB	ENSG00000078140	UBE2KB	ENSDARG00000013505	1	1	0	0.0095	0.0095
Nfu_g_1_011990	ARL1	ENSG00000120805	ARL1	ENSDARG00000014310	1	1	0	0.00960697	0.00960697
Nfu_g_1_002752	SIX3	ENSG00000138083	SIX3A	ENSDARG00000058008	1	1	0	0.0096099	0.0096099
Nfu_g_1_009430	LMX1BB	ENSG00000136944	LMX1B.1	ENSDARG00000068365	1	1	0	0.0098076	0.0098076
Nfu_g_1_021374	PCBP2	ENSG00000197111	PCBP2	ENSDARG00000013184	1	1	0	0.00983	0.00983
Nfu_g_1_015070	OTX2	ENSG00000165588	OTX2	ENSDARG00000011235	1	1	0	0.00989582	0.00989582
Nfu_g_1_015748	ASNA1	ENSG00000198356	ASNA1	ENSDARG00000018190	1	1	0	0.010016	0.010016
Nfu_g_1_022064	PAX-6	ENSG00000007372	PAX6A	ENSDARG00000045045	1	1	0	0.0101146	0.0101146
Nfu_g_1_005765	ARL5A	ENSG00000162980	ARL5A	ENSDARG00000018627	1	1	0	0.01012	0.01012
Nfu_g_1_013383	RPS20	ENSG00000008988	RPS20	ENSDARG00000036044	1	1	0	0.01016	0.01016
Nfu_g_1_006284	WDR5	ENSG00000196363	WDR5	ENSDARG00000016903	1	1	0	0.0101934	0.0101934
Nfu_g_1_005374	RRAGA	ENSG00000155876	RRAGA	ENSDARG00000039316	1	1	0	0.01042	0.01042
Nfu_g_1_018986	TFAP2D	ENSG00000008197	TFAP2D	ENSDARG00000023272	1	1	0	0.0104488	0.0104488
Nfu_g_1_000121	SF3B14	ENSG00000115128	SF3B14	ENSDARG00000009753	1	1	0	0.0104976	0.0104976
Nfu_g_1_019676	UBE2I	ENSG00000103275	UBE2I2	ENSDARG00000052649	1	1	0	0.0105	0.0105
Nfu_g_1_021865	SRP54	ENSG00000100883	SRP54	ENSDARG00000003813	1	1	0	0.0106	0.0106
Nfu_g_1_009404	UBE2D4	ENSG00000078967	UBE2D4	ENSDARG00000015057	1	1	0	0.0106509	0.0106509
Nfu_g_1_011916	LSM8	ENSG00000128534	LSM8	ENSDARG00000091656	1	1	0	0.01067	0.01067
Nfu_g_1_004325	MAEA	ENSG00000090316	MAEA	ENSDARG00000053691	1	1	0	0.0107246	0.0107246
Nfu_g_1_011324	EIF1AXB	ENSG00000173674	EIF1AXB	ENSDARG00000057912	1	1	0	0.0108653	0.0108653
Nfu_g_1_001582	GID8B	ENSG00000101193	GID8B	ENSDARG00000037589	1	1	0	0.0108926	0.0108926
Nfu_g_1_018203	DNAL4	ENSG00000100246	DNAL4B	ENSDARG00000088841	1	1	0	0.01094	0.01094
Nfu_g_1_023437	CDK5R1B	ENSG00000176749	CDK5R1B	ENSDARG00000045087	1	1	1	0.01098	0.01098
Nfu_g_1_000437	PRPF8	ENSG00000174231	PRPF8	ENSDARG00000026180	1	1	1	0.0110427	0.00987608
Nfu_g_1_015188	SUMO3B	ENSG00000184900	SUMO3B	ENSDARG00000035993	1	1	0	0.01114	0.01114
Nfu_g_1_022206	SUPT4H1	ENSG00000213246	SUPT4H1	ENSDARG00000033143	1	1	0	0.01116	0.01116
Nfu_g_1_006102	CAMK2A	ENSG00000070808	CAMK2A	ENSDARG00000053617	1	1	0	0.0113117	0.0113117
Nfu_g_1_011594	PSMC2	ENSG00000161057	PSMC2	ENSDARG00000020101	1	1	0	0.0114213	0.0114213
Nfu_g_1_015507	SNRPG	ENSG00000143977	SNRPG	ENSDARG00000078085	1	1	0	0.01154	0.01154
Nfu_g_1_021442	EMC3	ENSG00000125037	EMC3	ENSDARG00000020607	1	1	0	0.0115766	0.0115766
Nfu_g_1_019128	STX1B	ENSG00000099365	STX1B	ENSDARG00000000503	1	1	0	0.0116715	0.0116715
Nfu_g_1_016583	RBFOX3L	ENSG00000167281	RBFOX3 (1 OF 3)	ENSDARG00000010083	1	1	0	0.01174	0.01174
Nfu_g_1_019825	ACTB	ENSG00000075624	ACTB1	ENSDARG00000037746	1	1	0	0.0118058	0.0118058
Nfu_g_1_012884	C19H7ORF41	ENSG00000180354	C19H7ORF41	ENSDARG00000074505	1	1	0	0.01183	0.01183
Nfu_g_1_008922	UBE2G1B		UBE2G1B	ENSDARG00000069527	1	1	0	0.0118487	0.0118487
Nfu_g_1_002199	UBE2G2	ENSG00000184787	UBE2G2	ENSDARG00000025404	1	1	0	0.01195	0.01195
Nfu_g_1_001094	RPS9	ENSG00000170889	RPS9	ENSDARG00000011405	1	1	0	0.0119573	0.0119573
Nfu_g_1_000562	DYRK1AB	ENSG00000157540	DYRK1AB	ENSDARG00000023814	1	1	0	0.0120437	0.0120437
Nfu_g_1_023266	UBE2I2	ENSG00000103275	UBE2I2	ENSDARG00000052649	1	1	0	0.012107	0.012107
Nfu_g_1_008006	RORAA	ENSG00000069667	RORAA	ENSDARG00000031768	1	1	0	0.0121646	0.0121646
Nfu_g_1_011098	OLA.21581	ENSG00000170142	UBE2E1	ENSDARG00000089002	1	1	0	0.0123119	0.0123119
Nfu_g_1_017798	SPOPLA	ENSG00000144228	SPOPLA	ENSDARG00000010563	1	1	0	0.01234	0.01234
Nfu_g_1_011983	RPS16	ENSG00000105193	RPS16	ENSDARG00000045487	1	1	0	0.01235	0.01235
Nfu_g_1_001338	TUBB5	ENSG00000196230	TUBB5	ENSDARG00000037997	1	1	0	0.0124625	0.0124625
Nfu_g_1_002019	TUBA1C	ENSG00000123416	TUBA1L	ENSDARG00000055216	1	1	0	0.0125348	0.0125348
Nfu_g_1_007825	XPO1B	ENSG00000082898	XPO1B	ENSDARG00000063229	1	1	0	0.0125552	0.0125552
Nfu_g_1_001974	Nfu_g_1_001974	ENSG00000127314	RAP1B	ENSDARG00000008867	1	1	0	0.0125678	0.0124493
Nfu_g_1_020130	PSMA8	ENSG00000154611	PSMA8	ENSDARG00000010965	1	1	0	0.0127144	0.0127144
Nfu_g_1_002358	UBA52	ENSG00000221983	UBA52	ENSDARG00000041435	1	1	0	0.0127234	0.0127234
Nfu_g_1_008007	ARNTL	ENSG00000133794	ARNTL1A	ENSDARG00000006791	1	1	0	0.0127442	0.0127442
Nfu_g_1_019729	POLR2F	ENSG00000100142	POLR2F	ENSDARG00000036625	1	1	0	0.01281	0.01281
Nfu_g_1_012285	Nfu_g_1_012285		WU:FK48D07	ENSDARG00000018425	1	1	0	0.01297	0.01297
Nfu_g_1_001009	MAGOH	ENSG00000162385	MAGOH	ENSDARG00000038635	1	1	0	0.0130067	0.0130067
Nfu_g_1_021917	PRMT1	ENSG00000126457	PRMT1	ENSDARG00000010246	1	1	0	0.0132894	0.0132894
Nfu_g_1_010811	RPL17	ENSG00000215472	RPL17	ENSDARG00000057556	1	1	0	0.013395	0.013395
Nfu_g_1_020427	MIB1	ENSG00000101752	MIB	ENSDARG00000087895	1	1	0	0.0134446	0.0134446
Nfu_g_1_007080	SMC3	ENSG00000108055	SMC3	ENSDARG00000019000	1	1	0	0.0134982	0.0134982
Nfu_g_1_005209	FAM76B	ENSG00000077458	FAM76B	ENSDARG00000012432	1	1	0	0.0135568	0.0135568
Nfu_g_1_010673	NSA2	ENSG00000164346	NSA2	ENSDARG00000007708	1	1	0	0.01362	0.01362
Nfu_g_1_005081	DLG4	ENSG00000132535	DLG4 (2 OF 2)	ENSDARG00000041926	1	1	0	0.0136377	0.0136377
Nfu_g_1_013210	TXNL4A	ENSG00000141759	TXNL4A	ENSDARG00000036190	1	1	0	0.0136566	0.0136566
Nfu_g_1_012959	CU929240.1	ENSG00000123908	EIF2C2	ENSDARG00000061268	1	1	0	0.013687	0.013687
Nfu_g_1_020782	RAB7	ENSG00000075785	RAB7	ENSDARG00000020497	1	1	0	0.0137653	0.0137653
Nfu_g_1_021929	VSNL1A	ENSG00000163032	VSNL1A	ENSDARG00000023228	1	1	0	0.0138381	0.0138381
Nfu_g_1_021567	PSMA5	ENSG00000143106	PSMA5	ENSDARG00000003526	1	1	0	0.0138602	0.0138602
Nfu_g_1_021126	BLCAP	ENSG00000166619	BLCAP	ENSDARG00000052073	1	1	0	0.0139453	0.0139453
Nfu_g_1_016029	MAU2	ENSG00000129933	MAU2	ENSDARG00000042056	1	1	0	0.0139832	0.0139832
Nfu_g_1_014771	RQCD1	ENSG00000144580	RQCD1	ENSDARG00000033855	1	1	0	0.01401	0.01401
Nfu_g_1_021199	CR631124.1		CR631124.1	ENSDARG00000088837	1	1	0	0.0140361	0.0140361
Nfu_g_1_022441	DNAJC27	ENSG00000115137	DNAJC27	ENSDARG00000070916	1	1	0	0.0140396	0.0140396
Nfu_g_1_017791	SP9	ENSG00000217236	SP9	ENSDARG00000010462	1	1	0	0.0140662	0.0140662
Nfu_g_1_012108	HDAC3	ENSG00000171720	HDAC3	ENSDARG00000037514	1	1	0	0.0141007	0.0141007
Nfu_g_1_005302	KLHL9	ENSG00000198642	KLHL9	ENSDARG00000086463	1	1	0	0.0143488	0.0143488
Nfu_g_1_019342	RPS2	ENSG00000140988	RPS2	ENSDARG00000077291	1	1	0	0.0143532	0.0143532
Nfu_g_1_016446	RPL35A	ENSG00000182899	RPL35A	ENSDARG00000088030	1	1	0	0.01453	0.01453
Nfu_g_1_011542	Nfu_g_1_011542		ZGC:85858	ENSDARG00000039008	1	1	0	0.01454	0.01454
Nfu_g_1_018829	LAPTM4A	ENSG00000068697	LAPTM4A	ENSDARG00000006397	1	1	0	0.0146061	0.0146061
Nfu_g_1_000557	KPNA4	ENSG00000186432	KPNA4	ENSDARG00000023190	1	1	1	0.01461	0.01461
Nfu_g_1_007008	EIF4A2	ENSG00000156976	EIF4A2	ENSDARG00000016477	1	1	0	0.014651	0.0133776
Nfu_g_1_002231	POU4F2	ENSG00000151615	POU4F2	ENSDARG00000069737	1	1	0	0.0146776	0.0146776
Nfu_g_1_012628	PPP1R14B	ENSG00000173457	PPP1R14BB	ENSDARG00000030161	1	1	0	0.0148036	0.0148036
Nfu_g_1_010371	NFYA	ENSG00000001167	NFYAL	ENSDARG00000001621	1	1	0	0.0148242	0.0148242
Nfu_g_1_012795	CBFB	ENSG00000067955	CBFB	ENSDARG00000040917	1	1	0	0.01493	0.01493
Nfu_g_1_017725	MRAS	ENSG00000158186	MRAS (2 OF 2)	ENSDARG00000075285	1	1	0	0.014964	0.014964
Nfu_g_1_003421	RNF2	ENSG00000121481	RNF2	ENSDARG00000010381	1	1	0	0.0149922	0.0149922
Nfu_g_1_021454	CABZ01028296.1	ENSG00000170860	LSM3	ENSDARG00000089663	1	1	0	0.0151304	0.0151304
Nfu_g_1_016378	MB21D2	ENSG00000180611	MB21D2	ENSDARG00000077316	1	1	0	0.0152026	0.0152026
Nfu_g_1_011934	SNRPF	ENSG00000139343	SNRPF	ENSDARG00000036570	1	1	0	0.0152953	0.0152953
Nfu_g_1_009986	CELF3A	ENSG00000159409	CELF3A	ENSDARG00000034668	1	1	0	0.0153492	0.0153492
Nfu_g_1_006200	CSNK2A1	ENSG00000101266	CK2A1	ENSDARG00000002082	1	1	0	0.0154905	0.0154905
Nfu_g_1_014218	XPO7	ENSG00000130227	XPO7	ENSDARG00000005540	1	1	1	0.0155344	0.00784878
Nfu_g_1_020715	RPS15	ENSG00000115268	RPS15	ENSDARG00000070849	1	1	0	0.0155901	0.0155901
Nfu_g_1_000259	TRAF4A	ENSG00000076604	TRAF4A	ENSDARG00000003963	1	1	1	0.0155923	0.0119739
Nfu_g_1_019586	RBX1	ENSG00000100387	RBX1	ENSDARG00000038030	1	1	0	0.015594	0.015594
Nfu_g_1_017237	SMARCB1	ENSG00000099956	SMARCB1A	ENSDARG00000033647	1	1	0	0.0156759	0.0156759
Nfu_g_1_001051	UBE2S	ENSG00000108106	UBE2S	ENSDARG00000031775	1	1	0	0.01581	0.01581
Nfu_g_1_023302	NHP2L1	ENSG00000100138	NHP2L1B	ENSDARG00000023299	1	1	0	0.0158728	0.0158728
Nfu_g_1_013109	RHEB		RHEBL1	ENSDARG00000039162	1	1	0	0.01592	0.01592
Nfu_g_1_018521	PPP2R5E	ENSG00000154001	PPP2R5EB	ENSDARG00000069118	1	1	0	0.0160532	0.0160532
Nfu_g_1_011413	EIF2S3	ENSG00000130741	EIF2S3	ENSDARG00000008292	1	1	0	0.0160622	0.0160622
Nfu_g_1_018483	EIF3D	ENSG00000100353	EIF3D	ENSDARG00000021257	1	1	0	0.0160966	0.0160966
Nfu_g_1_009132	AP3M2	ENSG00000070718	AP3M2	ENSDARG00000016128	1	1	1	0.0161405	0.00409
Nfu_g_1_014061	OLA.15958	ENSG00000147224	PRPS1B	ENSDARG00000037506	1	1	0	0.0161829	0.0161829
Nfu_g_1_000086	NAA20	-	-	-	1	1	1	0.0162223	0.00521
Nfu_g_1_023356	FBXO11A	ENSG00000138081	FBXO11A	ENSDARG00000059973	1	1	1	0.0163038	0.0149362
Nfu_g_1_015131	Nfu_g_1_015131	ENSG00000078304	PPP2R5CB	ENSDARG00000031200	1	1	0	0.0164132	0.0164132
Nfu_g_1_000779	SOX14	ENSG00000168875	SOX14	ENSDARG00000070929	1	1	0	0.0166318	0.0166318
Nfu_g_1_006478	TMED2	ENSG00000086598	TMED2	ENSDARG00000026908	1	1	0	0.0167041	0.0167041
Nfu_g_1_000726	VPS26B	ENSG00000151502	VPS26BL	ENSDARG00000055433	1	1	0	0.0167903	0.0167903
Nfu_g_1_015215	RCAN3	ENSG00000117602	RCAN3	ENSDARG00000032623	1	1	0	0.01703	0.01703
Nfu_g_1_014135	POLR2A	ENSG00000181222	POLR2A	ENSDARG00000076177	1	1	1	0.0170877	0.0170877
Nfu_g_1_012084	CR396586.1	ENSG00000205279	CTXN3	ENSDARG00000033508	1	1	0	0.01712	0.01712
Nfu_g_1_006098	GRIA4B	ENSG00000152578	GRIA4B	ENSDARG00000059368	1	1	0	0.0171811	0.0171811
Nfu_g_1_004290	RAN	ENSG00000132341	RAN	ENSDARG00000057026	1	1	0	0.0172361	0.0172361
Nfu_g_1_014549	EEF1A1A	ENSG00000156508	EEF1A1B	ENSDARG00000069951	1	1	0	0.0173948	0.0173948
Nfu_g_1_012200	MOB1BB	ENSG00000114978	MOB1BB	ENSDARG00000012953	1	1	0	0.0174626	0.0174626
Nfu_g_1_022196	RUVBL2	ENSG00000183207	RUVBL2	ENSDARG00000055639	1	1	0	0.0175974	0.0175974
Nfu_g_1_011625	CELF2	ENSG00000048740	CELF2	ENSDARG00000002131	1	1	0	0.0177814	0.0177814
Nfu_g_1_001457	SYT2A	ENSG00000143858	SYT2A	ENSDARG00000025206	1	1	0	0.0178285	0.0178285
Nfu_g_1_011437	CUL1B	ENSG00000055130	CUL1A	ENSDARG00000019239	1	1	0	0.0178417	0.0178417
Nfu_g_1_012648	RPL27	ENSG00000131469	RPL27	ENSDARG00000015128	1	1	0	0.017871	0.017871
Nfu_g_1_001621	BCAS2	ENSG00000116752	BCAS2	ENSDARG00000043631	1	1	0	0.01792	0.01792
Nfu_g_1_001940	DVL1	ENSG00000107404	DVL1B	ENSDARG00000055552	1	1	0	0.0179785	0.0179785
Nfu_g_1_020870	MAP1LC3A	ENSG00000101460	MAP1LC3A	ENSDARG00000033609	1	1	0	0.0181777	0.0181677
Nfu_g_1_015546	TAF13	ENSG00000197780	TAF13	ENSDARG00000070834	1	1	0	0.01821	0.01821
Nfu_g_1_003997	LIN7C	ENSG00000148943	LIN7C	ENSDARG00000027322	1	1	0	0.0182248	0.0182248
Nfu_g_1_008197	SEPT7B	ENSG00000122545	SEPT7B	ENSDARG00000019649	1	1	1	0.0182794	0.00920875
Nfu_g_1_007952	SF3B3	ENSG00000189091	SF3B3 (1 OF 2)	ENSDARG00000003969	1	1	2	0.0185065	0.0172064
Nfu_g_1_007653	PRKACAA	ENSG00000072062	PRKACAA	ENSDARG00000014134	1	1	0	0.0185345	0.0185345
Nfu_g_1_002361	ACTL6A	ENSG00000136518	ACTL6A	ENSDARG00000070828	1	1	0	0.018591	0.018591
Nfu_g_1_021284	RPS10	ENSG00000124614	RPS10	ENSDARG00000034897	1	1	0	0.0186567	0.0186567
Nfu_g_1_010600	PDXKB	ENSG00000160209	PDXKB	ENSDARG00000036546	1	1	0	0.0187409	0.0187409
Nfu_g_1_004712	LEPROTL1	ENSG00000104660	LEPROTL1	ENSDARG00000087172	1	1	0	0.01879	0.01879
Nfu_g_1_020243	PBX1	ENSG00000185630	PBX1 (1 OF 2)	ENSDARG00000089550	1	1	0	0.01882	0.01882
Nfu_g_1_004202	RPL30	ENSG00000156482	RPL30	ENSDARG00000035871	1	1	0	0.0188313	0.0188313
Nfu_g_1_009104	LSM1	ENSG00000175324	LSM1	ENSDARG00000043177	1	1	0	0.01888	0.01888
Nfu_g_1_019241	ANAPC10	ENSG00000164162	ANAPC10	ENSDARG00000090152	1	1	0	0.0189614	0.00387
Nfu_g_1_003532	WNT7BB	ENSG00000188064	WNT7BB	ENSDARG00000071107	1	1	0	0.0190056	0.0190056
Nfu_g_1_016255	NKAIN1	ENSG00000084628	NKAIN1	ENSDARG00000006859	1	1	0	0.0190427	0.0190427
Nfu_g_1_000168	RPS25	ENSG00000118181	RPS25	ENSDARG00000041811	1	1	0	0.01905	0.01905
Nfu_g_1_018971	GPHNB	ENSG00000171723	GPHNB	ENSDARG00000061586	1	1	0	0.0190604	0.0190604
Nfu_g_1_016390	LRFN3	ENSG00000126243	LRFN3	ENSDARG00000039500	1	1	1	0.0191392	0.0191392
Nfu_g_1_009583	EMC4	ENSG00000128463	EMC4	ENSDARG00000086138	1	1	0	0.0192261	0.0192261
Nfu_g_1_013832	UBE2KA	ENSG00000078140	UBE2KB	ENSDARG00000013505	1	1	1	0.0192751	0.0192751
Nfu_g_1_006857	PRKACAB	ENSG00000072062	PRKACAA	ENSDARG00000014134	1	1	0	0.0193358	0.0193358
Nfu_g_1_023165	MAFF	ENSG00000185022	MAFF	ENSDARG00000028957	1	1	0	0.01942	0.01942
Nfu_g_1_021408	SMARCD1	ENSG00000066117	SMARCD1	ENSDARG00000019004	1	1	1	0.0194246	0.0151528
Nfu_g_1_016672	CYFIP2	ENSG00000055163	CYFIP2	ENSDARG00000036375	1	1	3	0.0194466	0.00515381
Nfu_g_1_019478	FAM195B	ENSG00000225663	FAM195B	ENSDARG00000078383	1	1	0	0.019477	0.019477
Nfu_g_1_002264	UPF1	ENSG00000005007	UPF1	ENSDARG00000016302	1	1	1	0.0195537	0.0195537
Nfu_g_1_000741	ANAPC15	ENSG00000110200	ANAPC15	ENSDARG00000060472	1	1	0	0.0195548	0.0195548
Nfu_g_1_008241	VPS4A	ENSG00000119541	VPS4B	ENSDARG00000069175	1	1	1	0.0196529	0.019633
Nfu_g_1_006487	ORAI1B	ENSG00000182500	ORAI1B	ENSDARG00000004154	1	1	1	0.01968	0.01968
Nfu_g_1_022914	RARAB	ENSG00000131759	RARAB	ENSDARG00000034893	1	1	0	0.0196949	0.0196949
Nfu_g_1_007820	EMX2	ENSG00000170370	EMX2	ENSDARG00000039701	1	1	0	0.0197523	0.0197523
Nfu_g_1_009090	Nfu_g_1_009090		SI:DKEYP-66D7.5	ENSDARG00000027587	1	1	0	0.0197817	0.0197817
Nfu_g_1_001166	CYTH2	ENSG00000105443	CYTH2	ENSDARG00000028800	1	1	0	0.0198078	0.0198078
Nfu_g_1_010004	PDIK1L	ENSG00000175087	PDIK1L	ENSDARG00000056509	1	1	1	0.0198422	0.01131
Nfu_g_1_018739	EIF2S1B	ENSG00000134001	EIF2S1	ENSDARG00000052178	1	1	0	0.0198967	0.0198967
Nfu_g_1_004497	PDZD11	ENSG00000120509	PDZD11	ENSDARG00000053194	1	1	0	0.01991	0.01991
Nfu_g_1_021205	PSMD6	ENSG00000163636	PSMD6	ENSDARG00000070674	1	1	0	0.0199335	0.0199335
Nfu_g_1_011419	COPS5	ENSG00000121022	COPS5	ENSDARG00000057624	1	1	1	0.0199688	0.00706748
Nfu_g_1_005936	GPR89B	ENSG00000117262	GPR89B	ENSDARG00000077983	1	1	1	0.0201229	0.012791
Nfu_g_1_023478	CAB39	ENSG00000135932	CAB39	ENSDARG00000043451	1	1	1	0.0202442	0.0202442
Nfu_g_1_014960	ESRRB	ENSG00000119715	ESRRB	ENSDARG00000040151	1	1	0	0.0204151	0.0204151
Nfu_g_1_006493	CPLX4	ENSG00000166569	CPLX4A	ENSDARG00000059978	1	1	0	0.02042	0.02042
Nfu_g_1_015743	MRI1	ENSG00000037757	MRI1	ENSDARG00000075754	1	1	2	0.0205	0.0205
Nfu_g_1_015345	WDR20B	ENSG00000140153	WDR20 (1 OF 2)	ENSDARG00000079220	1	1	1	0.0205137	0.0205137
Nfu_g_1_014136	CTDNEP1	ENSG00000175826	CTDNEP1A	ENSDARG00000016519	1	1	0	0.0205742	0.0205742
Nfu_g_1_018614	RAB6BA		RAB6BA	ENSDARG00000034522	1	1	1	0.0205831	0.0205831
Nfu_g_1_009564	CLCN3	ENSG00000109572	CLCN3	ENSDARG00000003269	1	1	2	0.0206043	0.0193558
Nfu_g_1_021523	GNAI2B	ENSG00000114353	GNAI2L	ENSDARG00000018174	1	1	0	0.02064	0.02064
Nfu_g_1_012195	UBE2L3A	ENSG00000185651	UBE2L3B	ENSDARG00000027141	1	1	0	0.02079	0.02079
Nfu_g_1_000659	PPP2R1B	ENSG00000137713	PPP2R1A	ENSDARG00000007791	1	1	0	0.0209078	0.0209078
Nfu_g_1_020442	RAB6BB	ENSG00000154917	RAB6BB	ENSDARG00000031343	1	1	0	0.02095	0.02095
Nfu_g_1_023124	RASD1	ENSG00000108551	RASD1	ENSDARG00000019274	1	1	1	0.02098	0.02098
Nfu_g_1_004166	ZNF706	ENSG00000120963	ZNF706	ENSDARG00000056307	1	1	0	0.0210219	0.0210219
Nfu_g_1_012830	RANBP9	ENSG00000010017	RANBP9	ENSDARG00000061048	1	1	2	0.0211231	0.0184457
Nfu_g_1_002977	OTX1B	ENSG00000115507	OTX1B	ENSDARG00000094992	1	1	0	0.021223	0.021223
Nfu_g_1_004593	GABRB2	ENSG00000145864	GABRB2	ENSDARG00000079586	1	1	0	0.0212387	0.0212387
Nfu_g_1_009294	RORB	ENSG00000198963	RORB	ENSDARG00000033498	1	1	0	0.0212487	0.0212487
Nfu_g_1_004480	EBF4	ENSG00000108001	EBF3	ENSDARG00000016300	1	1	0	0.0213353	0.0213353
Nfu_g_1_009608	RPL34	ENSG00000109475	RPL34	ENSDARG00000029500	1	1	0	0.0214771	0.0214771
Nfu_g_1_005057	CNIH2	ENSG00000174871	CNIH2	ENSDARG00000043662	1	1	0	0.021513	0.021513
Nfu_g_1_000275	Nfu_g_1_000275	ENSG00000184270	HIST2H2AB (20 OF 23)	ENSDARG00000068995	1	1	0	0.02176	0.02176
Nfu_g_1_017604	KCNJ3	ENSG00000162989	KCNJ3 (2 OF 2)	ENSDARG00000077165	1	1	1	0.0217784	0.0159063
Nfu_g_1_010697	OLFM1A	ENSG00000130558	OLFM1A	ENSDARG00000018270	1	1	1	0.0218337	0.0218337
Nfu_g_1_008144	C5HXORF56	ENSG00000018610	C5HXORF56	ENSDARG00000067981	1	1	1	0.0218493	0.0218493
Nfu_g_1_004030	EXT2	ENSG00000151348	EXT2	ENSDARG00000056648	1	1	0	0.0218649	0.0218649
Nfu_g_1_023145	TCF7L2	ENSG00000148737	TCF7L2	ENSDARG00000004415	1	1	0	0.02196	0.02196
Nfu_g_1_009804	ELMO2	ENSG00000155849	ELMO1	ENSDARG00000019258	1	1	1	0.0219981	0.0212173
Nfu_g_1_022074	AL929115.2	ENSG00000166188	ZNF319	ENSDARG00000062401	1	1	1	0.0220604	0.0220604
Nfu_g_1_009256	GALNT9	ENSG00000182870	GALNT9	ENSDARG00000006832	1	1	0	0.0220776	0.0220776
Nfu_g_1_011857	CABZ01083827.1	ENSG00000130037	KCNA5	ENSDARG00000061753	1	1	0	0.0220815	0.0220815
Nfu_g_1_007134	UBL5		-	-	1	1	0	0.0221319	0.0221319
Nfu_g_1_011628	CAND1	ENSG00000111530	CAND1	ENSDARG00000017841	1	1	1	0.0221383	0.0190453
Nfu_g_1_008432	KRAS	ENSG00000133703	KRAS	ENSDARG00000010844	1	1	0	0.0221598	0.0221598
Nfu_g_1_007808	RPS4X	ENSG00000198034	RPS4X	ENSDARG00000014690	1	1	0	0.0222649	0.0222649
Nfu_g_1_023515	TADA2B	ENSG00000173011	TADA2B	ENSDARG00000003769	1	1	1	0.0223512	0.0223512
Nfu_g_1_006148	Nfu_g_1_006148		ZGC:158659	ENSDARG00000060597	1	1	1	0.0223647	0.0223647
Nfu_g_1_007367	SEPT5A	ENSG00000184702	SEPT5A	ENSDARG00000013843	1	1	1	0.0223822	0.00648
Nfu_g_1_007998	OLA.4950	ENSG00000171956	FOXB1.2	ENSDARG00000089042	1	1	0	0.0224064	0.0224064
Nfu_g_1_007212	TECRB	ENSG00000099797	TECRB	ENSDARG00000025904	1	1	1	0.022436	0.022436
Nfu_g_1_006998	ST7	ENSG00000007341	ST7L	ENSDARG00000032603	1	1	1	0.0224431	0.0114619
Nfu_g_1_005342	PURA	ENSG00000185129	PURA	ENSDARG00000067591	1	1	0	0.0224825	0.0224825
Nfu_g_1_011327	CHST2B	-	-	-	1	1	0	0.0224974	0.0224974
Nfu_g_1_012043	GPR85	ENSG00000164604	GPR85	ENSDARG00000068701	1	1	1	0.022502	0.00816
Nfu_g_1_007674	OLFM2A	ENSG00000105088	OLFM2A	ENSDARG00000077847	1	1	0	0.0225209	0.0225209
Nfu_g_1_006992	USP46	ENSG00000109189	USP46	ENSDARG00000045343	1	1	0	0.0226639	0.0226639
Nfu_g_1_021177	RPS26	ENSG00000197728	RPS26	ENSDARG00000037071	1	1	0	0.0226729	0.0226729
Nfu_g_1_003382	SSR3	ENSG00000114850	SSR3	ENSDARG00000014165	1	1	1	0.0227653	0.00894
Nfu_g_1_009884	RAD51	ENSG00000051180	RAD51	ENSDARG00000041411	1	1	1	0.0228062	0.0228062
Nfu_g_1_017443	SNAP25	ENSG00000132639	SNAP25A	ENSDARG00000020609	1	1	0	0.0228143	0.0228143
Nfu_g_1_010356	ASB8	ENSG00000177981	ASB8	ENSDARG00000003383	1	1	1	0.0228943	0.0228943
Nfu_g_1_005516	SRP9	ENSG00000143742	SRP9	ENSDARG00000042851	1	1	0	0.02293	0.02293
Nfu_g_1_018721	RPS12	ENSG00000112306	RPS12	ENSDARG00000036875	1	1	0	0.0229706	0.0229706
Nfu_g_1_020670	NR1H3	ENSG00000025434	NR1H3	ENSDARG00000043170	1	1	1	0.0230231	0.019703
Nfu_g_1_016081	MBD3B	ENSG00000071655	MBD3B	ENSDARG00000042029	1	1	0	0.023229	0.023229
Nfu_g_1_023448	KCNJ12	ENSG00000184185	KCNJ12 (1 OF 2)	ENSDARG00000059822	1	1	1	0.0233125	0.0233125
Nfu_g_1_008022	GNB5A	ENSG00000069966	GNB5A	ENSDARG00000092921	1	1	0	0.0233435	0.0233435
Nfu_g_1_005158	RNF121	ENSG00000137522	RNF121	ENSDARG00000060282	1	1	0	0.0233478	0.0233478
Nfu_g_1_006859	Nfu_g_1_006859		ZGC:136908	ENSDARG00000011983	1	1	1	0.0233817	0.0233817
Nfu_g_1_021786	GNG2	ENSG00000186469	GNG2	ENSDARG00000056831	1	1	0	0.0235519	0.0235519
Nfu_g_1_006118	CUL5B	ENSG00000166266	CUL5A	ENSDARG00000069742	1	1	0	0.0235865	0.0235865
Nfu_g_1_003332	GRO1	ENSG00000140332	GRO1	ENSDARG00000069006	1	1	0	0.0236002	0.0236002
Nfu_g_1_021889	GPS1	ENSG00000169727	GPS1	ENSDARG00000040650	1	1	2	0.0236003	0.0191387
Nfu_g_1_006410	SURF4	ENSG00000148248	SURF4	ENSDARG00000002702	1	1	1	0.0236488	0.0162155
Nfu_g_1_011539	CU694757.1		SI:CH73-388K15.2	ENSDARG00000035765	1	1	2	0.0237266	0.0058754
Nfu_g_1_009938	LIMS2	ENSG00000169756	LIMS1	ENSDARG00000026985	1	1	0	0.0237301	0.0237301
Nfu_g_1_006096	YWHAE1	ENSG00000108953	YWHAE1	ENSDARG00000006399	1	1	0	0.0238313	0.0238313
Nfu_g_1_001033	CLSTN3	ENSG00000139182	CLSTN3	ENSDARG00000073883	1	1	1	0.0238386	0.0238386
Nfu_g_1_011561	COPG2	ENSG00000158623	COPG2	ENSDARG00000034823	1	1	1	0.0238756	0.0227033
Nfu_g_1_012300	RPL11	ENSG00000142676	RPL11	ENSDARG00000043509	1	1	0	0.0239513	0.0239513
Nfu_g_1_005904	FGF14	ENSG00000102466	FGF14	ENSDARG00000040982	1	1	0	0.02397	0.02397
Nfu_g_1_022781	Nfu_g_1_022781	ENSG00000141232	TOB1A	ENSDARG00000032619	1	1	1	0.02401	0.02401
Nfu_g_1_023106	PSMD11B	ENSG00000108671	PSMD11B	ENSDARG00000005134	1	1	0	0.0240679	0.0240679
Nfu_g_1_005688	SF3B1	ENSG00000115524	SF3B1	ENSDARG00000056138	1	1	0	0.0240771	0.0240771
Nfu_g_1_015575	RPL10	ENSG00000147403	RPL10	ENSDARG00000025581	1	1	0	0.0242275	0.0242275
Nfu_g_1_019376	SMURF1	ENSG00000198742	SMURF1	ENSDARG00000016086	1	1	1	0.0242467	0.0242467
Nfu_g_1_008954	RAB35	ENSG00000111737	RAB35	ENSDARG00000058425	1	1	0	0.0243398	0.0243398
Nfu_g_1_021792	TIMM9	ENSG00000100575	TIMM9	ENSDARG00000043865	1	1	0	0.0243808	0.0243808
Nfu_g_1_009186	LZTR1	ENSG00000099949	LZTR1	ENSDARG00000015905	1	1	1	0.0244493	0.0244493
Nfu_g_1_007200	RPTOR	ENSG00000141564	RPTOR	ENSDARG00000059879	1	1	3	0.0245027	0.0211274
Nfu_g_1_015704	CNOT8	ENSG00000155508	CNOT8	ENSDARG00000020043	1	1	0	0.0245105	0.0245105
Nfu_g_1_000761	DYNLL2A	ENSG00000121083	DYNLL2A	ENSDARG00000069790	1	1	0	0.0245197	0.0245197
Nfu_g_1_023273	COPS3	ENSG00000141030	COPS3	ENSDARG00000008623	1	1	0	0.0245616	0.0245616
Nfu_g_1_005933	XPO4	ENSG00000132953	XPO4	ENSDARG00000010281	1	1	3	0.0245787	0.0245787
Nfu_g_1_010258	NAA10	ENSG00000102030	NAA10	ENSDARG00000071060	1	1	0	0.0245922	0.0245922
Nfu_g_1_015101	DYNC1H1	ENSG00000197102	DYNC1H1	ENSDARG00000014717	1	1	4	0.0247042	0.0247042
Nfu_g_1_001264	U2AF2	ENSG00000063244	U2AF2B	ENSDARG00000011740	1	1	1	0.0247189	0.0201096
Nfu_g_1_018536	FOXG1A	ENSG00000176165	FOXG1A	ENSDARG00000070769	1	1	0	0.0247366	0.0247366
Nfu_g_1_001109	COPS7A	ENSG00000144524	COPS7A	ENSDARG00000022788	1	1	0	0.0247577	0.0247577
Nfu_g_1_019677	BUD31	ENSG00000106245	BUD31	ENSDARG00000017084	1	1	0	0.0247648	0.0247648
Nfu_g_1_017116	ITM1	ENSG00000134910	ITM1	ENSDARG00000053832	1	1	2	0.0247651	0.0181185
Nfu_g_1_016134	KLC4	ENSG00000137171	KLC4 (2 OF 2)	ENSDARG00000020635	1	1	0	0.0248363	0.0248363
Nfu_g_1_003963	COPB1	ENSG00000129083	COPB1	ENSDARG00000056557	1	1	1	0.0248934	0.0248934
Nfu_g_1_019447	GRB2B	ENSG00000177885	GRB2B	ENSDARG00000038059	1	1	0	0.0249002	0.0249002
Nfu_g_1_015021	FYNA	ENSG00000010810	FYNA	ENSDARG00000011370	1	1	1	0.0249532	0.0161046
Nfu_g_1_020988	GDF11	ENSG00000135414	GDF11	ENSDARG00000044924	1	1	1	0.0249937	0.0249937
Nfu_g_1_006669	KCNN2	ENSG00000080709	KCNN2	ENSDARG00000014939	1	1	1	0.0250216	0.0221573
Nfu_g_1_004461	COPS6	ENSG00000168090	COPS6	ENSDARG00000079173	1	1	0	0.0251933	0.0251933
Nfu_g_1_009048	PDE4D	ENSG00000113448	PDE4D	ENSDARG00000032761	1	1	0	0.0252461	0.0252461
Nfu_g_1_022533	EED	ENSG00000074266	EED	ENSDARG00000040548	1	1	0	0.025418	0.00888021
Nfu_g_1_001773	CTNNB1	ENSG00000168036	CTNNB1	ENSDARG00000014571	1	1	1	0.0254186	0.0254186
Nfu_g_1_001599	PRPF6	ENSG00000101161	C20ORF14	ENSDARG00000091367	1	1	2	0.0255272	0.0255272
Nfu_g_1_025285	TMEM55A	-	-	-	1	1	0	0.0255587	0.0255587
Nfu_g_1_011941	ZDHHC17	ENSG00000186908	ZDHHC17	ENSDARG00000070441	1	1	1	0.0256534	0.0256534
Nfu_g_1_019062	TFAP2B	ENSG00000008196	TFAP2B	ENSDARG00000012667	1	1	0	0.0257128	0.0257128
Nfu_g_1_002522	NR5A2	ENSG00000116833	NR5A2	ENSDARG00000042556	1	1	0	0.0257705	0.0257705
Nfu_g_1_013921	PTP4A1	ENSG00000112245	PTP4A1	ENSDARG00000006242	1	1	1	0.0257862	0.0165418
Nfu_g_1_013686	CHIC2	ENSG00000109220	CHIC2	ENSDARG00000022690	1	1	0	0.0258462	0.0258462
Nfu_g_1_000897	BARHL2	ENSG00000143032	BARHL2	ENSDARG00000070129	1	1	0	0.02587	0.02587
Nfu_g_1_008588	RSPRY1	ENSG00000159579	RSPRY1	ENSDARG00000062558	1	1	0	0.025926	0.025926
Nfu_g_1_011189	CSTF1	ENSG00000101138	CSTF1	ENSDARG00000044820	1	1	2	0.0259668	0.01032
Nfu_g_1_003354	POU4F1	ENSG00000152192	POU4F1	ENSDARG00000005559	1	1	0	0.0260136	0.0260136
Nfu_g_1_020184	Nfu_g_1_020184	ENSG00000123091	RNF11B	ENSDARG00000040635	1	1	0	0.0261385	0.0261385
Nfu_g_1_014914	FAM199X	ENSG00000123575	FAM199X	ENSDARG00000009982	1	1	0	0.0261721	0.0169133
Nfu_g_1_008257	LMO2	ENSG00000135363	LMO2	ENSDARG00000095019	1	1	1	0.0261819	0.0205352
Nfu_g_1_023187	QKI		QK	ENSDARG00000044462	1	1	0	0.02637	0.02637
Nfu_g_1_012982	GNAL	ENSG00000141404	GNAL	ENSDARG00000045415	1	1	0	0.0263943	0.0263943
Nfu_g_1_012945	DLX6A	ENSG00000006377	DLX6A	ENSDARG00000042291	1	1	0	0.02641	0.02641
Nfu_g_1_016730	PSMC4	ENSG00000013275	PSMC4	ENSDARG00000027099	1	1	0	0.0264238	0.0264238
Nfu_g_1_002444	LHX9	ENSG00000143355	LHX9	ENSDARG00000056979	1	1	1	0.0264435	0.018399
Nfu_g_1_020693	RUNX1T1	ENSG00000079102	RUNX1T1	ENSDARG00000003680	1	1	0	0.0265699	0.0265699
Nfu_g_1_001837	CPSF3L	ENSG00000127054	CPSF3L	ENSDARG00000025212	1	1	1	0.0266599	0.0266599
Nfu_g_1_016231	PUM1	ENSG00000134644	PUM1	ENSDARG00000023145	1	1	1	0.0267298	0.0267298
Nfu_g_1_010199	COPZ1	ENSG00000111481	COPZ1	ENSDARG00000017844	1	1	1	0.0268025	0.00488
Nfu_g_1_019425	NAT15	ENSG00000122390	NAT15	ENSDARG00000061185	1	1	2	0.02685	0.02685
Nfu_g_1_001592	FAM19A5		SI:CH211-240G9.1	ENSDARG00000068100	1	1	0	0.02688	0.02688
Nfu_g_1_004736	FBXW11	ENSG00000072803	FBXW11B	ENSDARG00000017230	1	1	1	0.0268814	0.0219087
Nfu_g_1_016216	CYHR1	ENSG00000187954	CYHR1	ENSDARG00000061057	1	1	0	0.0269157	0.0267097
Nfu_g_1_008751	CASK	ENSG00000147044	CASK	ENSDARG00000059809	1	1	2	0.0269212	0.0196442
Nfu_g_1_003558	HTR1AB		HTR1AB	ENSDARG00000057098	1	1	0	0.0269228	0.0269228
Nfu_g_1_007888	TM9SF3	ENSG00000077147	TM9SF3	ENSDARG00000028748	1	1	0	0.0270549	0.0270549
Nfu_g_1_000185	KCNJ5	ENSG00000120457	KCNJ5	ENSDARG00000061014	1	1	1	0.0270642	0.0257957
Nfu_g_1_001189	SCRT1	ENSG00000170616	SCRT1A	ENSDARG00000023261	1	1	1	0.0271437	0.0171962
Nfu_g_1_008018	MAP1LC3B	ENSG00000140941	MAP1LC3B	ENSDARG00000020048	1	1	0	0.0271556	0.0271556
Nfu_g_1_019296	CU639413.3	ENSG00000133627	ACTR3B	ENSDARG00000008790	1	1	0	0.0271565	0.0229513
Nfu_g_1_023200	DHX8	ENSG00000067596	DHX8	ENSDARG00000054707	1	1	1	0.0271843	0.0271843
Nfu_g_1_020695	VPS28	ENSG00000160948	VPS28	ENSDARG00000045949	1	1	0	0.027192	0.027192
Nfu_g_1_015717	SGCD	ENSG00000170624	SGCD	ENSDARG00000009789	1	1	0	0.0272031	0.0272031
Nfu_g_1_018335	GRIN1A	ENSG00000176884	GRIN1A	ENSDARG00000027828	1	1	2	0.0272419	0.0222552
Nfu_g_1_000119	RPS7	ENSG00000171863	RPS7	ENSDARG00000042566	1	1	0	0.0272541	0.0272541
Nfu_g_1_001257	CACNG8B	ENSG00000142408	CACNG8B	ENSDARG00000070626	1	1	0	0.0273075	0.0189749
Nfu_g_1_016470	HDAC1	ENSG00000116478	HDAC1	ENSDARG00000015427	1	1	1	0.0273251	0.0201567
Nfu_g_1_017121	C10H12ORF44	ENSG00000123395	C10H12ORF44	ENSDARG00000043287	1	1	1	0.0273273	0.0222152
Nfu_g_1_003843	FOXB1	ENSG00000171956	FOXB1.2	ENSDARG00000089042	1	1	2	0.0273445	0.0226398
Nfu_g_1_012061	STK38L	ENSG00000211455	STK38L	ENSDARG00000045482	1	1	1	0.0275019	0.0275019
Nfu_g_1_007635	ELAVL3	ENSG00000196361	ELAVL3	ENSDARG00000014420	1	1	1	0.02752	0
Nfu_g_1_021233	MCM2	ENSG00000073111	MCM2	ENSDARG00000015911	1	1	3	0.0276597	0.0251251
Nfu_g_1_016440	SUPT5H	ENSG00000196235	SUPT5H	ENSDARG00000042724	1	1	0	0.0276642	0.0276642
Nfu_g_1_011616	FBXL14B	ENSG00000171823	FBXL14B	ENSDARG00000045801	1	1	1	0.0277956	0.0101644
Nfu_g_1_014848	HPRT1	ENSG00000165704	HPRT1	ENSDARG00000008884	1	1	0	0.0279123	0.0279123
Nfu_g_1_017342	EIF1B		EIF1B	ENSDARG00000012688	1	1	0	0.0279365	0.0279365
Nfu_g_1_008528	SYT9B	ENSG00000170743	SYT9B	ENSDARG00000029239	1	1	1	0.02813	0.02813
Nfu_g_1_002317	UCHL5	ENSG00000116750	UCHL5	ENSDARG00000042635	1	1	0	0.0281654	0.0281654
Nfu_g_1_001483	Nfu_g_1_001483	ENSG00000197111	PCBP2	ENSDARG00000013184	1	1	1	0.0282843	0.0108519
Nfu_g_1_014333	PARVAA	ENSG00000197702	PARVAA	ENSDARG00000043710	1	1	0	0.0283007	0.0283007
Nfu_g_1_022190	PAFAH1B1B	ENSG00000007168	PAFAH1B1B	ENSDARG00000026595	1	1	1	0.0283992	0.0283992
Nfu_g_1_014647	PRPS1A	ENSG00000147224	PRPS1B	ENSDARG00000037506	1	1	1	0.0284227	0.0138226
Nfu_g_1_009329	ANAPC7	ENSG00000196510	ANAPC7	ENSDARG00000063005	1	1	2	0.0285732	0.0167794
Nfu_g_1_008817	NR2F1A	ENSG00000175745	NR2F1A	ENSDARG00000052695	1	1	1	0.028584	0.028584
Nfu_g_1_004675	CTBP1	ENSG00000159692	CTBP1	ENSDARG00000019213	1	1	1	0.028588	0.028588
Nfu_g_1_015078	STAG1A	ENSG00000118007	STAG1A	ENSDARG00000061205	1	1	3	0.0286322	0.0268369
Nfu_g_1_006951	PUF60	ENSG00000179950	PUF60A	ENSDARG00000032175	1	1	0	0.0286342	0.0286342
Nfu_g_1_010689	FIBCD1	ENSG00000130720	FIBCD1	ENSDARG00000060393	1	1	1	0.0286722	0.0286722
Nfu_g_1_018486	CCDC101	ENSG00000176476	CCDC101	ENSDARG00000002339	1	1	1	0.0286962	0.019732
Nfu_g_1_002496	MOB3A	ENSG00000172081	MOB3A	ENSDARG00000019113	1	1	0	0.028719	0.028719
Nfu_g_1_005861	GSK3B	ENSG00000082701	GSK3B	ENSDARG00000017803	1	1	1	0.0287456	0.0172365
Nfu_g_1_020535	CDC34B	ENSG00000099804	CDC34B	ENSDARG00000012627	1	1	1	0.0287603	0.0280308
Nfu_g_1_014043	CACNB4B	ENSG00000182389	CACNB4B	ENSDARG00000062174	1	1	1	0.0287619	0.0138314
Nfu_g_1_002854	CCDC6A	ENSG00000108091	CCDC6A	ENSDARG00000043334	1	1	1	0.0288277	0.00911071
Nfu_g_1_021722	CNIH	ENSG00000100528	CNIH	ENSDARG00000020311	1	1	0	0.0288374	0.0288374
Nfu_g_1_013812	XPO1A	ENSG00000082898	XPO1B	ENSDARG00000063229	1	1	0	0.0288632	0.0288632
Nfu_g_1_006389	RNF185	ENSG00000138942	RNF185	ENSDARG00000032997	1	1	0	0.0290165	0.0290165
Nfu_g_1_010283	OLA.3849	ENSG00000087460	GNAS	ENSDARG00000043094	1	1	1	0.0290466	0.0279044
Nfu_g_1_021441	RHOA	ENSG00000067560	RHOAB	ENSDARG00000094673	1	1	0	0.0290778	0.0290778
Nfu_g_1_012827	BTF3L4	ENSG00000134717	BTF3L4	ENSDARG00000089681	1	1	0	0.0291574	0.0291574
Nfu_g_1_006082	ARRB2	ENSG00000141480	ARRB2B	ENSDARG00000011545	1	1	1	0.0292141	0.0204698
Nfu_g_1_006803	COPS4	ENSG00000138663	COPS4	ENSDARG00000043732	1	1	0	0.0293537	0.0293537
Nfu_g_1_011312	ATP6V1A	ENSG00000114573	ATP6V1AB	ENSDARG00000076318	1	1	1	0.0293828	0.0293828
Nfu_g_1_006388	SGTA	ENSG00000197860	SGTA	ENSDARG00000016769	1	1	0	0.029387	0.029387
Nfu_g_1_022175	AP2B1	ENSG00000006125	AP2B1	ENSDARG00000035152	1	1	2	0.0294305	0.0265034
Nfu_g_1_007083	HIST1H2BD	ENSG00000158373	HIST1H2BM (3 OF 7)	ENSDARG00000086751	1	1	0	0.0295556	0.0295556
Nfu_g_1_000220	APPBP2	ENSG00000062725	APPBP2	ENSDARG00000007566	1	1	1	0.0295594	0.011642
Nfu_g_1_001118	CHRNB2B	ENSG00000160716	CHRNB2B	ENSDARG00000017790	1	1	0	0.0295704	0.0295704
Nfu_g_1_013894	RPS3A	ENSG00000145425	RPS3A	ENSDARG00000035692	1	1	0	0.0296365	0.0296365
Nfu_g_1_013381	RAB18A	ENSG00000099246	RAB18B	ENSDARG00000035084	1	1	0	0.0296778	0.0296778
Nfu_g_1_022976	MTA3	ENSG00000057935	MTA3	ENSDARG00000054903	1	1	1	0.0297667	0.0259417
Nfu_g_1_021157	TMCC2	ENSG00000133069	TMCC2	ENSDARG00000046007	1	1	1	0.0297951	0.019098
Nfu_g_1_011103	CABZ01027547.1	ENSG00000254726	MEX3A	ENSDARG00000076638	1	1	1	0.0298638	0.0298638
Nfu_g_1_009249	KCNIP3A	ENSG00000115041	KCNIP3	ENSDARG00000017880	1	1	0	0.0300248	0.0300248
Nfu_g_1_018906	SMEK1	ENSG00000100796	SMEK1	ENSDARG00000042187	1	1	1	0.0301091	0.0301091
Nfu_g_1_013598	PCGF3	ENSG00000115289	PCGF1	ENSDARG00000001249	1	1	0	0.0301622	0.0301622
Nfu_g_1_019291	DDX18	ENSG00000088205	DDX18	ENSDARG00000030789	1	1	0	0.0301794	0.0301794
Nfu_g_1_021452	MYL2B	ENSG00000111245	MYL2 (2 OF 2)	ENSDARG00000043349	1	1	0	0.0302	0.0302
Nfu_g_1_003653	Nfu_g_1_003653	ENSG00000163249	CCNYL1	ENSDARG00000062270	1	1	1	0.03032	0.03032
Nfu_g_1_013390	FZD8	ENSG00000177283	FZD8A	ENSDARG00000045444	1	1	3	0.0303643	0.0214959
Nfu_g_1_005785	ZIC2A	ENSG00000043355	ZIC2A	ENSDARG00000015554	1	1	0	0.0303679	0.0303679
Nfu_g_1_016786	FBL	ENSG00000105202	FBL	ENSDARG00000053912	1	1	1	0.0304079	0.0255302
Nfu_g_1_001368	MTOR	ENSG00000198793	MTOR	ENSDARG00000053196	1	1	8	0.0304243	0.0126118
Nfu_g_1_020741	FGF8B		FGF8B	ENSDARG00000039615	1	1	0	0.0304452	0.0304452
Nfu_g_1_004306	UPRT	ENSG00000094841	UPRT	ENSDARG00000035549	1	1	0	0.0305073	0.0305073
Nfu_g_1_002017	RNF41	ENSG00000181852	RNF41	ENSDARG00000036831	1	1	1	0.0305296	0.0102934
Nfu_g_1_016674	ODZ2	ENSG00000145934	ODZ2 (3 OF 3)	ENSDARG00000037122	1	1	7	0.0305483	0.021721
Nfu_g_1_021767	PSMA3	ENSG00000100567	PSMA3	ENSDARG00000086618	1	1	0	0.0306077	0.0306077
Nfu_g_1_008275	PSMD7	ENSG00000103035	PSMD7	ENSDARG00000068076	1	1	1	0.030619	0.0123971
Nfu_g_1_011433	KLHL15	ENSG00000174010	KLHL15	ENSDARG00000001930	1	1	1	0.0306209	0.0127213
Nfu_g_1_015457	GTF2B	ENSG00000137947	GTF2B	ENSDARG00000019489	1	1	0	0.0307189	0.0307189
Nfu_g_1_001002	BC2	ENSG00000130724	BC2	ENSDARG00000053979	1	1	0	0.0307268	0.0307268
Nfu_g_1_017328	SUDS3	ENSG00000111707	SUDS3	ENSDARG00000073737	1	1	2	0.0307698	0.0217916
Nfu_g_1_006822	KPNA6	ENSG00000025800	KPNA6	ENSDARG00000044980	1	1	1	0.0307994	0.0307994
Nfu_g_1_012376	Nfu_g_1_012376	ENSG00000100811	YY1A	ENSDARG00000042796	1	1	1	0.0308528	0.0308528
Nfu_g_1_002307	ARPC5B	ENSG00000162704	ARPC5B	ENSDARG00000019062	1	1	0	0.030956	0.030956
Nfu_g_1_007020	RAC2	ENSG00000128340	RAC2	ENSDARG00000038010	1	1	0	0.0310605	0.0310605
Nfu_g_1_009367	SMAD2	ENSG00000175387	SMAD2	ENSDARG00000006389	1	1	0	0.0310653	0.0310653
Nfu_g_1_011814	RPL18A	ENSG00000105640	RPL18A	ENSDARG00000025073	1	1	0	0.0311001	0.0311001
Nfu_g_1_004314	RPL36A	ENSG00000165502	RPL36A	ENSDARG00000058105	1	1	0	0.0311082	0.0311082
Nfu_g_1_021445	CAMKV	ENSG00000164076	CAMKV (1 OF 2)	ENSDARG00000027963	1	1	0	0.0311462	0.0311462
Nfu_g_1_002085	PSMC3	ENSG00000165916	PSMC3	ENSDARG00000007141	1	1	0	0.0311606	0.0311111
Nfu_g_1_012051	Nfu_g_1_012051	ENSG00000102069	UBE2NB	ENSDARG00000045877	1	1	0	0.0311889	0.0311889
Nfu_g_1_004372	PRP19	ENSG00000110107	PRP19	ENSDARG00000015239	1	1	1	0.0311954	0.0311954
Nfu_g_1_022230	YWHAG1	ENSG00000170027	YWHAG1	ENSDARG00000067626	1	1	0	0.0312	0.0312
Nfu_g_1_010908	UBE2E2	ENSG00000170035	UBE2E2	ENSDARG00000034670	1	1	0	0.03124	0.03124
Nfu_g_1_001957	DNAJC5AB	ENSG00000101152	DNAJC5AB	ENSDARG00000004836	1	1	0	0.0313	0.0313
Nfu_g_1_021077	RPL22	ENSG00000116251	RPL22	ENSDARG00000070437	1	1	0	0.0313228	0.0313228
Nfu_g_1_005586	MAP3K2	ENSG00000169967	MAP3K2	ENSDARG00000062884	1	1	1	0.0313429	0.0313429
Nfu_g_1_016140	CABZ01080134.1		CABZ01080134.1	ENSDARG00000079971	1	1	1	0.0313481	0.0313481
Nfu_g_1_023354	Nfu_g_1_023354	ENSG00000196367	TRRAP	ENSDARG00000090442	1	1	9	0.031369	0.0142902
Nfu_g_1_012262	ARL4CB	ENSG00000188042	ARL4CB	ENSDARG00000032708	1	1	1	0.0314095	0.0314095
Nfu_g_1_018902	HSP90AB1	ENSG00000096384	HSP90AB1	ENSDARG00000029150	1	1	0	0.0314746	0.0314746
Nfu_g_1_011519	C3ORF58	ENSG00000181744	C24H3ORF58 (2 OF 2)	ENSDARG00000055629	1	1	2	0.0314772	0.0211898
Nfu_g_1_013568	DCTN6	ENSG00000166847	DCTN5	ENSDARG00000003573	1	1	0	0.0316203	0.0316203
Nfu_g_1_018232	GUCY1B3	ENSG00000061918	GUCY1B3	ENSDARG00000086790	1	1	1	0.0316848	0.0197609
Nfu_g_1_004640	GNB2L1	ENSG00000204628	GNB2L1	ENSDARG00000041619	1	1	0	0.0316925	0.0316925
Nfu_g_1_014664	DDX41	ENSG00000183258	DDX41	ENSDARG00000042269	1	1	1	0.0316965	0.0316965
Nfu_g_1_011013	OLA.1026		HM:ZEH0351	ENSDARG00000052673	1	1	0	0.0318759	0.0318759
Nfu_g_1_013086	UBE2QL1	ENSG00000215218	UBE2QL1	ENSDARG00000079276	1	1	0	0.0319644	0.0319644
Nfu_g_1_010036	Nfu_g_1_010036	ENSG00000168036	CTNNB1	ENSDARG00000014571	1	1	3	0.0320333	0.0238113
Nfu_g_1_008569	UBE2N	ENSG00000102069	UBE2NB	ENSDARG00000045877	1	1	0	0.0322445	0.0322445
Nfu_g_1_018260	TCF4	ENSG00000140262	TCF12	ENSDARG00000004714	1	1	0	0.032248	0.032248
Nfu_g_1_001898	GDI1	ENSG00000203879	GDI1	ENSDARG00000056122	1	1	1	0.0322601	0.0322601
Nfu_g_1_014875	Nfu_g_1_014875	ENSG00000138814	PPP3CA	ENSDARG00000004988	1	1	1	0.0322859	0.0128643
Nfu_g_1_006570	OTPB	ENSG00000171540	OTPA	ENSDARG00000014201	1	1	0	0.0323119	0.0323119
Nfu_g_1_022909	PAX2B	ENSG00000075891	PAX2A	ENSDARG00000028148	1	1	0	0.0323485	0.0323485
Nfu_g_1_023415	PSMC5	ENSG00000087191	PSMC5	ENSDARG00000015315	1	1	1	0.0323637	0.0159121
Nfu_g_1_002170	TRAF7	ENSG00000131653	TRAF7	ENSDARG00000060207	1	1	1	0.0323643	0.0239471
Nfu_g_1_013366	NTNG1	ENSG00000162631	NTNG1A	ENSDARG00000014973	1	1	2	0.0323725	0.0323725
Nfu_g_1_006023	TFDP1A	ENSG00000198176	TFDP1A	ENSDARG00000019293	1	1	0	0.0324354	0.0324354
Nfu_g_1_022123	RPL23A	ENSG00000198242	RPL23A	ENSDARG00000006316	1	1	0	0.0324892	0.0324892
Nfu_g_1_010188	ARIH2	ENSG00000177479	ARIH2	ENSDARG00000012848	1	1	1	0.0325883	0.0325883
Nfu_g_1_022293	PITPNAB	ENSG00000174238	PITPNAB	ENSDARG00000044091	1	1	0	0.0326275	0.0326275
Nfu_g_1_012354	HSP90AA1.2	ENSG00000080824	HSP90AA1.2	ENSDARG00000024746	1	1	2	0.0326489	0.024542
Nfu_g_1_013658	MAP2K7	ENSG00000076984	MAP2K7	ENSDARG00000008279	1	1	1	0.0327103	0.0319246
Nfu_g_1_022631	RAB8A	ENSG00000167461	RAB8A	ENSDARG00000067920	1	1	0	0.0327253	0.0327253
Nfu_g_1_009903	CX43	ENSG00000152661	CX43	ENSDARG00000041799	1	1	0	0.0327573	0.0327573
Nfu_g_1_020213	PCYT1A	ENSG00000161217	PCYT1AA	ENSDARG00000011233	1	1	0	0.0327587	0.0327587
Nfu_g_1_021893	SEC23A	ENSG00000100934	SEC23A	ENSDARG00000016636	1	1	0	0.0327741	0.0327741
Nfu_g_1_015884	OLA.16066	ENSG00000143811	PYCR1	ENSDARG00000053965	1	1	2	0.0328699	0.0328699
Nfu_g_1_023068	GLUD1B	ENSG00000182890	GLUD1B	ENSDARG00000002414	1	1	0	0.0329736	0.0329736
Nfu_g_1_010373	EIF3S6IP	ENSG00000100129	EIF3S6IP	ENSDARG00000006729	1	1	3	0.0330546	0.0145274
Nfu_g_1_007856	RAB1A	ENSG00000138069	RAB1A	ENSDARG00000029663	1	1	0	0.033085	0.033085
Nfu_g_1_014074	ARPC2	ENSG00000163466	ARPC2	ENSDARG00000075989	1	1	0	0.033099	0.033099
Nfu_g_1_005309	HSPA8	ENSG00000109971	HSPA8	ENSDARG00000068992	1	1	1	0.0331138	0.0128527
Nfu_g_1_017122	PPIL3	ENSG00000240344	PPIL3	ENSDARG00000033370	1	1	0	0.0331475	0.0331475
Nfu_g_1_001603	CABZ01046283.1	ENSG00000144711	IQSEC1 (1 OF 2)	ENSDARG00000016551	1	1	2	0.0331628	0.0331628
Nfu_g_1_013101	SF3A3	ENSG00000183431	SF3A3	ENSDARG00000056447	1	1	3	0.0331773	0.0257829
Nfu_g_1_013941	ADRBK2	ENSG00000100077	ADRBK2	ENSDARG00000013007	1	1	0	0.0332904	0.0332904
Nfu_g_1_022526	NAB1A	ENSG00000138386	NAB1B	ENSDARG00000040700	1	1	1	0.0333207	0.0319968
Nfu_g_1_010119	EOMESA	ENSG00000163508	EOMESA	ENSDARG00000006640	1	1	1	0.0333289	0.0333289
Nfu_g_1_010409	AHCYL1	ENSG00000168710	AHCYL1	ENSDARG00000056331	1	1	0	0.0333622	0.0333622
Nfu_g_1_004068	OLA.334	ENSG00000034713	GABARAPL2	ENSDARG00000027200	1	1	0	0.0334288	0.0334288
Nfu_g_1_011282	SEMA5A	ENSG00000112902	SEMA5A	ENSDARG00000058821	1	1	4	0.033464	0.0253292
Nfu_g_1_015770	LDB1	ENSG00000198728	LDB1A	ENSDARG00000010137	1	1	0	0.0334656	0.0334656
Nfu_g_1_010381	RPL10A	ENSG00000198755	RPL10A	ENSDARG00000042905	1	1	0	0.0335135	0.0335135
Nfu_g_1_015714	SAP30L	ENSG00000164576	SAP30L	ENSDARG00000030213	1	1	1	0.033519	0.0111698
Nfu_g_1_001382	KCTD6B	ENSG00000168301	KCTD6B	ENSDARG00000023703	1	1	1	0.0336042	0.0110899
Nfu_g_1_001618	ZBTB46	ENSG00000130584	ZBTB46	ENSDARG00000078191	1	1	0	0.0336127	0.0336127
Nfu_g_1_003262	RASA3	ENSG00000185989	RASA3	ENSDARG00000063371	1	1	3	0.0336561	0.0175448
Nfu_g_1_005746	RPL8	ENSG00000161016	RPL8	ENSDARG00000014867	1	1	0	0.0336911	0.0336911
Nfu_g_1_022544	EIF4A1	ENSG00000161960	EIF4A1B	ENSDARG00000003032	1	1	0	0.033724	0.033724
Nfu_g_1_018041	RXRB	ENSG00000204231	RXRBA	ENSDARG00000078954	1	1	1	0.0337796	0.0337796
Nfu_g_1_004445	EMX3	ENSG00000135638	EMX3	ENSDARG00000020417	1	1	0	0.0338357	0.0338357
Nfu_g_1_019707	NTN1B	ENSG00000065320	NTN1B	ENSDARG00000022531	1	1	0	0.033866	0.033866
Nfu_g_1_021211	PPFIA4	ENSG00000143847	PPFIA4	ENSDARG00000053205	1	1	0	0.0338684	0.0338684
Nfu_g_1_006787	RNF208	ENSG00000212864	RNF208	ENSDARG00000078056	1	1	0	0.033889	0.033889
Nfu_g_1_008681	ATP5B	ENSG00000110955	ATP5B	ENSDARG00000070083	1	1	1	0.0338986	0.0280524
Nfu_g_1_012911	INIP	ENSG00000148153	INIP	ENSDARG00000028523	1	1	0	0.03393	0.03393
Nfu_g_1_016747	TMEM147	ENSG00000105677	TMEM147	ENSDARG00000039913	1	1	0	0.03394	0.03394
Nfu_g_1_019299	ARGLU1	ENSG00000134884	ARGLU1B	ENSDARG00000018319	1	1	0	0.0339427	0.0339427
Nfu_g_1_009086	TLE1	ENSG00000140332	GRO1	ENSDARG00000069006	1	1	0	0.0339651	0.0339651
Nfu_g_1_009054	AGPAT6	ENSG00000158669	AGPAT6	ENSDARG00000019897	1	1	0	0.0340555	0.0340555
Nfu_g_1_004956	C16ORF80	ENSG00000070761	C19H16ORF80	ENSDARG00000039193	1	1	1	0.0341209	0.0341209
Nfu_g_1_004808	GLRA4A	ENSG00000188828	GLRA4A	ENSDARG00000006865	1	1	0	0.0341652	0.0341652
Nfu_g_1_005166	OLA.22466	ENSG00000133083	DCKL1B	ENSDARG00000074976	1	1	0	0.0341679	0.0341679
Nfu_g_1_014843	CNOT7	ENSG00000198791	CNOT7	ENSDARG00000032116	1	1	1	0.0341782	0.02401
Nfu_g_1_019844	WIPI2	ENSG00000157954	WIPI2	ENSDARG00000037871	1	1	0	0.0342026	0.0342026
Nfu_g_1_003923	CEBPA	ENSG00000245848	CEBPA	ENSDARG00000036074	1	1	1	0.03425	0.03425
Nfu_g_1_013402	PABPN1	ENSG00000100836	PABPN1	ENSDARG00000045373	1	1	0	0.03436	0.03436
Nfu_g_1_004123	LAPTM4B	ENSG00000104341	LAPTM4B	ENSDARG00000035870	1	1	0	0.0344	0.0344
Nfu_g_1_006347	RPL37	ENSG00000145592	RPL37	ENSDARG00000034291	1	1	0	0.0344348	0.0344348
Nfu_g_1_020323	Nfu_g_1_020323		CABZ01112877.1	ENSDARG00000001817	1	1	1	0.034541	0.034541
Nfu_g_1_007577	PHB	ENSG00000167085	PHB	ENSDARG00000057414	1	1	0	0.0345893	0.0345893
Nfu_g_1_020476	ATP6V1H	ENSG00000047249	ATP6V1H	ENSDARG00000006370	1	1	1	0.0347428	0.0230291
Nfu_g_1_014645	OGT	ENSG00000147162	OGT.1	ENSDARG00000057702	1	1	1	0.0347723	0.0347723
Nfu_g_1_002568	DOCK7	ENSG00000116641	DOCK7	ENSDARG00000078675	1	1	5	0.0347805	0.0347805
Nfu_g_1_017940	ETS2	ENSG00000157557	ETS2	ENSDARG00000018308	1	1	1	0.0347886	0.0347886
Nfu_g_1_021847	AP2A1	ENSG00000196961	AP2A1	ENSDARG00000054320	1	1	1	0.0348168	0.0347871
Nfu_g_1_003246	DDB1	ENSG00000167986	DDB1 (2 OF 2)	ENSDARG00000089106	1	1	4	0.0348226	0.0115346
Nfu_g_1_020863	KCNA2	ENSG00000177301	KCNA2 (2 OF 2)	ENSDARG00000002241	1	1	2	0.0349525	0.0349525
Nfu_g_1_000054	PARP6A	ENSG00000137817	PARP6B	ENSDARG00000070473	1	1	2	0.0349807	0.00792661
Nfu_g_1_019613	PSMD11A	ENSG00000108671	PSMD11A	ENSDARG00000060150	1	1	0	0.0352331	0.0352331
Nfu_g_1_010921	POU3F1	ENSG00000185668	POU3F1	ENSDARG00000009823	1	1	0	0.0352674	0.0352674
Nfu_g_1_002943	PELI1B	ENSG00000197329	PELI1B	ENSDARG00000044083	1	1	0	0.0352812	0.0352812
Nfu_g_1_022497	GLSA	ENSG00000115419	GLSA	ENSDARG00000062812	1	1	1	0.0352998	0.0352998
Nfu_g_1_009043	TMEM127	ENSG00000135956	TMEM127	ENSDARG00000030981	1	1	0	0.0353145	0.0353145
Nfu_g_1_018300	CDK2AP1	ENSG00000167797	CDK2AP2	ENSDARG00000069700	1	1	0	0.0354099	0.0354099
Nfu_g_1_020501	RAB2A	ENSG00000104388	RAB2A	ENSDARG00000020261	1	1	0	0.03541	0.03541
Nfu_g_1_012657	GLYR1	ENSG00000140632	GLYR1	ENSDARG00000037897	1	1	2	0.0354382	0.0225101
Nfu_g_1_018361	FECH	ENSG00000066926	FECH	ENSDARG00000003462	1	1	0	0.0355108	0.0355108
Nfu_g_1_014044	U2AF1	ENSG00000160201	U2AF1	ENSDARG00000015325	1	1	1	0.0355371	0.00755
Nfu_g_1_000211	FLI1A	ENSG00000151702	FLI1A	ENSDARG00000054632	1	1	0	0.03558	0.03558
Nfu_g_1_011581	IMPDH1A	ENSG00000106348	IMPDH1A	ENSDARG00000042336	1	1	1	0.0356013	0.0356013
Nfu_g_1_012093	GABRA5	ENSG00000186297	GABRA5	ENSDARG00000070730	1	1	1	0.0356306	0.0336336
Nfu_g_1_014072	DMD	ENSG00000198947	DMD	ENSDARG00000008487	1	1	1	0.035653	0.035653
Nfu_g_1_010084	CACNG8	ENSG00000142408	CACNG8A	ENSDARG00000020450	1	1	0	0.0357187	0.0357187
Nfu_g_1_004859	PCDH19	ENSG00000165194	PCDH19	ENSDARG00000034344	1	1	1	0.0357385	0.0357385
Nfu_g_1_010753	SPNA2	ENSG00000197694	SPNA2	ENSDARG00000019231	1	1	5	0.0357752	0.0267149
Nfu_g_1_021834	NKX2.1B	ENSG00000136352	NKX2.1B	ENSDARG00000019835	1	1	1	0.03589	0.03589
Nfu_g_1_005097	CLTC	ENSG00000141367	CLTCA	ENSDARG00000043493	1	1	1	0.0358926	0.0358926
Nfu_g_1_013155	NAPG	ENSG00000134265	NAPG	ENSDARG00000043012	1	1	0	0.0359007	0.0359007
Nfu_g_1_014924	CUL2	ENSG00000108094	CUL2	ENSDARG00000013965	1	1	2	0.0359137	0.0174198
Nfu_g_1_013476	ONECUT1	ENSG00000169856	ONECUT1	ENSDARG00000007982	1	1	1	0.036003	0.0263895
Nfu_g_1_015317	SRP14	ENSG00000140319	SRP14	ENSDARG00000088272	1	1	0	0.0360224	0.0360224
Nfu_g_1_004258	TMEM35	ENSG00000126950	TMEM35	ENSDARG00000052567	1	1	0	0.0360384	0.0360384
Nfu_g_1_022626	MOB3C	ENSG00000142961	MOB3C	ENSDARG00000043705	1	1	1	0.0361724	0.0361724
Nfu_g_1_002515	SOX2	ENSG00000181449	SOX2	ENSDARG00000070913	1	1	1	0.036201	0.0310453
Nfu_g_1_005065	OLA.15573	ENSG00000150316	ZGC:86607	ENSDARG00000013382	1	1	0	0.0362335	0.0362335
Nfu_g_1_004664	ZIC3	ENSG00000156925	ZIC3	ENSDARG00000071497	1	1	0	0.036249	0.036249
Nfu_g_1_011493	BMI1	ENSG00000168283	BMI1A	ENSDARG00000006010	1	1	0	0.0362527	0.0362527
Nfu_g_1_007190	SMARCA5	ENSG00000153147	SMARCA5	ENSDARG00000052348	1	1	0	0.0362594	0.0362594
Nfu_g_1_015941	TMEM63BB	ENSG00000137216	TMEM63BA	ENSDARG00000003836	1	1	3	0.0362633	0.022743
Nfu_g_1_009932	CRYGN2	ENSG00000127377	CRYGN2	ENSDARG00000030411	1	1	0	0.036279	0.036279
Nfu_g_1_018836	C20H12ORF57	ENSG00000111678	C20H12ORF57	ENSDARG00000030038	1	1	0	0.03628	0.03628
Nfu_g_1_001828	WDR13	ENSG00000101940	WDR13	ENSDARG00000022974	1	1	1	0.0363351	0.0363351
Nfu_g_1_019170	ABCE1	ENSG00000164163	ABCE1	ENSDARG00000007216	1	1	1	0.0363587	0.0363587
Nfu_g_1_000595	CUL3	ENSG00000036257	CUL3A	ENSDARG00000038967	1	1	1	0.0363589	0.0363589
Nfu_g_1_007608	GIPC1	ENSG00000123159	GIPC1	ENSDARG00000010771	1	1	1	0.0363701	0.0363701
Nfu_g_1_019670	FSCN1A	ENSG00000075618	FSCN1A	ENSDARG00000059680	1	1	2	0.0364026	0.0364026
Nfu_g_1_002288	PIK3CA	ENSG00000121879	PIK3CA (1 OF 2)	ENSDARG00000075456	1	1	2	0.0364044	0.0364044
Nfu_g_1_016590	ACTR1	ENSG00000115073	ACTR1	ENSDARG00000011611	1	1	1	0.0364679	0.00615055
Nfu_g_1_010494	RIMKLA	ENSG00000166532	RIMKLA	ENSDARG00000016830	1	1	1	0.0364893	0.0364893
Nfu_g_1_010902	ENSAB	ENSG00000143420	ENSAB	ENSDARG00000061644	1	1	0	0.036534	0.036534
Nfu_g_1_006476	LHFPL2A	ENSG00000145685	LHFPL2A	ENSDARG00000009653	1	1	0	0.0365739	0.0365739
Nfu_g_1_018475	PSMB3	ENSG00000108294	PSMB3	ENSDARG00000013938	1	1	1	0.0366338	0.0366338
Nfu_g_1_000750	DDX6	ENSG00000110367	DDX6	ENSDARG00000061338	1	1	0	0.0367351	0.0367351
Nfu_g_1_020110	EXOSC4	ENSG00000178896	EXOSC4	ENSDARG00000088210	1	1	1	0.0367471	0.0367471
Nfu_g_1_003356	PSMA4	ENSG00000041357	PSMA4	ENSDARG00000045928	1	1	1	0.0367535	0.0154083
Nfu_g_1_002701	ORMDL1	ENSG00000128699	ORMDL1	ENSDARG00000014333	1	1	0	0.0368165	0.0368165
Nfu_g_1_021448	RAE1	ENSG00000101146	RAE1	ENSDARG00000007196	1	1	1	0.0368324	0.0304242
Nfu_g_1_018508	KLC1A	ENSG00000126214	KLC1A	ENSDARG00000009796	1	1	1	0.036905	0.036905
Nfu_g_1_013705	NFIXA	ENSG00000008441	NFIXA	ENSDARG00000043226	1	1	0	0.0369149	0.0369149
Nfu_g_1_014617	ERGIC1	ENSG00000113719	ERGIC1	ENSDARG00000005273	1	1	1	0.0369868	0.0369868
Nfu_g_1_020107	Nfu_g_1_020107	ENSG00000151967	ZGC:153615	ENSDARG00000038981	1	1	0	0.0370615	0.0370615
Nfu_g_1_007042	ARPC1A	ENSG00000241685	ARPC1A	ENSDARG00000008383	1	1	1	0.0370801	0.0282772
Nfu_g_1_010608	NAPB	ENSG00000125814	NAPB (1 OF 2)	ENSDARG00000069101	1	1	1	0.0371083	0.0371083
Nfu_g_1_001913	ATP9A	ENSG00000054793	ATP9A	ENSDARG00000088925	1	1	2	0.0371652	0.03291
Nfu_g_1_010006	RAB42A		RAB42A	ENSDARG00000034215	1	1	0	0.0372675	0.0372675
Nfu_g_1_006262	KCMF1	ENSG00000176407	KCMF1	ENSDARG00000067656	1	1	1	0.0372818	0.0372818
Nfu_g_1_006542	TRIM23	ENSG00000113595	TRIM23	ENSDARG00000069420	1	1	1	0.0373886	0.0373886
Nfu_g_1_008846	RHOBTB2	ENSG00000008853	RHOBTB2B	ENSDARG00000089340	1	1	2	0.0374056	0.0374056
Nfu_g_1_006935	MAF1	-	-	-	1	1	0	0.0374279	0.0374279
Nfu_g_1_010595	SRSF5B	ENSG00000100650	SRSF5B	ENSDARG00000027734	1	1	1	0.0374428	0.0329014
Nfu_g_1_006483	KLHL8	ENSG00000145332	KLHL8	ENSDARG00000015344	1	1	0	0.0374624	0.0374624
Nfu_g_1_010239	RARGA	ENSG00000077092	RARGA	ENSDARG00000034117	1	1	0	0.0374847	0.0374847
Nfu_g_1_011486	RPL21	ENSG00000122026	RPL21	ENSDARG00000010516	1	1	0	0.0375057	0.0375057
Nfu_g_1_006642	MAPK10	ENSG00000109339	MAPK10	ENSDARG00000025747	1	1	0	0.0375119	0.0375119
Nfu_g_1_015176	RNF144AA	ENSG00000151692	RNF144AA	ENSDARG00000020600	1	1	0	0.0376108	0.0376108
Nfu_g_1_011472	ZNHIT1	ENSG00000106400	ZNHIT1	ENSDARG00000054574	1	1	0	0.0376303	0.0376303
Nfu_g_1_018506	Nfu_g_1_018506	ENSG00000103342	GSPT1L	ENSDARG00000014123	1	1	0	0.0376857	0.0376857
Nfu_g_1_000194	POLR2I	ENSG00000105258	POLR2I	ENSDARG00000040443	1	1	1	0.0377036	0.0202843
Nfu_g_1_003905	RPL12	ENSG00000197958	RPL12	ENSDARG00000006691	1	1	0	0.0377453	0.0377453
Nfu_g_1_005492	TNPO3	ENSG00000064419	TNPO3	ENSDARG00000045680	1	1	0	0.0377697	0.0377697
Nfu_g_1_016767	PI4KB	ENSG00000143393	PI4KB	ENSDARG00000040111	1	1	1	0.0378655	0.0378655
Nfu_g_1_018741	RAB10	ENSG00000084733	RAB10	ENSDARG00000046106	1	1	1	0.0378743	0.0378743
Nfu_g_1_006026	USP9	ENSG00000124486	USP9	ENSDARG00000013708	1	1	7	0.0379084	0.0134254
Nfu_g_1_007788	TAF2	ENSG00000064313	TAF2 (1 OF 2)	ENSDARG00000038423	1	1	3	0.0379114	0.0379114
Nfu_g_1_012985	DNAJB4	ENSG00000162616	DNAJB4	ENSDARG00000038978	1	1	1	0.0379342	0.0379342
Nfu_g_1_000915	SNF8	ENSG00000159210	SNF8	ENSDARG00000058076	1	1	1	0.0379371	0.0322691
Nfu_g_1_000229	LHX1A	ENSG00000132130	LHX1A	ENSDARG00000014018	1	1	2	0.0379591	0.01407
Nfu_g_1_015039	ID3	ENSG00000117318	ID3	ENSDARG00000054823	1	1	0	0.03796	0.03796
Nfu_g_1_017696	FZD7	ENSG00000155760	FZD7A	ENSDARG00000060004	1	1	2	0.037988	0.0369802
Nfu_g_1_022643	OLA.18948		SI:DKEY-42P8.3	ENSDARG00000008767	1	1	2	0.0381126	0.0286843
Nfu_g_1_009237	MED22	ENSG00000148297	MED22	ENSDARG00000014148	1	1	0	0.0381245	0.0381245
Nfu_g_1_010289	KIF1B	ENSG00000054523	KIF1B	ENSDARG00000037020	1	1	3	0.0382181	0.0382181
Nfu_g_1_002388	GNB4	ENSG00000078369	GNB1B	ENSDARG00000005944	1	1	0	0.0382373	0.0382373
Nfu_g_1_004505	MCTS1	ENSG00000232119	MCTS1	ENSDARG00000025972	1	1	0	0.0382405	0.0382405
Nfu_g_1_008748	STK24B	ENSG00000102572	STK24B	ENSDARG00000023878	1	1	1	0.0382678	0.0382678
Nfu_g_1_014280	PCBP3	ENSG00000183570	PCBP3	ENSDARG00000054378	1	1	2	0.0383017	0.0154017
Nfu_g_1_001010	PDE6D	ENSG00000156973	PDE6D	ENSDARG00000074892	1	1	0	0.0383094	0.0383094
Nfu_g_1_008655	NDFIP2	ENSG00000102471	NDFIP2	ENSDARG00000033928	1	1	0	0.0383392	0.0383392
Nfu_g_1_005396	ESRRA	ENSG00000173153	ESRRA	ENSDARG00000069266	1	1	1	0.0383547	0.031627
Nfu_g_1_020335	CHMP5A	ENSG00000086065	CHMP5B	ENSDARG00000041900	1	1	0	0.0383766	0.0383766
Nfu_g_1_002528	SAMD13	ENSG00000203943	SAMD13	ENSDARG00000062977	1	1	0	0.0383994	0.0383994
Nfu_g_1_020844	TRIM62	ENSG00000116525	TRIM62	ENSDARG00000060901	1	1	2	0.0384109	0.0297174
Nfu_g_1_017232	MED27	ENSG00000160563	MED27	ENSDARG00000009681	1	1	1	0.0384727	0.01951
Nfu_g_1_002967	RGS7	ENSG00000182901	RGS7	ENSDARG00000016584	1	1	0	0.0384744	0.0384744
Nfu_g_1_000190	TRAPPC4	ENSG00000196655	TRAPPC4	ENSDARG00000027418	1	1	0	0.0385219	0.0385219
Nfu_g_1_011121	RPS19	ENSG00000105372	RPS19	ENSDARG00000030602	1	1	0	0.0386002	0.0386002
Nfu_g_1_012776	CCNC	ENSG00000112237	CCNC	ENSDARG00000009607	1	1	1	0.0386047	0.00931
Nfu_g_1_005289	PPP3CA	ENSG00000138814	PPP3CA	ENSDARG00000004988	1	1	1	0.0387252	0.0145786
Nfu_g_1_012222	GABBR1B	ENSG00000204681	GABBR1B	ENSDARG00000016667	1	1	0	0.0387944	0.0387944
Nfu_g_1_013717	TRAPPC5	ENSG00000181029	TRAPPC5	ENSDARG00000026068	1	1	0	0.0388	0.0388
Nfu_g_1_009014	RPL35	ENSG00000136942	RPL35	ENSDARG00000018334	1	1	0	0.0388792	0.0388792
Nfu_g_1_011451	NAA50	ENSG00000121579	NAA50	ENSDARG00000027825	1	1	0	0.03894	0.03892
Nfu_g_1_021916	DTNBB	ENSG00000138101	DTNBB	ENSDARG00000013020	1	1	1	0.038961	0.0208605
Nfu_g_1_017776	SP5	ENSG00000204335	SP5	ENSDARG00000076571	1	1	0	0.039003	0.039003
Nfu_g_1_021992	2002-09-01	ENSG00000168385	2002-09-01	ENSDARG00000027590	1	1	3	0.0390086	0.014269
Nfu_g_1_022460	STAG2B	ENSG00000101972	STAG2B	ENSDARG00000053668	1	1	0	0.039028	0.039028
Nfu_g_1_008094	WFDC1	ENSG00000103175	WFDC1	ENSDARG00000058003	1	1	1	0.0390847	0.037243
Nfu_g_1_009023	MAT2AB	ENSG00000168906	MAT2AA	ENSDARG00000040334	1	1	1	0.0394065	0.0373186
Nfu_g_1_007529	XAB2	ENSG00000076924	XAB2	ENSDARG00000007092	1	1	1	0.0394096	0.0394096
Nfu_g_1_013250	TRAPPC3	ENSG00000054116	TRAPPC3	ENSDARG00000045364	1	1	0	0.0394242	0.0394242
Nfu_g_1_005722	SPRYD7	ENSG00000123178	SPRYD7B	ENSDARG00000069485	1	1	0	0.0395837	0.0395837
Nfu_g_1_016128	MEMO1	ENSG00000162959	MEMO1	ENSDARG00000010823	1	1	0	0.0396172	0.0396172
Nfu_g_1_000551	CABZ01070631.1	ENSG00000137478	FCHSD2 (5 OF 5)	ENSDARG00000091428	1	1	3	0.039621	0.039621
Nfu_g_1_008357	GRO2	ENSG00000104953	GRO2	ENSDARG00000002787	1	1	2	0.0396794	0.0188149
Nfu_g_1_008916	RASL10A	ENSG00000100276	RASL10A	ENSDARG00000062314	1	1	0	0.0397253	0.0397253
Nfu_g_1_010761	GJC1	ENSG00000182963	GJC1	ENSDARG00000077563	1	1	1	0.0397473	0.0270514
Nfu_g_1_015196	PRKD3	ENSG00000115825	PRKD3	ENSDARG00000079967	1	1	1	0.0397781	0.0397781
Nfu_g_1_001663	GID8A	ENSG00000101193	GID8B	ENSDARG00000037589	1	1	1	0.0398157	0.0229962
Nfu_g_1_019032	FNDC4A	ENSG00000115226	FNDC4A	ENSDARG00000043396	1	1	0	0.0399573	0.0399573
Nfu_g_1_007600	STAT5.1	ENSG00000173757	STAT5.1	ENSDARG00000019392	1	1	0	0.039965	0.039965
Nfu_g_1_011360	CDK8	ENSG00000132964	CDK8	ENSDARG00000016496	1	1	1	0.0400144	0.0252949
Nfu_g_1_022197	Nfu_g_1_022197	ENSG00000166333	ILK	ENSDARG00000056964	1	1	1	0.0400255	0.0400255
Nfu_g_1_006740	HSPA5	ENSG00000044574	HSPA5	ENSDARG00000004665	1	1	0	0.0401017	0.0401017
Nfu_g_1_017364	UBR5	ENSG00000104517	UBR5	ENSDARG00000018192	1	1	10	0.0401191	0.0208425
Nfu_g_1_018979	NR2E1	ENSG00000112333	NR2E1	ENSDARG00000017107	1	1	1	0.0401399	0.0274824
Nfu_g_1_006077	TAF9	ENSG00000085231	TAF9	ENSDARG00000077870	1	1	0	0.0401661	0.0401661
Nfu_g_1_000790	KCTD2	ENSG00000180901	KCTD2	ENSDARG00000025875	1	1	1	0.0402068	0.0402068
Nfu_g_1_002670	PSMD1	ENSG00000173692	PSMD1	ENSDARG00000003189	1	1	3	0.0402234	0.0298343
Nfu_g_1_012050	Nfu_g_1_012050	ENSG00000111218	PRMT8B	ENSDARG00000045760	1	1	1	0.0402445	0.0218592
Nfu_g_1_021446	FOXP4	ENSG00000137166	FOXP4	ENSDARG00000076120	1	1	0	0.0402666	0.0402666
Nfu_g_1_009250	Nfu_g_1_009250	ENSG00000152234	ATP5A1	ENSDARG00000010149	1	1	0	0.0403003	0.0403003
Nfu_g_1_011394	PAN3	ENSG00000152520	PAN3	ENSDARG00000031637	1	1	3	0.0403697	0.0296665
Nfu_g_1_006802	PPTC7B	ENSG00000196850	PPTC7B	ENSDARG00000052658	1	1	1	0.0404878	0.0304714
Nfu_g_1_018937	TTC13	ENSG00000143643	TTC13	ENSDARG00000063242	1	1	2	0.0404895	0.0404895
Nfu_g_1_012870	ILF2	ENSG00000143621	ILF2	ENSDARG00000014591	1	1	2	0.0405794	0.0171171
Nfu_g_1_011668	C4H22ORF28	ENSG00000100220	C4H22ORF28	ENSDARG00000075434	1	1	1	0.040592	0.0308201
Nfu_g_1_023442	KCTD5	ENSG00000167977	KCTD5	ENSDARG00000015722	1	1	1	0.0406275	0.0299731
Nfu_g_1_017451	HMBOX1B	ENSG00000147421	HMBOX1B	ENSDARG00000018913	1	1	0	0.0406858	0.0406858
Nfu_g_1_004347	PCGF1	ENSG00000115289	PCGF1	ENSDARG00000001249	1	1	1	0.0406974	0.0341276
Nfu_g_1_014413	LDB1A	ENSG00000198728	LDB1A	ENSDARG00000010137	1	1	1	0.0407231	0.01548
Nfu_g_1_017247	OLA.5773	ENSG00000104695	PPP2CB	ENSDARG00000053020	1	1	0	0.0407333	0.0407333
Nfu_g_1_014287	ADARB1B	ENSG00000197381	ADARB1B	ENSDARG00000003544	1	1	1	0.0408256	0.0408256
Nfu_g_1_012611	NAA40	ENSG00000110583	NAA40	ENSDARG00000024109	1	1	0	0.0408489	0.0408489
Nfu_g_1_011339	ARFGEF1	ENSG00000066777	ARFGEF1	ENSDARG00000063474	1	1	3	0.0410409	0.0410409
Nfu_g_1_021096	NELFCD	ENSG00000101158	TH1L	ENSDARG00000021097	1	1	1	0.0410993	0.0410993
Nfu_g_1_009457	MEF2CB	ENSG00000081189	MEF2CB	ENSDARG00000009418	1	1	1	0.0411242	0.0411242
Nfu_g_1_018507	CARM1	ENSG00000142453	CARM1	ENSDARG00000018698	1	1	0	0.0411388	0.0411388
Nfu_g_1_001032	GRIK5	ENSG00000105737	GRIK5 (1 OF 2)	ENSDARG00000078151	1	1	3	0.0411466	0.0243715
Nfu_g_1_020087	PTBP2B	ENSG00000117569	PTBP2B	ENSDARG00000015901	1	1	1	0.0411493	0.01957
Nfu_g_1_022674	CKS2	ENSG00000123975	CKS2	ENSDARG00000071410	1	1	0	0.0411937	0.0411937
Nfu_g_1_008638	RPL31	ENSG00000071082	RPL31	ENSDARG00000053365	1	1	1	0.04121	0.04121
Nfu_g_1_017130	KSR2	ENSG00000171435	KSR2	ENSDARG00000094526	1	1	2	0.0412104	0.0412104
Nfu_g_1_023023	DOC2A	ENSG00000149927	DOC2A	ENSDARG00000078736	1	1	1	0.0412597	0.0412597
Nfu_g_1_013148	TWIST1A	ENSG00000122691	TWIST1A	ENSDARG00000030402	1	1	0	0.0412657	0.0412657
Nfu_g_1_002507	S1PR1	ENSG00000170989	S1PR1	ENSDARG00000042690	1	1	0	0.0412705	0.0412705
Nfu_g_1_000725	RCBTB2	ENSG00000136161	RCBTB2	ENSDARG00000090687	1	1	2	0.0413431	0.0360815
Nfu_g_1_005593	SUMO1	ENSG00000116030	SUMO1	ENSDARG00000044267	1	1	0	0.0413547	0.0413547
Nfu_g_1_018566	VPS29	ENSG00000111237	VPS29	ENSDARG00000069521	1	1	1	0.0414251	0.0149852
Nfu_g_1_016807	KPNA5	ENSG00000196911	KPNA5	ENSDARG00000042030	1	1	2	0.04143	0.04143
Nfu_g_1_019003	ATP6V1D	ENSG00000100554	ATP6V1D	ENSDARG00000011175	1	1	0	0.0414826	0.0414826
Nfu_g_1_023400	CABZ01109599.1	ENSG00000175029	CTBP2	ENSDARG00000044062	1	1	0	0.0415441	0.0415441
Nfu_g_1_009620	RASL11A	ENSG00000122035	RASL11A	ENSDARG00000046013	1	1	1	0.0415442	0.0286209
Nfu_g_1_006345	DBC1	ENSG00000078725	DBC1	ENSDARG00000078302	1	1	3	0.0416354	0.01347
Nfu_g_1_006842	RPL27A		-	-	1	1	0	0.0416609	0.0416609
Nfu_g_1_020602	SF3A2	ENSG00000104897	SF3A2	ENSDARG00000021107	1	1	0	0.0416647	0.0416647
Nfu_g_1_003258	LIMS1	ENSG00000169756	LIMS1	ENSDARG00000026985	1	1	1	0.0417419	0.0331548
Nfu_g_1_020041	EIF4E2	ENSG00000135930	EIF4E2	ENSDARG00000038585	1	1	1	0.0417617	0.0417617
Nfu_g_1_006986	DCUN1D4	ENSG00000109184	DCUN1D4	ENSDARG00000092394	1	1	1	0.0418643	0.0229012
Nfu_g_1_009474	GRID2	-	-	-	1	1	5	0.0418699	0.0223276
Nfu_g_1_001443	ORMDL2	ENSG00000123353	ORMDL2	ENSDARG00000058022	1	1	0	0.04195	0.04195
Nfu_g_1_013644	DDX39AA	ENSG00000123136	DDX39AB	ENSDARG00000015111	1	1	2	0.0420558	0.0420558
Nfu_g_1_017612	ASIC4	ENSG00000072182	ASIC4A	ENSDARG00000025162	1	1	0	0.0420732	0.0420732
Nfu_g_1_013236	ATCAYB	ENSG00000167654	ATCAYB	ENSDARG00000059781	1	1	1	0.0421212	0.0421212
Nfu_g_1_015109	FERMT2	ENSG00000073712	FERMT2	ENSDARG00000020242	1	1	3	0.04215	0.0202828
Nfu_g_1_019701	CACNG4	ENSG00000075461	CACNG4 (1 OF 2)	ENSDARG00000074669	1	1	1	0.0422	0.0422
Nfu_g_1_022706	SH3GL1B	ENSG00000141985	SH3GL1B	ENSDARG00000002642	1	1	1	0.0423117	0.0423117
Nfu_g_1_004649	ADH5	ENSG00000197894	ADH5	ENSDARG00000080010	1	1	0	0.0423363	0.0423363
Nfu_g_1_009526	CYP26B1	ENSG00000003137	CYP26B1	ENSDARG00000077121	1	1	0	0.0423942	0.0423942
Nfu_g_1_021912	CHP1	ENSG00000187446	CHP1	ENSDARG00000052859	1	1	0	0.0424323	0.0424323
Nfu_g_1_005533	CDK19	ENSG00000155111	CDK19	ENSDARG00000043858	1	1	0	0.0424352	0.0332254
Nfu_g_1_007562	ASIC2	ENSG00000108684	ASIC2	ENSDARG00000006849	1	1	1	0.0425092	0.0425092
Nfu_g_1_009117	SNRNP200	ENSG00000144028	SNRNP200	ENSDARG00000077536	1	1	6	0.0425568	0.0341446
Nfu_g_1_003752	AL935029.1	ENSG00000174145	-	ENSDARG00000077162	1	1	1	0.0426072	0.0400212
Nfu_g_1_008953	IER3IP1	ENSG00000134049	IER3IP1	ENSDARG00000039601	1	1	0	0.0426127	0.0426127
Nfu_g_1_023745	OLFM3A	-	-	-	1	1	1	0.0426172	0.0393361
Nfu_g_1_009282	EGR3	ENSG00000179388	EGR3	ENSDARG00000089156	1	1	0	0.0427629	0.0427629
Nfu_g_1_005795	MOB4	ENSG00000115540	MOB4	ENSDARG00000056085	1	1	1	0.0428422	0.00434
Nfu_g_1_025976	ATP6V0B	-	-	-	1	1	2	0.0428442	0.0428442
Nfu_g_1_021878	WDR32	ENSG00000122741	WDR32	ENSDARG00000029600	1	1	0	0.0428513	0.0428513
Nfu_g_1_006744	CU570793.2		SI:DKEY-222B8.1	ENSDARG00000045094	1	1	0	0.0429011	0.0429011
Nfu_g_1_015378	EML5	ENSG00000165521	EML5	ENSDARG00000053517	1	1	6	0.0429588	0.0388918
Nfu_g_1_012526	ARNT2	ENSG00000172379	ARNT2	ENSDARG00000058449	1	1	2	0.0429667	0.0429667
Nfu_g_1_004323	MKLN1	ENSG00000128585	MKLN1	ENSDARG00000025576	1	1	3	0.0429839	0.015421
Nfu_g_1_000167	B3GAT1	ENSG00000109956	B3GAT1	ENSDARG00000040547	1	1	0	0.0430009	0.0430009
Nfu_g_1_006914	ASAP1B	ENSG00000153317	ASAP1	ENSDARG00000039729	1	1	1	0.0430294	0.026021
Nfu_g_1_022703	BEND5	ENSG00000162373	BEND5	ENSDARG00000075624	1	1	1	0.0430668	0.0430668
Nfu_g_1_002751	PAX2A	ENSG00000075891	PAX2A	ENSDARG00000028148	1	1	2	0.0430724	0.0140528
Nfu_g_1_001218	PRPF31	ENSG00000105618	PRPF31	ENSDARG00000095904	1	1	0	0.0431195	0.0431195
Nfu_g_1_012767	WDR26B	ENSG00000162923	WDR26B	ENSDARG00000006812	1	1	2	0.0432169	0.0330524
Nfu_g_1_006856	ASF1B	ENSG00000105011	ASF1BB	ENSDARG00000043713	1	1	0	0.0432478	0.0432478
Nfu_g_1_020358	ZSWIM5	ENSG00000162415	ZSWIM5	ENSDARG00000055900	1	1	3	0.0432549	0.0343904
Nfu_g_1_012430	FKBP1B	ENSG00000119782	FKBP1B	ENSDARG00000052625	1	1	0	0.0432654	0.0432654
Nfu_g_1_010090	CACNG7A	ENSG00000105605	CACNG7A	ENSDARG00000063006	1	1	2	0.0433132	0.0198112
Nfu_g_1_004377	LARGE	ENSG00000133424	LARGE	ENSDARG00000005126	1	1	2	0.0433891	0.0433891
Nfu_g_1_006457	RABGAP1	ENSG00000011454	RABGAP1	ENSDARG00000010297	1	1	2	0.0434038	0.0434038
Nfu_g_1_000691	FZD4	ENSG00000174804	FZD4	ENSDARG00000077111	1	1	1	0.0434502	0.0434502
Nfu_g_1_020351	COPB2	ENSG00000184432	COPB2	ENSDARG00000038743	1	1	0	0.0434602	0.0434602
Nfu_g_1_023326	WDR24	ENSG00000127580	WDR24	ENSDARG00000025507	1	1	2	0.0434674	0.0434674
Nfu_g_1_022826	ADRB1	ENSG00000043591	ADRB1	ENSDARG00000007490	1	1	1	0.0435492	0.0435492
Nfu_g_1_015729	AP3S2	ENSG00000157823	AP3S2	ENSDARG00000039882	1	1	1	0.0435827	0.00741067
Nfu_g_1_021731	EMX1	ENSG00000135638	EMX1	ENSDARG00000039569	1	1	0	0.04365	0.04365
Nfu_g_1_006906	HTR5A	ENSG00000157219	HTR5A	ENSDARG00000038869	1	1	2	0.0436637	0.0385984
Nfu_g_1_009105	SSBP2	ENSG00000145687	SSBP2 (1 OF 2)	ENSDARG00000057395	1	1	0	0.0436832	0.0436832
Nfu_g_1_001475	PCBP4	ENSG00000090097	PCBP4	ENSDARG00000024276	1	1	0	0.0437116	0.0437116
Nfu_g_1_020594	NEDD8	ENSG00000129559	NEDD8	ENSDARG00000007989	1	1	0	0.0437186	0.0437186
Nfu_g_1_021769	KCNC3A	ENSG00000131398	KCNC3A	ENSDARG00000055855	1	1	2	0.0437457	0.0324422
Nfu_g_1_008713	B3GALT1	ENSG00000172318	B3GALT1	ENSDARG00000075154	1	1	0	0.0437558	0.0437558
Nfu_g_1_014266	WDR45L	ENSG00000141580	WDR45L	ENSDARG00000021557	1	1	1	0.0437741	0.0114273
Nfu_g_1_004444	GOLT1BA	ENSG00000111711	GOLT1B (2 OF 2)	ENSDARG00000022795	1	1	0	0.0438345	0.0438345
Nfu_g_1_023449	SRSF2	ENSG00000161547	SRSF2A	ENSDARG00000057484	1	1	0	0.0438541	0.0438541
Nfu_g_1_006509	PPP2R2A	ENSG00000221914	PPP2R2A	ENSDARG00000006624	1	1	2	0.0440032	0.0365311
Nfu_g_1_013013	KCNJ10	ENSG00000177807	KCNJ10 (1 OF 2)	ENSDARG00000090815	1	1	0	0.0440251	0.0440251
Nfu_g_1_015136	LIN52	ENSG00000205659	LIN52	ENSDARG00000070833	1	1	0	0.044032	0.044032
Nfu_g_1_009610	SUPT16H	ENSG00000092201	SUPT16H	ENSDARG00000079949	1	1	1	0.0440412	0.0440412
Nfu_g_1_004217	FP102191.1		FP102191.1	ENSDARG00000026095	1	1	0	0.0440751	0.0182181
Nfu_g_1_021632	PAX7	ENSG00000009709	PAX7B	ENSDARG00000070818	1	1	3	0.0440885	0.00636
Nfu_g_1_011770	CSRP2	ENSG00000175183	CSRP2	ENSDARG00000011961	1	1	1	0.0441711	0.032544
Nfu_g_1_010926	RRAGC	ENSG00000116954	RRAGC	ENSDARG00000069829	1	1	0	0.0441738	0.0441738
Nfu_g_1_005376	KCNIP1B	ENSG00000182132	KCNIP1B	ENSDARG00000034808	1	1	0	0.0442038	0.0442038
Nfu_g_1_018034	GSK3AA	ENSG00000105723	GSK3AB	ENSDARG00000015681	1	1	2	0.0442126	0.0310999
Nfu_g_1_016636	CDC27	ENSG00000004897	CDC27	ENSDARG00000056258	1	1	3	0.0442604	0.0382901
Nfu_g_1_008814	PLCXD3	ENSG00000182836	PLCXD3	ENSDARG00000054794	1	1	0	0.0443838	0.0443838
Nfu_g_1_000799	DR1	ENSG00000117505	DR1	ENSDARG00000059752	1	1	1	0.0445091	0.0192992
Nfu_g_1_019318	KAT8	ENSG00000103510	KAT8	ENSDARG00000027187	1	1	1	0.0445336	0.0445336
Nfu_g_1_002080	GALNT2	ENSG00000143641	GALNT2	ENSDARG00000003829	1	1	1	0.0445575	0.0299006
Nfu_g_1_015203	KLHL28	ENSG00000179454	KLHL28	ENSDARG00000063447	1	1	3	0.0446008	0.0191542
Nfu_g_1_018320	FBXO41	ENSG00000163013	FBXO41	ENSDARG00000078908	1	1	3	0.0446021	0.0445729
Nfu_g_1_002646	AP1M3	ENSG00000072958	AP1M3	ENSDARG00000039512	1	1	1	0.0446022	0.0446022
Nfu_g_1_002829	UGP2B	ENSG00000169764	UGP2B	ENSDARG00000008200	1	1	2	0.0446193	0.0446193
Nfu_g_1_016065	MAP2K2A	ENSG00000126934	MAP2K2A	ENSDARG00000006609	1	1	0	0.0446349	0.0446349
Nfu_g_1_021139	CADPSB		CADPSB	ENSDARG00000070567	1	1	2	0.0446797	0.0446797
Nfu_g_1_017926	EXOC1	ENSG00000090989	EXOC1	ENSDARG00000043019	1	1	1	0.0446933	0.0446933
Nfu_g_1_011466	GAD2	ENSG00000136750	GAD2	ENSDARG00000015537	1	1	0	0.0447187	0.0447187
Nfu_g_1_017732	BBS5	ENSG00000163093	BBS5	ENSDARG00000039827	1	1	0	0.044762	0.044762
Nfu_g_1_013891	EVI5L	ENSG00000142459	EVI5L	ENSDARG00000052766	1	1	1	0.0447681	0.0447681
Nfu_g_1_011506	KBTBD2	ENSG00000170852	KBTBD2	ENSDARG00000087226	1	1	0	0.0447686	0.0447686
Nfu_g_1_004970	SLC25A11	ENSG00000108528	SLC25A11	ENSDARG00000035741	1	1	0	0.0448181	0.0448181
Nfu_g_1_001598	SAMD10A	ENSG00000130590	SAMD10A	ENSDARG00000079978	1	1	1	0.0448274	0.0298062
Nfu_g_1_012540	RAB5C	ENSG00000108774	RAB5C	ENSDARG00000026712	1	1	0	0.044843	0.044843
Nfu_g_1_002034	RRAD	ENSG00000166592	RRAD	ENSDARG00000052011	1	1	1	0.0448485	0.0339568
Nfu_g_1_014822	FNDC5B	ENSG00000160097	FNDC5B	ENSDARG00000035895	1	1	0	0.0448605	0.0448605
Nfu_g_1_006510	TIA1	ENSG00000116001	TIA1	ENSDARG00000052536	1	1	0	0.0448985	0.0448985
Nfu_g_1_005212	KCNAB3	ENSG00000170049	KCNAB3	ENSDARG00000074320	1	1	1	0.0449433	0.0350071
Nfu_g_1_002816	CNRIP1B	ENSG00000119865	CNRIP1B	ENSDARG00000037337	1	1	0	0.0449733	0.0449733
Nfu_g_1_017794	Nfu_g_1_017794	ENSG00000146938	NLGN4A	ENSDARG00000079455	1	1	0	0.0450262	0.0450262
Nfu_g_1_015792	NT5C2B	ENSG00000076685	NT5C2B	ENSDARG00000058231	1	1	0	0.045052	0.045052
Nfu_g_1_019138	IK	ENSG00000113141	IK	ENSDARG00000004161	1	1	1	0.0450708	0.0450708
Nfu_g_1_022681	TNFAIP8	ENSG00000185361	TNFAIP8	ENSDARG00000086457	1	1	0	0.0450897	0.0450897
Nfu_g_1_001107	GSK3AB	ENSG00000105723	GSK3AB	ENSDARG00000015681	1	1	1	0.0451991	0.0451991
Nfu_g_1_006308	PTPN11A	ENSG00000179295	PTPN11A	ENSDARG00000020334	1	1	1	0.0452104	0.0452104
Nfu_g_1_005835	MED4	ENSG00000136146	MED4	ENSDARG00000041503	1	1	0	0.045262	0.0371453
Nfu_g_1_005168	DLB	ENSG00000090932	DLB	ENSDARG00000004232	1	1	2	0.0452778	0.0452778
Nfu_g_1_004595	POLR2GL	ENSG00000168002	POLR2GL	ENSDARG00000056127	1	1	1	0.0452862	0.0187537
Nfu_g_1_015493	ARFGEF2	ENSG00000124198	ARFGEF2	ENSDARG00000074702	1	1	5	0.0453261	0.0453261
Nfu_g_1_009187	MSI1	ENSG00000135097	MSI1	ENSDARG00000010710	1	1	0	0.0453306	0.0453306
Nfu_g_1_003204	RBPMS2	ENSG00000166831	RBPMS2 (1 OF 2)	ENSDARG00000045930	1	1	1	0.0454223	0.00925
Nfu_g_1_003699	PIK3C3	ENSG00000078142	PIK3C3	ENSDARG00000054829	1	1	1	0.045432	0.045432
Nfu_g_1_013091	THRB	ENSG00000151090	THRB	ENSDARG00000021163	1	1	0	0.045435	0.045435
Nfu_g_1_022459	TSPAN5	ENSG00000168785	TSPAN5	ENSDARG00000086033	1	1	2	0.0454373	0.0194987
Nfu_g_1_001355	UBE2Q2	ENSG00000140367	UBE2Q2	ENSDARG00000013990	1	1	1	0.0454602	0.0454602
Nfu_g_1_002975	AKT3	ENSG00000117020	AKT3 (1 OF 2)	ENSDARG00000063400	1	1	1	0.0454749	0.0226603
Nfu_g_1_017201	Nfu_g_1_017201	ENSG00000106852	LHX6	ENSDARG00000006896	1	1	0	0.0455394	0.0455394
Nfu_g_1_008492	SYT7	ENSG00000011347	SYT7 (2 OF 2)	ENSDARG00000063568	1	1	0	0.0455705	0.0455705
Nfu_g_1_002403	FAM43A	ENSG00000185112	FAM43A	ENSDARG00000043009	1	1	1	0.0455981	0.0451458
Nfu_g_1_021185	ID1	ENSG00000125968	ID1	ENSDARG00000040764	1	1	0	0.045698	0.045698
Nfu_g_1_000677	TADA2A	ENSG00000108264	TADA2A	ENSDARG00000031562	1	1	1	0.0457291	0.0457291
Nfu_g_1_006316	PPWD1	ENSG00000113593	PPWD1	ENSDARG00000063161	1	1	1	0.0457838	0.0457838
Nfu_g_1_022651	SSBP3B	ENSG00000157216	SSBP3B	ENSDARG00000030155	1	1	0	0.045821	0.045821
Nfu_g_1_002963	WNT8B	ENSG00000075290	WNT8B	ENSDARG00000006911	1	1	1	0.0458214	0.0189
Nfu_g_1_003287	RPS17	ENSG00000182774	ZGC:77702	ENSDARG00000035756	1	1	0	0.0458298	0.0458298
Nfu_g_1_011017	MED18	ENSG00000130772	MED18	ENSDARG00000041237	1	1	1	0.0459164	0.0459164
Nfu_g_1_014185	PSMD3	ENSG00000108344	PSMD3	ENSDARG00000018124	1	1	0	0.0459232	0.0459232
Nfu_g_1_004242	CNOT6	ENSG00000113300	CNOT6	ENSDARG00000008255	1	1	1	0.0459614	0.0459614
Nfu_g_1_015637	HMGB2B	ENSG00000164104	HMGB2B	ENSDARG00000053990	1	1	1	0.0459925	0.0459925
Nfu_g_1_004621	2006-09-01	ENSG00000125354	2006-09-01	ENSDARG00000010721	1	1	2	0.046015	0.0186734
Nfu_g_1_015409	PELI2	ENSG00000139946	PELI2	ENSDARG00000029045	1	1	1	0.0460457	0.0460457
Nfu_g_1_019187	TRPC5A	ENSG00000072315	TRPC5A	ENSDARG00000070504	1	1	3	0.0460849	0.0361778
Nfu_g_1_005448	RNF145	ENSG00000145860	RNF145B	ENSDARG00000032373	1	1	2	0.0460892	0.0284458
Nfu_g_1_010705	TBC1D13	ENSG00000107021	TBC1D13	ENSDARG00000078274	1	1	0	0.0462255	0.0462255
Nfu_g_1_022285	SUPT6H	ENSG00000109111	SUPT6H	ENSDARG00000006524	1	1	4	0.0462765	0.04423
Nfu_g_1_015867	BTBD3A	ENSG00000132640	BTBD3A	ENSDARG00000005544	1	1	2	0.0462838	0.0434907
Nfu_g_1_017407	PABPC1B	ENSG00000070756	PABPC1A	ENSDARG00000017219	1	1	2	0.0463317	0.0313077
Nfu_g_1_007566	STAT3	ENSG00000168610	STAT3	ENSDARG00000022712	1	1	1	0.0463512	0.0352223
Nfu_g_1_000052	CELF6	ENSG00000101489	CELF4	ENSDARG00000070045	1	1	1	0.0464044	0.00755
Nfu_g_1_004139	FAM91A1	ENSG00000176853	FAM91A1	ENSDARG00000003320	1	1	3	0.0464805	0.035303
Nfu_g_1_021522	THOC7	ENSG00000163634	THOC7	ENSDARG00000015394	1	1	1	0.0464827	0.0464827
Nfu_g_1_015596	STK38A	ENSG00000112079	STK38A	ENSDARG00000019973	1	1	0	0.0464856	0.0464856
Nfu_g_1_012414	MDGA2	ENSG00000139915	MAMDC1	ENSDARG00000024017	1	1	0	0.0465332	0.0465332
Nfu_g_1_004446	DPF2L	ENSG00000133884	DPF2L	ENSDARG00000037291	1	1	2	0.0465749	0.0437323
Nfu_g_1_014868	BX005008.1	ENSG00000185129	PURA (1 OF 2)	ENSDARG00000024890	1	1	1	0.0465814	0.0203376
Nfu_g_1_007762	BSK146		CABZ01038514.1	ENSDARG00000031618	1	1	2	0.0466126	0.0339372
Nfu_g_1_005939	MAN1A2	ENSG00000198162	MAN1A2	ENSDARG00000041728	1	1	3	0.0466804	0.0201842
Nfu_g_1_005138	KCTD16B	ENSG00000183775	KCTD16B	ENSDARG00000020102	1	1	0	0.0466903	0.0466903
Nfu_g_1_000372	2004-09-01	ENSG00000108387	SEPT4A	ENSDARG00000010385	1	1	1	0.0467902	0.037019
Nfu_g_1_001686	PSMB2	ENSG00000126067	PSMB2	ENSDARG00000031511	1	1	1	0.0468187	0.0468187
Nfu_g_1_000721	GRIA4A	ENSG00000152578	GRIA4A	ENSDARG00000037496	1	1	4	0.0468904	0.0331122
Nfu_g_1_019702	GRIN2B	ENSG00000150086	GRIN2BB	ENSDARG00000030376	1	1	4	0.0468954	0.0468954
Nfu_g_1_003744	PCDH7B	ENSG00000169851	PCDH7B	ENSDARG00000060610	1	1	3	0.046903	0.046903
Nfu_g_1_006130	CAPN5B	ENSG00000149260	CAPN5B	ENSDARG00000069748	1	1	3	0.0469274	0.0334217
Nfu_g_1_002003	MAD2L2	ENSG00000116670	MAD2L2 (1 OF 2)	ENSDARG00000042456	1	1	0	0.0469482	0.0469482
Nfu_g_1_022604	DMRTA2	ENSG00000142700	DMRTA2	ENSDARG00000039412	1	1	4	0.0470143	0.0336086
Nfu_g_1_016589	NPY8AR		NPY8AR	ENSDARG00000017234	1	1	0	0.0470498	0.0470498
Nfu_g_1_018802	RAB32A	ENSG00000118508	RAB32A	ENSDARG00000029036	1	1	0	0.0470583	0.0470583
Nfu_g_1_010405	PPIH	ENSG00000171960	PPIH	ENSDARG00000041530	1	1	0	0.0470668	0.0470668
Nfu_g_1_010735	PRKAA1	ENSG00000132356	PRKAA1	ENSDARG00000060596	1	1	0	0.0470778	0.0470778
Nfu_g_1_021366	CAPZB	ENSG00000077549	CAPZB	ENSDARG00000046004	1	1	0	0.0471123	0.0471123
Nfu_g_1_004839	MPPED1	ENSG00000066382	MPPED2 (1 OF 2)	ENSDARG00000006889	1	1	1	0.0471562	0.0234896
Nfu_g_1_012020	ASCL1A	ENSG00000139352	ASCL1A	ENSDARG00000038386	1	1	0	0.0472495	0.027448
Nfu_g_1_009750	OSR1	ENSG00000143867	OSR1	ENSDARG00000014091	1	1	2	0.04732	0.04732
Nfu_g_1_016817	DYRK1B	ENSG00000105204	DYRK1B	ENSDARG00000070187	1	1	1	0.0473291	0.0223186
Nfu_g_1_014842	RAB33A	ENSG00000134594	RAB33A	ENSDARG00000057394	1	1	1	0.0473441	0.0473441
Nfu_g_1_006301	STRBP	ENSG00000165209	STRBP	ENSDARG00000021455	1	1	1	0.0473708	0.0473708
Nfu_g_1_016762	GRIK2	ENSG00000164418	CABZ01076431.1	ENSDARG00000074515	1	1	3	0.0473725	0.0473725
Nfu_g_1_008476	TPH1A	ENSG00000129167	TPH1A	ENSDARG00000029432	1	1	2	0.047448	0.0470838
Nfu_g_1_015951	SEC23B	ENSG00000101310	SEC23B	ENSDARG00000019360	1	1	3	0.0474923	0.0474923
Nfu_g_1_016543	TPST1	ENSG00000169902	TPST1	ENSDARG00000073872	1	1	0	0.0475582	0.0475582
Nfu_g_1_020839	SLC6A6A	ENSG00000131389	SLC6A6A	ENSDARG00000012534	1	1	1	0.0476053	0.0476053
Nfu_g_1_004865	BRAF	ENSG00000157764	BRAF	ENSDARG00000017661	1	1	1	0.047645	0.0406802
Nfu_g_1_010654	SLC1A3B	ENSG00000079215	SLC1A3B	ENSDARG00000043148	1	1	2	0.0476979	0.0476979
Nfu_g_1_005254	SNX12	ENSG00000147164	SNX12	ENSDARG00000019060	1	1	0	0.0477407	0.0477407
Nfu_g_1_004694	DLG3		CR812836.1	ENSDARG00000076796	1	1	3	0.0477893	0.0273466
Nfu_g_1_004975	Nfu_g_1_004975		ZGC:153845	ENSDARG00000012772	1	1	0	0.04779	0.04779
Nfu_g_1_021370	GOLGA7	ENSG00000147533	GOLGA7	ENSDARG00000057676	1	1	1	0.0478184	0.0478184
Nfu_g_1_022016	EIF3M	ENSG00000149100	EIF3M	ENSDARG00000013931	1	1	1	0.0478891	0.0478891
Nfu_g_1_014204	FBXW2	ENSG00000119402	FBXW2	ENSDARG00000009745	1	1	1	0.0478967	0.0478967
Nfu_g_1_004024	CTR9	ENSG00000198730	CTR9	ENSDARG00000009170	1	1	4	0.0479085	0.0390146
Nfu_g_1_019444	NSFA	ENSG00000073969	NSFA	ENSDARG00000007654	1	1	1	0.047991	0.047991
Nfu_g_1_011719	METAP2	ENSG00000111142	METAP2B	ENSDARG00000092768	1	1	1	0.0480621	0.0480621
Nfu_g_1_011631	GATA3	ENSG00000107485	GATA3	ENSDARG00000016526	1	1	0	0.0480951	0.0480951
Nfu_g_1_010844	TLN1	ENSG00000137076	TLN1	ENSDARG00000005333	1	1	4	0.0480994	0.0448066
Nfu_g_1_006874	FAM49BB	ENSG00000153310	FAM49BB	ENSDARG00000045417	1	1	0	0.0481481	0.0481481
Nfu_g_1_005230	NLGN3B	ENSG00000196338	NLGN3A	ENSDARG00000062581	1	1	2	0.0481844	0.0400301
Nfu_g_1_013728	SMARCA4	ENSG00000127616	SMARCA4	ENSDARG00000077226	1	1	1	0.04822	0.04822
Nfu_g_1_001636	OLA.23329	ENSG00000124208	UBE2V1	ENSDARG00000041875	1	1	0	0.0482785	0.0482785
Nfu_g_1_000170	KIRREL3	ENSG00000149571	KIRREL3A	ENSDARG00000075806	1	1	4	0.0483144	0.0415457
Nfu_g_1_017311	DAB2IPB	ENSG00000136848	DAB2IPA	ENSDARG00000069484	1	1	4	0.0483231	0.0483231
Nfu_g_1_018437	SUCLG1	ENSG00000163541	SUCLG1	ENSDARG00000052712	1	1	0	0.0483302	0.0483302
Nfu_g_1_020769	RPLP0	ENSG00000089157	RPLP0	ENSDARG00000051783	1	1	0	0.04835	0.04835
Nfu_g_1_017286	PURBB	-	-	-	1	1	1	0.0483667	0.0292135
Nfu_g_1_021203	BLOC1S1	ENSG00000135441	BLOC1S1	ENSDARG00000014171	1	1	0	0.0483916	0.0483916
Nfu_g_1_021014	RBBP5	ENSG00000117222	RBBP5	ENSDARG00000042147	1	1	1	0.0484542	0.0390334
Nfu_g_1_021541	ST7L	ENSG00000007341	ST7L	ENSDARG00000032603	1	1	2	0.0485125	0.0355856
Nfu_g_1_013150	RAB31	ENSG00000168461	RAB31	ENSDARG00000020128	1	1	0	0.0485197	0.0485197
Nfu_g_1_005649	CAMK2N2	ENSG00000163888	CAMK2N1A	ENSDARG00000025855	1	1	0	0.0485451	0.0485451
Nfu_g_1_004717	CDK17	ENSG00000059758	BX537336.1	ENSDARG00000079470	1	1	3	0.0485557	0.0190641
Nfu_g_1_022962	CCZ1	ENSG00000122674	CCZ1	ENSDARG00000056559	1	1	0	0.0486148	0.0486148
Nfu_g_1_015380	KDM1A	ENSG00000004487	KDM1A	ENSDARG00000060679	1	1	3	0.0486718	0.0433805
Nfu_g_1_011257	MARCH6	ENSG00000145495	MARCH6	ENSDARG00000076066	1	1	3	0.0487253	0.0487253
Nfu_g_1_011143	FAF2	ENSG00000113194	FAF2	ENSDARG00000052374	1	1	2	0.048729	0.0481746
Nfu_g_1_019744	RPSA	ENSG00000168028	RPSA	ENSDARG00000019181	1	1	0	0.0487617	0.0487617
Nfu_g_1_004286	NCBP1	ENSG00000136937	NCBP1 (1 OF 2)	ENSDARG00000087007	1	1	1	0.0487701	0.0487701
Nfu_g_1_018830	CR628323.3	ENSG00000203733	GJE1 (2 OF 2)	ENSDARG00000053062	1	1	0	0.0487725	0.0487725
Nfu_g_1_016097	CABZ01079775.1		CU928218.1	ENSDARG00000075088	1	1	2	0.0487823	0.0487823
Nfu_g_1_007660	CU681846.1	ENSG00000128310	CU681846.1	ENSDARG00000044969	1	1	1	0.0487825	0.0487825
Nfu_g_1_014509	MARK1	ENSG00000075413	MARK3 (1 OF 3)	ENSDARG00000026630	1	1	1	0.0488285	0.0488285
Nfu_g_1_006764	RPL7A	ENSG00000148303	RPL7A	ENSDARG00000019230	1	1	0	0.0488405	0.0488405
Nfu_g_1_003270	CORO2BA	ENSG00000103647	CORO2BA	ENSDARG00000079440	1	1	2	0.0488429	0.0488429
Nfu_g_1_015140	CRLF1A	ENSG00000006016	CRLF1A	ENSDARG00000024365	1	1	1	0.0488967	0.0488967
Nfu_g_1_000996	LMO4B	ENSG00000143013	LMO4B	ENSDARG00000054749	1	1	1	0.0489475	0.00931
Nfu_g_1_014010	PPIB	ENSG00000166794	PPIB	ENSDARG00000092798	1	1	1	0.0489634	0.0448851
Nfu_g_1_021250	SEC13	ENSG00000157020	SEC13	ENSDARG00000054807	1	1	2	0.049031	0.0125372
Nfu_g_1_007357	TLE4	ENSG00000140332	GRO1	ENSDARG00000069006	1	1	3	0.0490363	0.0387964
Nfu_g_1_010642	CCDC23	ENSG00000177868	CCDC23	ENSDARG00000086898	1	1	0	0.0490496	0.0490496
Nfu_g_1_002867	UBE2D1A	ENSG00000072401	UBE2D1	ENSDARG00000038576	1	1	1	0.0490532	0.0291021
Nfu_g_1_008928	TCF7L1	ENSG00000152284	TCF7L1A	ENSDARG00000038159	1	1	2	0.0490623	0.0393881
Nfu_g_1_005929	OLIG2	ENSG00000205927	OLIG2	ENSDARG00000040946	1	1	0	0.0490863	0.0490863
Nfu_g_1_022868	BECN1	ENSG00000126581	BECN1	ENSDARG00000079128	1	1	1	0.0491116	0.0491116
Nfu_g_1_005694	Nfu_g_1_005694	ENSG00000147065	MSNA	ENSDARG00000058128	1	1	0	0.0491246	0.0491246
Nfu_g_1_000674	RHOUB		RHOUB	ENSDARG00000012968	1	1	1	0.0491332	0.0482371
Nfu_g_1_006674	TRAPPC13	ENSG00000113597	C10H5ORF44	ENSDARG00000033768	1	1	1	0.049174	0.049174
Nfu_g_1_008091	CNOT1	ENSG00000125107	CNOT1	ENSDARG00000004174	1	1	5	0.0492106	0.0385477
Nfu_g_1_004278	GPM6AA	ENSG00000150625	GPM6AA	ENSDARG00000055455	1	1	1	0.0492301	0.0492301
Nfu_g_1_001904	GPR173	ENSG00000184194	GPR173	ENSDARG00000042922	1	1	1	0.0492315	0.0213156
Nfu_g_1_016527	EPHA4A	ENSG00000116106	EPHA4A	ENSDARG00000054454	1	1	4	0.0492674	0.0492674
Nfu_g_1_022834	NRXN1A	ENSG00000179915	NRXN1A	ENSDARG00000061647	1	1	3	0.0492797	0.0305524
Nfu_g_1_011023	SATB1	ENSG00000182568	SATB1	ENSDARG00000062621	1	1	3	0.0493033	0.0433259
Nfu_g_1_022999	Nfu_g_1_022999	ENSG00000125430	HS3ST3B1B	ENSDARG00000086645	1	1	1	0.0493302	0.0493302
Nfu_g_1_002824	CAMK2G	ENSG00000148660	CAMK2G1	ENSDARG00000071395	1	1	1	0.0493497	0.0327624
Nfu_g_1_023387	LUC7L	-	-	-	1	1	2	0.0493989	0.0394909
Nfu_g_1_013092	COPA	ENSG00000122218	COPA	ENSDARG00000004173	1	1	3	0.0494033	0.0393091
Nfu_g_1_013514	ZMAT2	ENSG00000146007	ZMAT2	ENSDARG00000004956	1	1	1	0.0494854	0.0356809
Nfu_g_1_014427	SUFU		-	-	1	1	1	0.0495047	0.0495047
Nfu_g_1_009655	ANKRD46B	ENSG00000186106	ANKRD46	ENSDARG00000015780	1	1	2	0.0495113	0.00934
Nfu_g_1_004270	RASGEF1C	ENSG00000138670	RASGEF1BA	ENSDARG00000033614	1	1	0	0.0495824	0.0495824
Nfu_g_1_010105	CPNE4	ENSG00000196353	CPNE4	ENSDARG00000062754	1	1	1	0.0496157	0.0496059
Nfu_g_1_014580	IPO13	ENSG00000117408	IPO13	ENSDARG00000060618	1	1	3	0.0496214	0.0414106
Nfu_g_1_019454	PICK1	ENSG00000100151	PICK1	ENSDARG00000071152	1	1	2	0.0496348	0.0289387
Nfu_g_1_016611	KPNB3	ENSG00000065150	KPNB3	ENSDARG00000040245	1	1	7	0.0496441	0.0334246
Nfu_g_1_010930	RAB5AB	ENSG00000144566	RAB5AA	ENSDARG00000018602	1	1	0	0.0496816	0.0496816
Nfu_g_1_003371	RUFY2	ENSG00000204130	RUFY2	ENSDARG00000062019	1	1	2	0.0496882	0.0415079
Nfu_g_1_003867	NIP7	ENSG00000132603	NIP7	ENSDARG00000059075	1	1	0	0.0497819	0.0497819
Nfu_g_1_022189	CCT6A	ENSG00000146731	CCT6A	ENSDARG00000021252	1	1	0	0.0498068	0.0498068
Nfu_g_1_002533	ENC1L		ENC1L	ENSDARG00000058322	1	1	2	0.0498513	0.0178896
Nfu_g_1_004635	STX3A	ENSG00000166900	STX3A	ENSDARG00000001880	1	1	1	0.0498654	0.0498654
Nfu_g_1_001912	CDC42L2		CDC42	ENSDARG00000044573	1	1	1	0.0498926	0.0341685
Nfu_g_1_001842	TNPO1	ENSG00000105576	TNPO2	ENSDARG00000038239	1	1	2	0.0498938	0.0283881
Nfu_g_1_007999	MOB2A	ENSG00000182208	MOB2 (1 OF 2)	ENSDARG00000023214	1	1	1	0.0499389	0.0485684
Nfu_g_1_016032	FSD1	ENSG00000105255	FSD1	ENSDARG00000062017	1	1	1	0.0499729	0.0499729
Nfu_g_1_010348	CHMP4B	ENSG00000101421	CHMP4B (1 OF 2)	ENSDARG00000016255	1	1	1	0.0499884	0.0370999
Nfu_g_1_010451	MYL6	ENSG00000092841	ZGC:153867	ENSDARG00000033738	1	1	0	0.0500203	0.0500203
Nfu_g_1_000678	GOSR1	ENSG00000108587	GOSR1	ENSDARG00000026654	1	1	0	0.050117	0.050117
Nfu_g_1_017399	FAXCB	ENSG00000146267	FAXC (2 OF 2)	ENSDARG00000075956	1	1	1	0.050146	0.050146
Nfu_g_1_020392	Nfu_g_1_020392	ENSG00000167658	EEF2B	ENSDARG00000003016	1	1	1	0.0502712	0.0502712
Nfu_g_1_016553	PSMD2	ENSG00000175166	PSMD2	ENSDARG00000088574	1	1	5	0.0503167	0.0292489
Nfu_g_1_009776	CAPZA2	ENSG00000116489	CAPZA1B	ENSDARG00000056090	1	1	1	0.0503593	0.0338789
Nfu_g_1_004388	TIMP3	ENSG00000157150	TIMP4	ENSDARG00000090394	1	1	1	0.0504	0.0504
Nfu_g_1_022638	CDC34A	ENSG00000099804	CDC34A	ENSDARG00000069708	1	1	1	0.0504699	0.0358846
Nfu_g_1_011096	RPZ		RPZ	ENSDARG00000091161	1	1	1	0.0504869	0.0504869
Nfu_g_1_006203	PTPRU	ENSG00000060656	PTPRUA	ENSDARG00000092638	1	1	4	0.0505092	0.0505092
Nfu_g_1_009428	VPS33A	ENSG00000139719	BX510999.2	ENSDARG00000079019	1	1	2	0.0505856	0.0485297
Nfu_g_1_003672	NELFA	ENSG00000185049	WHSC2	ENSDARG00000061411	1	1	0	0.0506143	0.0506143
Nfu_g_1_004745	TMEM178B	ENSG00000261115	TMEM178B (1 OF 2)	ENSDARG00000006747	1	1	0	0.0507014	0.0507014
Nfu_g_1_004287	KIF3A	ENSG00000131437	KIF3A	ENSDARG00000087538	1	1	1	0.0507358	0.0507358
Nfu_g_1_017191	OLFM1	ENSG00000130558	OLFM1A	ENSDARG00000018270	1	1	3	0.0507401	0.0428552
Nfu_g_1_004973	PRPSAP1	ENSG00000141127	PRPSAP2	ENSDARG00000019326	1	1	1	0.0507477	0.0398962
Nfu_g_1_010331	SP5L		SP5L	ENSDARG00000010124	1	1	1	0.0508974	0.0508974
Nfu_g_1_005280	GABRQ		SI:DKEY-169L5.3	ENSDARG00000015530	1	1	0	0.0509185	0.0509185
Nfu_g_1_020486	SNTG1	ENSG00000147481	SNTG1	ENSDARG00000061832	1	1	1	0.0509204	0.0509204
Nfu_g_1_018184	RPS6	ENSG00000137154	RPS6	ENSDARG00000019778	1	1	1	0.0509313	0.0321816
Nfu_g_1_019106	PTRHD1	ENSG00000184924	PTRHD1	ENSDARG00000016122	1	1	0	0.0509471	0.0509471
Nfu_g_1_023170	ZDHHC6	ENSG00000023041	ZDHHC6	ENSDARG00000075721	1	1	2	0.0510272	0.0510272
Nfu_g_1_017190	PAQR3A	ENSG00000163291	PAQR3A	ENSDARG00000017703	1	1	2	0.0510498	0.0510498
Nfu_g_1_013995	FMNL2B	ENSG00000157827	FMNL2B	ENSDARG00000075041	1	1	0	0.0511302	0.0511302
Nfu_g_1_014826	C14H8ORF40	ENSG00000176209	C14H8ORF40	ENSDARG00000037423	1	1	0	0.0512253	0.0512253
Nfu_g_1_004252	PCDH11X	-	-	-	1	1	1	0.0512357	0.0512357
Nfu_g_1_020081	C2H1ORF123	ENSG00000143179	UCK2B	ENSDARG00000022213	1	1	0	0.05126	0.05126
Nfu_g_1_006910	ABCF2	ENSG00000033050	ABCF2A	ENSDARG00000038785	1	1	1	0.0512887	0.0512887
Nfu_g_1_002810	PRKG1A	ENSG00000185532	PRKG1A	ENSDARG00000020656	1	1	2	0.0513418	0.0278732
Nfu_g_1_025544	SMAD7	-	-	-	1	1	0	0.0513566	0.0513566
Nfu_g_1_005164	ACACA	ENSG00000132142	ACACA	ENSDARG00000078512	1	1	2	0.0514112	0.0514112
Nfu_g_1_016321	CLIP3	ENSG00000105270	CLIP3	ENSDARG00000054456	1	1	2	0.0515188	0.0515188
Nfu_g_1_022022	SERINC4	ENSG00000184716	SERINC4	ENSDARG00000044815	1	1	3	0.0515364	0.0515364
Nfu_g_1_010016	CTPS1A	ENSG00000171793	CTPS1A	ENSDARG00000030700	1	1	3	0.0515653	0.048302
Nfu_g_1_003546	PPARA1	ENSG00000186951	PPARAB	ENSDARG00000054323	1	1	0	0.0515871	0.0515871
Nfu_g_1_021535	SLC6A11	ENSG00000010379	SLC6A12	ENSDARG00000067567	1	1	1	0.0516031	0.0516031
Nfu_g_1_012656	ROGDI	ENSG00000067836	ROGDI	ENSDARG00000096253	1	1	2	0.0516517	0.0447099
Nfu_g_1_001815	CS	ENSG00000062485	CS	ENSDARG00000070395	1	1	0	0.0516669	0.0516669
Nfu_g_1_019786	TMEM11	ENSG00000178307	TMEM11	ENSDARG00000070866	1	1	1	0.0517046	0.0463601
Nfu_g_1_023129	ARL4D	ENSG00000175906	ARL4D	ENSDARG00000045074	1	1	0	0.0517087	0.0517087
Nfu_g_1_009081	VCP	ENSG00000165280	VCP	ENSDARG00000020008	1	1	4	0.0517586	0.0186543
Nfu_g_1_016870	SYT11	ENSG00000132718	SYT11A	ENSDARG00000057913	1	1	4	0.0518502	0.0325796
Nfu_g_1_006646	PRDM12	ENSG00000130711	PRDM12	ENSDARG00000007430	1	1	0	0.0518544	0.0518544
Nfu_g_1_009604	TMEM102	ENSG00000181284	TMEM102	ENSDARG00000087162	1	1	2	0.0519022	0.0477821
Nfu_g_1_010012	SEMA6D	ENSG00000143434	SEMA6E	ENSDARG00000000189	1	1	4	0.0519585	0.0455074
Nfu_g_1_002266	LPHN2	ENSG00000117114	LPHN2 (1 OF 3)	ENSDARG00000069356	1	1	1	0.0520447	0.0520447
Nfu_g_1_005455	Nfu_g_1_005455		ZGC:194261	ENSDARG00000035340	1	1	0	0.052054	0.052054
Nfu_g_1_015214	PPIE	ENSG00000084072	PPIE	ENSDARG00000059270	1	1	2	0.05207	0.0436632
Nfu_g_1_022491	BZW1A	ENSG00000082153	BZW1A	ENSDARG00000010481	1	1	0	0.0521676	0.0521676
Nfu_g_1_015144	Nfu_g_1_015144	ENSG00000100811	YY1A	ENSDARG00000042796	1	1	1	0.0521963	0.0516055
Nfu_g_1_021136	RUVBL1	ENSG00000175792	RUVBL1	ENSDARG00000002591	1	1	2	0.0522131	0.0314252
Nfu_g_1_004650	RAPGEF2	ENSG00000109756	RAPGEF2	ENSDARG00000005482	1	1	5	0.0522454	0.0465989
Nfu_g_1_008970	RNF165B	ENSG00000141622	RNF165B	ENSDARG00000078817	1	1	1	0.0522467	0.0497925
Nfu_g_1_022848	TCEB2	ENSG00000103363	TCEB2	ENSDARG00000037980	1	1	0	0.0523935	0.0523935
Nfu_g_1_004753	SAMM50L	ENSG00000100347	SAMM50L	ENSDARG00000039681	1	1	0	0.0523986	0.0523986
Nfu_g_1_011461	PLSCR1	ENSG00000114698	WU:FE36B12	ENSDARG00000077468	1	1	1	0.0524127	0.0524127
Nfu_g_1_007297	OLFM2B	ENSG00000105088	OLFM2A	ENSDARG00000077847	1	1	1	0.0524232	0.0524232
Nfu_g_1_009742	NRXN3A		NRXN3A	ENSDARG00000043746	1	1	4	0.0524586	0.0430759
Nfu_g_1_012642	RPL3	ENSG00000100316	RPL3	ENSDARG00000003599	1	1	2	0.0527056	0.0527056
Nfu_g_1_018983	EIF2B2	ENSG00000119718	EIF2B2	ENSDARG00000041397	1	1	2	0.052723	0.0384223
Nfu_g_1_008365	ASCL1B	ENSG00000183734	ASCL1B	ENSDARG00000094379	1	1	1	0.0527253	0.0421022
Nfu_g_1_024507	SOX21B	-	-	-	1	1	1	0.0527727	0.0527727
Nfu_g_1_020503	TLK1B	ENSG00000198586	TLK1B	ENSDARG00000059190	1	1	5	0.0527985	0.028147
Nfu_g_1_010141	ANP32E	ENSG00000143401	ANP32E	ENSDARG00000054804	1	1	1	0.0528212	0.0528212
Nfu_g_1_007920	ARIH1	ENSG00000166233	ARIH1	ENSDARG00000003616	1	1	0	0.0528495	0.019105
Nfu_g_1_015453	CDK14	ENSG00000058091	CDK14	ENSDARG00000074665	1	1	1	0.0528591	0.0367045
Nfu_g_1_020462	MCM4	ENSG00000104738	MCM4	ENSDARG00000040041	1	1	3	0.0528949	0.0328887
Nfu_g_1_021578	EIF6	ENSG00000242372	EIF6	ENSDARG00000020232	1	1	1	0.0529165	0.0316694
Nfu_g_1_001299	OLA.27021		ZGC:92606	ENSDARG00000040971	1	1	0	0.0529237	0.0529237
Nfu_g_1_009201	DIMT1L	ENSG00000086189	DIMT1L	ENSDARG00000005057	1	1	0	0.0530038	0.0530038
Nfu_g_1_009777	ATP6V0A1B	ENSG00000033627	ATP6V0A1B	ENSDARG00000015174	1	1	2	0.0530139	0.0530139
Nfu_g_1_009875	DESI1A	ENSG00000100418	DESI1A	ENSDARG00000033140	1	1	0	0.0530762	0.0530762
Nfu_g_1_002908	PPP2R2D	ENSG00000175470	PPP2R2D	ENSDARG00000078044	1	1	1	0.0531586	0.0531586
Nfu_g_1_022648	TOR3A	ENSG00000186283	TOR3A	ENSDARG00000079308	1	1	2	0.0532501	0.0532501
Nfu_g_1_023182	PPM1BB	ENSG00000138032	PPM1BB	ENSDARG00000011496	1	1	1	0.0533047	0.0533047
Nfu_g_1_017846	TRIM46B	ENSG00000163462	TRIM46B	ENSDARG00000058649	1	1	2	0.053362	0.053362
Nfu_g_1_012055	CABZ01073085.1	ENSG00000166226	CCT2	ENSDARG00000041754	1	1	1	0.0533781	0.0533781
Nfu_g_1_021182	UBE2J2	ENSG00000160087	UBE2J2	ENSDARG00000061161	1	1	1	0.0533797	0.0531256
Nfu_g_1_007473	BX649554.3	ENSG00000162073	PAQR4 (1 OF 2)	ENSDARG00000076960	1	1	0	0.0534615	0.0534615
Nfu_g_1_020809	SSU72	ENSG00000160075	SSU72	ENSDARG00000031216	1	1	1	0.0535785	0.0462187
Nfu_g_1_012060	TTLL1	ENSG00000100271	TTLL1	ENSDARG00000090778	1	1	1	0.0535984	0.0218214
Nfu_g_1_004358	EHD1	ENSG00000110047	EHD1B	ENSDARG00000014793	1	1	0	0.0537053	0.0537053
Nfu_g_1_005320	CHMP1B	ENSG00000131165	CHMP1A	ENSDARG00000009802	1	1	0	0.053736	0.053736
Nfu_g_1_017103	DSCAMA	ENSG00000171587	DSCAMA	ENSDARG00000024865	1	1	12	0.0537439	0.0338506
Nfu_g_1_014481	KRCC1		ZGC:171482	ENSDARG00000074415	1	1	1	0.0537441	0.0537441
Nfu_g_1_008626	TLN2	ENSG00000171914	TLN2	ENSDARG00000017901	1	1	5	0.053749	0.0470245
Nfu_g_1_013070	RIMS3	ENSG00000117016	RIMS3	ENSDARG00000062305	1	1	2	0.053787	0.0481173
Nfu_g_1_000091	HTR1B	ENSG00000135312	HTR1B	ENSDARG00000053987	1	1	1	0.0538344	0.053815
Nfu_g_1_020551	SLC25A30	ENSG00000102078	SLC25A14	ENSDARG00000026680	1	1	1	0.0538394	0.0538394
Nfu_g_1_012319	EEF1A1L1	ENSG00000156508	EEF1A1L1	ENSDARG00000020850	1	1	0	0.0538578	0.0538578
Nfu_g_1_014439	MARCH5	ENSG00000198060	MARCH5	ENSDARG00000032552	1	1	2	0.0538825	0.0278724
Nfu_g_1_004622	MED12	ENSG00000184634	MED12	ENSDARG00000056800	1	1	3	0.0538925	0.0538925
Nfu_g_1_019820	CR812472.2		CABZ01041769.1	ENSDARG00000029232	1	1	2	0.0539717	0.0539717
Nfu_g_1_006107	MED31	ENSG00000108590	MED31	ENSDARG00000008020	1	1	0	0.0539753	0.0539753
Nfu_g_1_022861	SOX9A	ENSG00000125398	SOX9A	ENSDARG00000003293	1	1	2	0.0539776	0.0539776
Nfu_g_1_009407	Nfu_g_1_009407		SCAMP1	ENSDARG00000036911	1	1	0	0.0540444	0.0540444
Nfu_g_1_019054	KCNF1A	ENSG00000162975	KCNF1A	ENSDARG00000027940	1	1	0	0.0540687	0.0540687
Nfu_g_1_012065	YEATS4	ENSG00000127337	YEATS4	ENSDARG00000045874	1	1	1	0.0540757	0.01871
Nfu_g_1_017777	TLK1A	ENSG00000198586	TLK1A	ENSDARG00000042467	1	1	1	0.0541469	0.0541469
Nfu_g_1_001265	GALNT1	ENSG00000141429	GALNT1	ENSDARG00000061335	1	1	1	0.054154	0.050528
Nfu_g_1_009800	DIRAS1A	ENSG00000176490	DIRAS1B	ENSDARG00000009372	1	1	0	0.0541616	0.0541616
Nfu_g_1_015847	TAF5	ENSG00000148835	TAF5	ENSDARG00000018325	1	1	3	0.0541758	0.0541758
Nfu_g_1_014719	Nfu_g_1_014719	ENSG00000063244	U2AF2B	ENSDARG00000011740	1	1	2	0.0542098	0.039377
Nfu_g_1_002756	PGBD5	ENSG00000177614	PGBD5	ENSDARG00000011042	1	1	2	0.054218	0.0489372
Nfu_g_1_016009	CELF5	ENSG00000161082	CELF5	ENSDARG00000071375	1	1	0	0.0542196	0.0542196
Nfu_g_1_017712	OSBPL6	ENSG00000079156	OSBPL6	ENSDARG00000063730	1	1	1	0.0542341	0.0542341
Nfu_g_1_013629	OLA.21063	ENSG00000139053	PDE6H	ENSDARG00000070439	1	1	0	0.0543107	0.0543107
Nfu_g_1_001182	PSMD4B	ENSG00000159352	PSMD4A	ENSDARG00000036715	1	1	2	0.054326	0.054326
Nfu_g_1_010170	GABBR2	ENSG00000136928	GABBR2	ENSDARG00000061042	1	1	0	0.0544013	0.0544013
Nfu_g_1_021620	OXTR	ENSG00000180914	OXTR	ENSDARG00000033956	1	1	0	0.0544592	0.0544592
Nfu_g_1_001829	KLHL21	ENSG00000162413	KLHL21	ENSDARG00000039255	1	1	3	0.0544772	0.0544772
Nfu_g_1_014903	SMAD5	ENSG00000113658	SMAD5	ENSDARG00000037238	1	1	2	0.0544885	0.0293629
Nfu_g_1_009727	MYT1L	ENSG00000186487	MYT1LA	ENSDARG00000008209	1	1	4	0.0544894	0.0544894
Nfu_g_1_001534	BHLHE23	ENSG00000125533	BHLHE23	ENSDARG00000037588	1	1	0	0.0545587	0.0545587
Nfu_g_1_006600	BNIP3LB	ENSG00000104765	BNIP3LB	ENSDARG00000028067	1	1	1	0.0545651	0.0379088
Nfu_g_1_003928	SYT9A	ENSG00000170743	SYT9A	ENSDARG00000003994	1	1	2	0.0545942	0.0545942
Nfu_g_1_021302	ACAP3B	ENSG00000131584	ACAP3B	ENSDARG00000039386	1	1	1	0.0546373	0.0546373
Nfu_g_1_008062	MBTPS1	ENSG00000140943	MBTPS1	ENSDARG00000014634	1	1	4	0.0546425	0.0329953
Nfu_g_1_010912	ANKMY2A	ENSG00000106524	ANKMY2A	ENSDARG00000005948	1	1	2	0.0546933	0.0546933
Nfu_g_1_006378	KCNIP3B	ENSG00000115041	KCNIP3	ENSDARG00000017880	1	1	0	0.0546995	0.0546995
Nfu_g_1_012986	DAPK3	ENSG00000167657	DAPK3	ENSDARG00000074447	1	1	2	0.0547386	0.0527132
Nfu_g_1_020744	YWHAE2	ENSG00000108953	YWHAE1	ENSDARG00000006399	1	1	0	0.0547431	0.0547431
Nfu_g_1_022846	CRIPT	ENSG00000159176	CSRP1A	ENSDARG00000006603	1	1	0	0.0547609	0.0547609
Nfu_g_1_010031	GABPB2A	ENSG00000143458	GABPB2A	ENSDARG00000007943	1	1	3	0.0547734	0.0458428
Nfu_g_1_022325	BIRC2	ENSG00000110330	BIRC2	ENSDARG00000044619	1	1	2	0.0547907	0.0547907
Nfu_g_1_020305	AGAP3	ENSG00000157985	AGAP9	ENSDARG00000062123	1	1	0	0.0548125	0.0548125
Nfu_g_1_005347	CDC23	ENSG00000094880	CDC23	ENSDARG00000044484	1	1	2	0.0548215	0.0430801
Nfu_g_1_007909	FP102157.1	ENSG00000188859	FAM78B (2 OF 2)	ENSDARG00000063018	1	1	1	0.054846	0.0420655
Nfu_g_1_014994	SSBP4	ENSG00000130511	SSBP4	ENSDARG00000056483	1	1	0	0.0549102	0.0549102
Nfu_g_1_005944	MAP4K4	ENSG00000071054	MAP4K4	ENSDARG00000093661	1	1	0	0.0549203	0.0549203
Nfu_g_1_019402	NPTX2A	ENSG00000106236	NPTX2A	ENSDARG00000037794	1	1	0	0.0549263	0.0549263
Nfu_g_1_012956	EIF3F	ENSG00000175390	EIF3F	ENSDARG00000077533	1	1	0	0.0549394	0.0549394
Nfu_g_1_004371	SOX3	ENSG00000134595	SOX3	ENSDARG00000053569	1	1	0	0.0549977	0.0310875
Nfu_g_1_004962	GTF2E2	ENSG00000197265	GTF2E2	ENSDARG00000012672	1	1	1	0.0550136	0.0550136
Nfu_g_1_022893	Nfu_g_1_022893	ENSG00000171132	PRKCEA	ENSDARG00000003008	1	1	1	0.0550738	0.0550738
Nfu_g_1_004764	ELOVL6	ENSG00000170522	ELOVL6	ENSDARG00000004402	1	1	0	0.0551003	0.0551003
Nfu_g_1_017901	PAK2B	ENSG00000180370	PAK2B	ENSDARG00000018476	1	1	0	0.0551167	0.0551167
Nfu_g_1_012002	OLA.20330	ENSG00000127314	RAP1B	ENSDARG00000008867	1	1	0	0.05512	0.05512
Nfu_g_1_005735	SOX1A	ENSG00000182968	SOX1A	ENSDARG00000069866	1	1	0	0.05513	0.05513
Nfu_g_1_010449	RND1L	ENSG00000172602	RND1L	ENSDARG00000004218	1	1	0	0.0551782	0.0551782
Nfu_g_1_015025	SYT14A	ENSG00000143469	SYT14A	ENSDARG00000010934	1	1	3	0.0551982	0.0548892
Nfu_g_1_020990	FAM219A	ENSG00000164970	FAM219A	ENSDARG00000016396	1	1	0	0.0552	0.0552
Nfu_g_1_016804	PIK3R4	ENSG00000196455	PIK3R4	ENSDARG00000060469	1	1	5	0.0552177	0.0385027
Nfu_g_1_007199	CLTA	ENSG00000122705	CLTA	ENSDARG00000045618	1	1	0	0.0552178	0.0552178
Nfu_g_1_019986	EPHA10	ENSG00000135333	EPHA7	ENSDARG00000004635	1	1	5	0.0552216	0.0429937
Nfu_g_1_005949	FZD5	ENSG00000163251	FZD5	ENSDARG00000025420	1	1	2	0.0553007	0.0501059
Nfu_g_1_018512	MARK3	ENSG00000075413	MARK3 (1 OF 3)	ENSDARG00000026630	1	1	3	0.0553547	0.0523796
Nfu_g_1_010879	STK40	ENSG00000196182	STK40	ENSDARG00000060318	1	1	1	0.0553639	0.0553639
Nfu_g_1_016021	SPINB		CABZ01112877.1	ENSDARG00000001817	1	1	0	0.0553957	0.0553957
Nfu_g_1_020449	GLUL	ENSG00000135821	GLULA	ENSDARG00000069054	1	1	0	0.0554055	0.0554055
Nfu_g_1_018374	TXNL1	ENSG00000091164	TXNL1	ENSDARG00000011921	1	1	1	0.0554506	0.0554506
Nfu_g_1_002806	OPRM1	ENSG00000112038	OPRM1	ENSDARG00000039434	1	1	1	0.0554507	0.04291
Nfu_g_1_019109	MTMR9	ENSG00000104643	MTMR9	ENSDARG00000015860	1	1	1	0.0554609	0.0554609
Nfu_g_1_006320	PRKAB1A	ENSG00000111725	PRKAB1A	ENSDARG00000044183	1	1	2	0.0554688	0.0554688
Nfu_g_1_005821	KCTD12.1	ENSG00000178695	KCTD12.1	ENSDARG00000069843	1	1	0	0.055473	0.055473
Nfu_g_1_011091	ETV1	ENSG00000006468	ETV1	ENSDARG00000055183	1	1	2	0.0555472	0.043434
Nfu_g_1_003324	GLG1B	ENSG00000090863	GLG1B	ENSDARG00000013780	1	1	1	0.0555476	0.0546577
Nfu_g_1_007877	TTL	ENSG00000114999	TTL	ENSDARG00000062418	1	1	0	0.0555951	0.0555951
Nfu_g_1_008890	CU104716.1	ENSG00000173064	HECTD4 (2 OF 3)	ENSDARG00000003682	1	1	8	0.0556664	0.046255
Nfu_g_1_009051	FZD10	ENSG00000111432	FZD10	ENSDARG00000068213	1	1	1	0.0556725	0.0556725
Nfu_g_1_016808	HACE1	ENSG00000085382	HACE1	ENSDARG00000062280	1	1	5	0.0556806	0.0556806
Nfu_g_1_022949	GSPT2	ENSG00000103342	GSPT1L	ENSDARG00000014123	1	1	0	0.0557025	0.0557025
Nfu_g_1_006264	CABZ01117349.1	ENSG00000068796	KIF2A	ENSDARG00000043571	1	1	1	0.0557183	0.0557183
Nfu_g_1_019882	SLC25A14	ENSG00000102078	SLC25A14	ENSDARG00000026680	1	1	1	0.0557346	0.0557346
Nfu_g_1_002628	ACAP2	ENSG00000114331	ACAP2 (1 OF 2)	ENSDARG00000060783	1	1	2	0.0557566	0.0557566
Nfu_g_1_017368	ATP6V1C1	ENSG00000155097	ATP6V1C1A	ENSDARG00000023967	1	1	2	0.055807	0.0370664
Nfu_g_1_012275	EIF2C3B	ENSG00000126070	EIF2C3 (1 OF 2)	ENSDARG00000059888	1	1	0	0.0558073	0.0558073
Nfu_g_1_009024	MFSD3	ENSG00000167700	MFSD3	ENSDARG00000093253	1	1	0	0.0558384	0.0558384
Nfu_g_1_022281	PDS5B	ENSG00000083642	PDS5B	ENSDARG00000061312	1	1	3	0.0558634	0.0403395
Nfu_g_1_017603	KCTD4	ENSG00000180332	KCTD4	ENSDARG00000068691	1	1	0	0.0559172	0.0559172
Nfu_g_1_008123	RFX4	ENSG00000111783	RFX4	ENSDARG00000026395	1	1	3	0.0559396	0.0445498
Nfu_g_1_007164	EIF3B	ENSG00000106263	EIF3BA	ENSDARG00000059654	1	1	2	0.0559607	0.0559607
Nfu_g_1_022192	NBEAA	ENSG00000172915	NBEAA	ENSDARG00000070080	1	1	14	0.0559808	0.0319138
Nfu_g_1_012451	COPS8	ENSG00000198612	COPS8	ENSDARG00000024846	1	1	1	0.0560762	0.0560762
Nfu_g_1_003886	CPSF5	ENSG00000167005	CPSF5	ENSDARG00000003153	1	1	0	0.0561647	0.0561647
Nfu_g_1_017092	C5H12ORF49	ENSG00000111412	C5H12ORF49	ENSDARG00000078315	1	1	1	0.0562272	0.0562272
Nfu_g_1_022430	NLGN4A	ENSG00000146938	NLGN4A	ENSDARG00000079455	1	1	3	0.0562831	0.0537427
Nfu_g_1_002795	Nfu_g_1_002795		PTENA	ENSDARG00000071018	1	1	1	0.0563112	0.0563112
Nfu_g_1_021613	STRIP1	ENSG00000143093	FAM40A	ENSDARG00000074084	1	1	3	0.0563153	0.0508939
Nfu_g_1_007747	PPFIA3	ENSG00000177380	PPFIA3	ENSDARG00000077053	1	1	3	0.0563405	0.0563405
Nfu_g_1_001650	ASIC1A	ENSG00000110881	ASIC1A	ENSDARG00000008329	1	1	1	0.0564759	0.0564759
Nfu_g_1_016324	POLR2D	ENSG00000144231	POLR2D	ENSDARG00000076509	1	1	1	0.0565218	0.0455809
Nfu_g_1_018749	TDH		TDH	ENSDARG00000002745	1	1	0	0.0565481	0.0565481
Nfu_g_1_018812	TMED10	ENSG00000170348	TMED10	ENSDARG00000041391	1	1	0	0.0565947	0.0565947
Nfu_g_1_013273	CSMD2	ENSG00000121904	CSMD2	ENSDARG00000001559	1	1	5	0.0565994	0.0510373
Nfu_g_1_016754	CNIH4	ENSG00000143771	CNIH4	ENSDARG00000087759	1	1	0	0.0566251	0.0566251
Nfu_g_1_019564	TBC1D16	ENSG00000167291	TBC1D16	ENSDARG00000036994	1	1	1	0.0566571	0.0566571
Nfu_g_1_002970	PANK1A	ENSG00000152782	PANK1A	ENSDARG00000008192	1	1	1	0.0566736	0.0353616
Nfu_g_1_012856	EFR3A	ENSG00000132294	EFR3A (2 OF 2)	ENSDARG00000005163	1	1	4	0.0567031	0.0567031
Nfu_g_1_003318	GCH1	ENSG00000131979	GCH1	ENSDARG00000070453	1	1	0	0.0567093	0.0567093
Nfu_g_1_021982	GAS7	ENSG00000007237	GAS7 (1 OF 2)	ENSDARG00000074443	1	1	2	0.0567611	0.03004
Nfu_g_1_003861	DENND5A	ENSG00000184014	DENND5A	ENSDARG00000017006	1	1	6	0.056763	0.0420731
Nfu_g_1_010272	ENO1A		ENO1A	ENSDARG00000022456	1	1	0	0.0567927	0.0567927
Nfu_g_1_001732	SLC6A3	ENSG00000142319	SLC6A3	ENSDARG00000004219	1	1	2	0.0567965	0.0520772
Nfu_g_1_007520	RPS11	ENSG00000142534	RPS11	ENSDARG00000053058	1	1	0	0.0568058	0.0568058
Nfu_g_1_020384	PCDH8	ENSG00000136099	PCDH8	ENSDARG00000042586	1	1	4	0.056808	0.0527755
Nfu_g_1_011740	KCNJ8	ENSG00000121361	KCNJ8	ENSDARG00000045589	1	1	2	0.0568274	0.0422174
Nfu_g_1_010661	LMBRD2B	ENSG00000164187	LMBRD2B	ENSDARG00000017312	1	1	3	0.0568628	0.0568628
Nfu_g_1_018901	CPSF2	ENSG00000165934	CPSF2	ENSDARG00000028971	1	1	0	0.0568689	0.0568689
Nfu_g_1_012937	ADCY2B	ENSG00000078295	ADCY2A	ENSDARG00000058392	1	1	2	0.0569104	0.0569104
Nfu_g_1_019388	MAPK8IP3	ENSG00000138834	MAPK8IP3	ENSDARG00000062531	1	1	1	0.0569164	0.0569164
Nfu_g_1_006863	Nfu_g_1_006863		SI:DKEYP-113D7.1	ENSDARG00000059109	1	1	1	0.0569264	0.0569264
Nfu_g_1_017671	2010-09-01	ENSG00000186522	2010-09-01	ENSDARG00000089336	1	1	2	0.0569272	0.0569272
Nfu_g_1_008891	ARVCFB	ENSG00000099889	ARVCFB	ENSDARG00000061688	1	1	4	0.0569482	0.0323838
Nfu_g_1_020605	KIF1A	ENSG00000130294	KIF1AB	ENSDARG00000062024	1	1	6	0.0569783	0.043926
Nfu_g_1_007013	EPHB3A	ENSG00000182580	EPHB3A	ENSDARG00000031548	1	1	5	0.056983	0.0562569
Nfu_g_1_003036	MON2	ENSG00000061987	MON2	ENSDARG00000063694	1	1	10	0.0569874	0.0399677
Nfu_g_1_020013	ZNF521	ENSG00000102935	ZNF423	ENSDARG00000059707	1	1	4	0.0569945	0.0544073
Nfu_g_1_007731	EIF3G	ENSG00000130811	EIF3G	ENSDARG00000016889	1	1	0	0.0570014	0.0570014
Nfu_g_1_000631	TRIP12	ENSG00000153827	TRIP12	ENSDARG00000061397	1	1	4	0.0570039	0.0345947
Nfu_g_1_004725	CR855307.1	ENSG00000172409	CLP1	ENSDARG00000063663	1	1	2	0.0570073	0.0570073
Nfu_g_1_020390	RNF220A	ENSG00000187147	RNF220A	ENSDARG00000060929	1	1	3	0.0571258	0.0264764
Nfu_g_1_020697	KAT2B	ENSG00000114166	KAT2B	ENSDARG00000062634	1	1	7	0.0571507	0.0351511
Nfu_g_1_015263	PDCD10B	ENSG00000114209	PDCD10B	ENSDARG00000012591	1	1	1	0.0572068	0.0485917
Nfu_g_1_005411	VPS51	ENSG00000149823	VPS51	ENSDARG00000062016	1	1	3	0.0572253	0.0572253
Nfu_g_1_013259	MED10	-	-	-	1	1	0	0.0572292	0.0572292
Nfu_g_1_008258	KBTBD4	ENSG00000123444	KBTBD4	ENSDARG00000069271	1	1	5	0.0572316	0.0294279
Nfu_g_1_001600	DDX23	ENSG00000174243	DDX23	ENSDARG00000021945	1	1	1	0.0572486	0.0537148
Nfu_g_1_010232	TARDBPL	ENSG00000120948	TARDBPL	ENSDARG00000004452	1	1	1	0.0572594	0.0572594
Nfu_g_1_001159	USP5	ENSG00000111667	USP5	ENSDARG00000014517	1	1	4	0.0573335	0.0553824
Nfu_g_1_006726	LRRTM4L1	ENSG00000176204	LRRTM4L1	ENSDARG00000080015	1	1	2	0.0573766	0.0561966
Nfu_g_1_016584	HLFA	ENSG00000108924	HLFA	ENSDARG00000074752	1	1	1	0.0573847	0.0448905
Nfu_g_1_000332	TRIM3A	ENSG00000110171	TRIM3B	ENSDARG00000005397	1	1	3	0.0573869	0.0531171
Nfu_g_1_001522	DNAJC5AA	ENSG00000101152	DNAJC5AA	ENSDARG00000042948	1	1	0	0.0574145	0.0574145
Nfu_g_1_002546	GADD45BA	ENSG00000099860	GADD45BA	ENSDARG00000027744	1	1	1	0.057436	0.057436
Nfu_g_1_016425	INTS4	ENSG00000149262	INTS4	ENSDARG00000063610	1	1	1	0.0574409	0.0574409
Nfu_g_1_016157	INPP5F	ENSG00000198825	INPP5F	ENSDARG00000061437	1	1	8	0.0574752	0.0574752
Nfu_g_1_021849	CR407704.1		CR407704.1	ENSDARG00000063056	1	1	9	0.0575386	0.0414263
Nfu_g_1_007524	C1QL3B	ENSG00000131094	C1QL3B	ENSDARG00000028521	1	1	1	0.0575397	0.0298223
Nfu_g_1_009517	NOP58	ENSG00000055044	NOP58	ENSDARG00000058337	1	1	1	0.0575963	0.0575963
Nfu_g_1_020583	JMJD4	ENSG00000081692	JMJD4	ENSDARG00000058995	1	1	0	0.0576	0.0576
Nfu_g_1_000313	HNRNPL	ENSG00000104824	HNRPL	ENSDARG00000035324	1	1	3	0.0576425	0.0310259
Nfu_g_1_019360	SMIM10		-	-	1	1	0	0.05772	0.05772
Nfu_g_1_011410	PDK3	ENSG00000067992	PDK3A	ENSDARG00000014527	1	1	0	0.0577256	0.0577256
Nfu_g_1_020377	FGF12A	ENSG00000114279	FGF12A	ENSDARG00000027957	1	1	1	0.0578051	0.0329122
Nfu_g_1_012134	METAP1	ENSG00000164024	METAP1	ENSDARG00000033440	1	1	2	0.0578186	0.0574578
Nfu_g_1_020538	ANKRD13C	ENSG00000118454	ANKRD13C	ENSDARG00000042444	1	1	2	0.0578225	0.0457678
Nfu_g_1_017526	NR4A2A	ENSG00000153234	NR4A2A	ENSDARG00000017007	1	1	3	0.0578398	0.0320294
Nfu_g_1_000490	PAF1	ENSG00000006712	PAF1	ENSDARG00000043886	1	1	2	0.0578561	0.0578561
Nfu_g_1_014536	ATP6V1BA	ENSG00000116039	ATP6V1BA	ENSDARG00000013443	1	1	2	0.0578691	0.00900248
Nfu_g_1_008355	ABCC8	ENSG00000006071	ABCC8	ENSDARG00000051879	1	1	1	0.0578702	0.0578702
Nfu_g_1_017555	GMPPAA	ENSG00000144591	GMPPAA	ENSDARG00000024112	1	1	1	0.0579609	0.0579609
Nfu_g_1_012411	LRFN5	ENSG00000165379	LRFN5 (2 OF 2)	ENSDARG00000079396	1	1	3	0.0579658	0.0579658
Nfu_g_1_010047	CCT3	ENSG00000163468	CCT3	ENSDARG00000016173	1	1	0	0.0579812	0.0579812
Nfu_g_1_003303	GLCE	ENSG00000138604	GLCEB	ENSDARG00000068981	1	1	4	0.0581314	0.0581314
Nfu_g_1_015323	HS6ST1	ENSG00000136720	HS6ST1B	ENSDARG00000071501	1	1	0	0.0582405	0.0582405
Nfu_g_1_005811	FAM46C	ENSG00000183508	FAM46C	ENSDARG00000010437	1	1	3	0.0582726	0.0582726
Nfu_g_1_004065	TEAD1		TEAD1A	ENSDARG00000028159	1	1	1	0.0582824	0.03701
Nfu_g_1_021729	TRIM9	ENSG00000100505	TRIM9	ENSDARG00000039123	1	1	4	0.0583003	0.0367325
Nfu_g_1_002636	GPR52	ENSG00000203737	GPR52	ENSDARG00000093460	1	1	2	0.0583003	0.0488888
Nfu_g_1_021557	DDX27	ENSG00000124228	DDX27	ENSDARG00000091831	1	1	4	0.0583079	0.0461636
Nfu_g_1_023229	RAC1	ENSG00000136238	RAC1	ENSDARG00000074849	1	1	0	0.05838	0.02918
Nfu_g_1_015194	ADSSL1	ENSG00000185100	ADSSL1	ENSDARG00000009867	1	1	2	0.0583838	0.0539884
Nfu_g_1_020796	ADIPOR1A	ENSG00000159346	ADIPOR1A	ENSDARG00000002912	1	1	0	0.0584273	0.0584273
Nfu_g_1_021528	CBFA2T2	ENSG00000078699	CBFA2T2	ENSDARG00000074337	1	1	2	0.058432	0.058432
Nfu_g_1_002883	TNFAIP3	ENSG00000118503	TNFAIP3	ENSDARG00000027777	1	1	2	0.058436	0.058436
Nfu_g_1_011630	FAR2	ENSG00000064763	FAR2	ENSDARG00000009262	1	1	1	0.0584519	0.0584519
Nfu_g_1_012283	RNF19B	ENSG00000116514	RNF19B	ENSDARG00000060926	1	1	2	0.0585506	0.0585506
Nfu_g_1_012906	OLFM3B	ENSG00000118733	OLFM3B	ENSDARG00000039174	1	1	3	0.0585887	0.0552858
Nfu_g_1_000406	RNF7	ENSG00000114125	RNF7	ENSDARG00000055524	1	1	1	0.0586573	0.0169852
Nfu_g_1_006326	FAM163B	ENSG00000196990	FAM163B	ENSDARG00000073914	1	1	0	0.0586697	0.0586697
Nfu_g_1_006057	DACHD	ENSG00000165659	DACHD	ENSDARG00000069440	1	1	0	0.0586998	0.0586998
Nfu_g_1_020891	TIMM17A	ENSG00000134375	TIMM17A	ENSDARG00000029510	1	1	0	0.0587065	0.0587065
Nfu_g_1_006450	DUSP26		SI:CH211-223P8.8	ENSDARG00000092650	1	1	1	0.058756	0.0508075
Nfu_g_1_004823	GLRBB	ENSG00000109738	GLRBB	ENSDARG00000052769	1	1	1	0.0587996	0.0587996
Nfu_g_1_005154	GABRA6B	ENSG00000145863	GABRA6B	ENSDARG00000058736	1	1	0	0.0588165	0.0568358
Nfu_g_1_004431	FGF13A	ENSG00000129682	FGF13A	ENSDARG00000035056	1	1	1	0.0588179	0.0588179
Nfu_g_1_003964	RPL13	ENSG00000167526	RPL13	ENSDARG00000030585	1	1	0	0.0588256	0.0588256
Nfu_g_1_021933	SLY1	ENSG00000092108	SLY1	ENSDARG00000000779	1	1	2	0.0588539	0.0588539
Nfu_g_1_017226	BRD3A	ENSG00000169925	BRD3A	ENSDARG00000006527	1	1	3	0.0588587	0.0547066
Nfu_g_1_001536	BRPF1	ENSG00000156983	BRPF1	ENSDARG00000046136	1	1	5	0.0588618	0.0523371
Nfu_g_1_000077	STUB1	ENSG00000103266	STUB1	ENSDARG00000045228	1	1	1	0.058912	0.0250555
Nfu_g_1_018219	STXBP1A	ENSG00000136854	STXBP1A	ENSDARG00000001994	1	1	2	0.0589313	0.0415926
Nfu_g_1_017565	RABL3	ENSG00000144840	RABL3	ENSDARG00000040959	1	1	2	0.0589331	0.0412367
Nfu_g_1_006007	HSPD1	ENSG00000144381	HSPD1	ENSDARG00000056160	1	1	2	0.058941	0.0542098
Nfu_g_1_002831	CABZ01031887.1	ENSG00000100796	SMEK1	ENSDARG00000042187	1	1	6	0.0590169	0.0376289
Nfu_g_1_000489	CLUH	ENSG00000132361	ZGC:152873	ENSDARG00000030913	1	1	3	0.0590236	0.0553262
Nfu_g_1_010748	SCAI	ENSG00000173611	SCAI	ENSDARG00000060865	1	1	4	0.05903	0.0540384
Nfu_g_1_012383	TRIB2	ENSG00000071575	TRIB2	ENSDARG00000068179	1	1	1	0.0590631	0.0590631
Nfu_g_1_020496	DVL3A	ENSG00000161202	DVL3 (1 OF 2)	ENSDARG00000002148	1	1	3	0.0590695	0.0483091
Nfu_g_1_004398	Nfu_g_1_004398	ENSG00000175344	CHRNA7	ENSDARG00000035785	1	1	1	0.0590715	0.0590715
Nfu_g_1_003654	UNC80	ENSG00000144406	UNC80	ENSDARG00000079480	1	1	10	0.0591171	0.0324074
Nfu_g_1_006892	LMBR1	ENSG00000105983	LMBR1	ENSDARG00000024092	1	1	1	0.0591192	0.0591192
Nfu_g_1_015272	TMEM39B	ENSG00000121775	TMEM39B	ENSDARG00000018956	1	1	3	0.0591395	0.041286
Nfu_g_1_017169	CABZ01073334.1	ENSG00000162613	FUBP1	ENSDARG00000029248	1	1	2	0.0591707	0.0591707
Nfu_g_1_011505	RDH10A	ENSG00000121039	RDH10A	ENSDARG00000058730	1	1	1	0.0592271	0.0592271
Nfu_g_1_021640	RHOBTB3	ENSG00000164292	RHOBTB3	ENSDARG00000090036	1	1	2	0.0592567	0.0354625
Nfu_g_1_009279	USP39	ENSG00000168883	USP39	ENSDARG00000041908	1	1	0	0.059283	0.059283
Nfu_g_1_011641	KCNA1	ENSG00000111262	KCNA1 (2 OF 2)	ENSDARG00000062942	1	1	1	0.0593389	0.0593389
Nfu_g_1_015942	GRK4	ENSG00000125388	GRK4	ENSDARG00000070460	1	1	1	0.0593839	0.0593154
Nfu_g_1_020930	NPRL2	ENSG00000114388	NPRL2	ENSDARG00000059613	1	1	2	0.0595165	0.0430079
Nfu_g_1_021999	DNAJA2	ENSG00000069345	DNAJA2	ENSDARG00000023921	1	1	0	0.0595292	0.0595292
Nfu_g_1_021761	PYGL	ENSG00000100504	PYGL	ENSDARG00000002197	1	1	6	0.0595383	0.0595383
Nfu_g_1_008196	Nfu_g_1_008196		SI:DKEY-12E7.1	ENSDARG00000069328	1	1	1	0.0595473	0.0595473
Nfu_g_1_008620	RELN	ENSG00000189056	RELN (2 OF 2)	ENSDARG00000038188	1	1	14	0.0595533	0.046533
Nfu_g_1_002519	EPHB3	ENSG00000182580	EPHB3 (1 OF 2)	ENSDARG00000033589	1	1	4	0.059558	0.059558
Nfu_g_1_017009	TAGLN	ENSG00000149591	TAGLN	ENSDARG00000045408	1	1	1	0.0596131	0.0596131
Nfu_g_1_019162	DACH2	ENSG00000126733	DACHA	ENSDARG00000010132	1	1	1	0.0596328	0.0596328
Nfu_g_1_008999	BMP1A	ENSG00000168487	BMP1A	ENSDARG00000028071	1	1	3	0.0596807	0.0596807
Nfu_g_1_017596	OLA.12258		SI:CH211-167J6.5	ENSDARG00000058409	1	1	1	0.0596843	0.0594713
Nfu_g_1_013761	GTPBP2	ENSG00000172432	GTPBP2	ENSDARG00000071059	1	1	2	0.0597116	0.0451012
Nfu_g_1_004577	RBM22	ENSG00000086589	RBM22	ENSDARG00000010238	1	1	0	0.0597259	0.0597259
Nfu_g_1_010835	CETN3	ENSG00000153140	CETN3	ENSDARG00000011825	1	1	0	0.0597726	0.0550126
Nfu_g_1_010500	TEAD3A	ENSG00000007866	TEAD3A	ENSDARG00000074321	1	1	0	0.0598487	0.0598487
Nfu_g_1_021160	FAM19A4B	ENSG00000163377	FAM19A4B	ENSDARG00000062471	1	1	0	0.0599402	0.0599402
Nfu_g_1_005465	SPAG7	ENSG00000091640	SPAG7	ENSDARG00000011555	1	1	1	0.0599496	0.0434379
Nfu_g_1_013702	2003-09-01	ENSG00000100167	2003-09-01	ENSDARG00000030656	1	1	1	0.0599729	0.0599729
Nfu_g_1_013123	DYNC1I1	ENSG00000158560	DYNC1I1	ENSDARG00000060948	1	1	5	0.0599784	0.0404433
Nfu_g_1_008304	SMAD3	ENSG00000166949	SMAD3B	ENSDARG00000010207	1	1	2	0.0599834	0.0564996
Nfu_g_1_015318	PTP4A2	ENSG00000184007	PTP4A2 (2 OF 2)	ENSDARG00000087443	1	1	0	0.0600665	0.0600665
Nfu_g_1_016471	EIF3I	ENSG00000084623	EIF3I	ENSDARG00000017445	1	1	2	0.0600697	0.0600697
Nfu_g_1_017465	HNRNPUA	ENSG00000153187	HNRNPU	ENSDARG00000004735	1	1	2	0.0601276	0.0601276
Nfu_g_1_013247	PRKCI	ENSG00000163558	PRKCI	ENSDARG00000021225	1	1	0	0.0601405	0.0601405
Nfu_g_1_011475	NETO1L	ENSG00000166342	NETO1L	ENSDARG00000071596	1	1	2	0.0601503	0.0540318
Nfu_g_1_011760	OLA.14687	ENSG00000127955	GNAI1	ENSDARG00000021647	1	1	1	0.0603456	0.0603456
Nfu_g_1_012851	SSR2	ENSG00000163479	SSR2	ENSDARG00000005230	1	1	0	0.0603552	0.0603552
Nfu_g_1_003104	PTPRD		PTPRDB	ENSDARG00000019945	1	1	6	0.0603657	0.0371547
Nfu_g_1_012053	FOXP2	ENSG00000128573	FOXP2	ENSDARG00000005453	1	1	0	0.0603838	0.0603838
Nfu_g_1_003700	RGP1	ENSG00000107185	RGP1	ENSDARG00000006545	1	1	3	0.0604414	0.0522458
Nfu_g_1_017879	USP24	ENSG00000162402	USP24	ENSDARG00000059925	1	1	10	0.0604527	0.0417192
Nfu_g_1_021852	HECTD1	ENSG00000092148	HECTD1	ENSDARG00000054213	1	1	11	0.0604645	0.039736
Nfu_g_1_021274	SNRPB	ENSG00000125835	SNRPB	ENSDARG00000011125	1	1	1	0.0604785	0.0342616
Nfu_g_1_003218	MPC1	ENSG00000060762	MPC1	ENSDARG00000093448	1	1	0	0.0605119	0.0605119
Nfu_g_1_010019	PSMB4	ENSG00000159377	PSMB4	ENSDARG00000054696	1	1	1	0.0605173	0.0581867
Nfu_g_1_019893	LHX2B	ENSG00000106689	LHX2B	ENSDARG00000031222	1	1	2	0.0605396	0.01229
Nfu_g_1_000550	LHFP	ENSG00000182508	LHFP	ENSDARG00000004363	1	1	0	0.0605467	0.0605467
Nfu_g_1_010575	GNG10	ENSG00000176533	GNG7	ENSDARG00000038693	1	1	0	0.0605546	0.0605546
Nfu_g_1_005012	CLDN19	ENSG00000164007	CLDN19	ENSDARG00000044569	1	1	1	0.0605621	0.0294729
Nfu_g_1_012574	CRHR2	ENSG00000106113	CRHR2	ENSDARG00000062377	1	1	0	0.0605978	0.0605978
Nfu_g_1_020480	CBLN12	ENSG00000102924	CBLN12	ENSDARG00000068232	1	1	0	0.0606402	0.0606402
Nfu_g_1_022220	DHRS11A	ENSG00000108272	DHRS11A	ENSDARG00000046090	1	1	0	0.0606615	0.0606615
Nfu_g_1_008981	C5H9ORF78	ENSG00000136819	C5H9ORF78	ENSDARG00000002220	1	1	1	0.0606681	0.0606681
Nfu_g_1_012600	CCT7	ENSG00000135624	CCT7	ENSDARG00000007385	1	1	2	0.0606747	0.0565286
Nfu_g_1_020068	FOXC1A	ENSG00000054598	FOXC1A	ENSDARG00000091481	1	1	2	0.0607296	0.0595852
Nfu_g_1_012817	PTMAB	ENSG00000187514	PTMAB	ENSDARG00000079193	1	1	0	0.0608448	0.0608448
Nfu_g_1_003291	BTBD1	ENSG00000133243	BTBD2	ENSDARG00000042091	1	1	1	0.0608481	0.0608481
Nfu_g_1_003845	SEC11A	ENSG00000140612	SEC11A	ENSDARG00000008936	1	1	1	0.0609015	0.010096
Nfu_g_1_022686	NCL1	ENSG00000125912	NCL1	ENSDARG00000058861	1	1	3	0.0609364	0.0457588
Nfu_g_1_012057	RAB21	ENSG00000080371	RAB21	ENSDARG00000061751	1	1	2	0.0609538	0.0403289
Nfu_g_1_011911	CU928083.1	ENSG00000105835	CU928083.1	ENSDARG00000030598	1	1	1	0.0610023	0.0610023
Nfu_g_1_006660	GPN3	ENSG00000111231	GPN3	ENSDARG00000069525	1	1	0	0.0610349	0.0610349
Nfu_g_1_018643	ASB7	ENSG00000183475	ASB7	ENSDARG00000006494	1	1	4	0.0610552	0.044048
Nfu_g_1_001749	EIF3H	ENSG00000147677	EIF3HA	ENSDARG00000077242	1	1	2	0.0610708	0.0567595
Nfu_g_1_018940	RHOB	ENSG00000067560	RHOAB	ENSDARG00000094673	1	1	0	0.0610808	0.0610808
Nfu_g_1_019801	GYS1	ENSG00000104812	GYS1	ENSDARG00000016875	1	1	3	0.0611757	0.0611757
Nfu_g_1_007778	MAP2K4A	ENSG00000065559	MAP2K4B	ENSDARG00000077177	1	1	2	0.0611873	0.0469269
Nfu_g_1_017792	TRAPPC2	ENSG00000196459	TRAPPC2	ENSDARG00000068831	1	1	0	0.0612073	0.0612073
Nfu_g_1_018987	LIN9	ENSG00000183814	LIN9	ENSDARG00000028475	1	1	1	0.0612605	0.0612605
Nfu_g_1_022701	Nfu_g_1_022701		SEC22BB	ENSDARG00000093866	1	1	0	0.0612936	0.0612936
Nfu_g_1_011302	GPR12	ENSG00000132975	GPR12	ENSDARG00000062934	1	1	1	0.0613579	0.0613579
Nfu_g_1_022483	ING2	ENSG00000168556	ING2	ENSDARG00000013042	1	1	1	0.0613619	0.0613619
Nfu_g_1_015158	YTH2	ENSG00000198492	YTH2	ENSDARG00000014498	1	1	1	0.0614288	0.0614288
Nfu_g_1_021874	CDKL1	ENSG00000100490	CDKL1	ENSDARG00000017329	1	1	2	0.0614546	0.0614546
Nfu_g_1_012201	ANKRA2	ENSG00000164331	ANKRA2	ENSDARG00000035399	1	1	1	0.0614751	0.0259246
Nfu_g_1_017435	CT573202.1	-	-	-	1	1	1	0.0615127	0.0615127
Nfu_g_1_013194	ST6GALNAC3	ENSG00000184005	ST6GALNAC3	ENSDARG00000058473	1	1	1	0.0615139	0.0615139
Nfu_g_1_014133	NEURL4		AL929346.1	ENSDARG00000078127	1	1	7	0.0615418	0.05048
Nfu_g_1_004676	CU855896.1		CU855896.1	ENSDARG00000061909	1	1	8	0.0615526	0.0442253
Nfu_g_1_011804	SLC2A13	ENSG00000151229	SLC2A13 (1 OF 3)	ENSDARG00000087867	1	1	1	0.0615742	0.0615742
Nfu_g_1_012417	SNW1	ENSG00000100603	SNW1	ENSDARG00000091563	1	1	2	0.0615833	0.0615833
Nfu_g_1_017208	CABZ01064108.1	ENSG00000107147	KCNT1	ENSDARG00000079484	1	1	3	0.0616494	0.0616494
Nfu_g_1_019992	EXTL1	ENSG00000182197	EXT1A	ENSDARG00000020373	1	1	5	0.0616743	0.044828
Nfu_g_1_010823	MVB12BA	ENSG00000196814	FAM125BB	ENSDARG00000079478	1	1	0	0.0616894	0.0616894
Nfu_g_1_009594	DGKH		SI:DKEY-172J4.3	ENSDARG00000074183	1	1	4	0.061802	0.061802
Nfu_g_1_018410	NDST3	ENSG00000138653	NDST3	ENSDARG00000041776	1	1	3	0.0618068	0.0618068
Nfu_g_1_015095	SYNCRIPL	ENSG00000135316	SYNCRIP	ENSDARG00000040184	1	1	1	0.0618261	0.0618261
Nfu_g_1_002965	PCNXL2	ENSG00000135749	PCNXL2	ENSDARG00000055698	1	1	3	0.0619058	0.0619058
Nfu_g_1_001852	FAM120C	ENSG00000184083	FAM120C	ENSDARG00000019205	1	1	2	0.0619364	0.0605883
Nfu_g_1_012127	EIF4EB	ENSG00000151247	EIF4EB	ENSDARG00000013274	1	1	1	0.0619972	0.0423524
Nfu_g_1_003938	TSPAN3B	ENSG00000140391	TSPAN3A	ENSDARG00000034753	1	1	3	0.0620031	0.02486
Nfu_g_1_012077	NKIRAS2	ENSG00000168256	NKIRAS2 (2 OF 2)	ENSDARG00000052594	1	1	0	0.0620981	0.0620981
Nfu_g_1_010755	CPNE7	ENSG00000178773	CPNE7	ENSDARG00000037084	1	1	0	0.0621208	0.0621208
Nfu_g_1_023420	TRIM8B	ENSG00000171206	TRIM8	ENSDARG00000060729	1	1	5	0.0621262	0.0469751
Nfu_g_1_023531	PCMTD2	ENSG00000203880	PCMTD2 (1 OF 2)	ENSDARG00000087644	1	1	1	0.0621356	0.0621356
Nfu_g_1_015002	PTBP1A	ENSG00000011304	PTBP1A	ENSDARG00000019362	1	1	0	0.0621498	0.0621498
Nfu_g_1_008121	RPL4	ENSG00000174444	RPL4	ENSDARG00000041182	1	1	0	0.0621736	0.0621736
Nfu_g_1_011972	KIN	ENSG00000151657	KIN	ENSDARG00000045515	1	1	2	0.0622068	0.0603645
Nfu_g_1_002242	CCT4	ENSG00000115484	CCT4	ENSDARG00000013475	1	1	0	0.0622105	0.0622105
Nfu_g_1_023328	TIMP2A	ENSG00000035862	TIMP2A	ENSDARG00000061226	1	1	1	0.0622178	0.0622178
Nfu_g_1_006633	EXOSC2	ENSG00000130713	EXOSC2	ENSDARG00000028688	1	1	1	0.0622467	0.0622467
Nfu_g_1_010292	Nfu_g_1_010292	ENSG00000184599	SI:DKEY-238F9.1	ENSDARG00000079446	1	1	1	0.0622551	0.0622551
Nfu_g_1_000510	PICALML	ENSG00000073921	PICALM	ENSDARG00000012866	1	1	0	0.0622958	0.0622958
Nfu_g_1_011216	ZIC1	ENSG00000152977	ZIC1	ENSDARG00000015567	1	1	3	0.0623008	0.0189791
Nfu_g_1_020829	KCNA3	ENSG00000177272	KCNA3 (1 OF 2)	ENSDARG00000079491	1	1	3	0.0623178	0.0623178
Nfu_g_1_016928	NDNF	ENSG00000173376	NDNF	ENSDARG00000062936	1	1	2	0.0623566	0.0623566
Nfu_g_1_013711	KEAP1B	ENSG00000079999	KEAP1B	ENSDARG00000074634	1	1	3	0.062393	0.0496683
Nfu_g_1_009170	CU855695.1	ENSG00000147439	BIN3 (1 OF 2)	ENSDARG00000077521	1	1	0	0.0625331	0.0501167
Nfu_g_1_018201	BARHL1B	ENSG00000125492	BARHL1B	ENSDARG00000019013	1	1	2	0.0625526	0.0297652
Nfu_g_1_008464	PRPF18	ENSG00000165630	PRPF18	ENSDARG00000058306	1	1	1	0.0625793	0.0625793
Nfu_g_1_013588	TMEM208	ENSG00000168701	TMEM208	ENSDARG00000068291	1	1	2	0.062646	0.062646
Nfu_g_1_011750	UPF2	ENSG00000151461	UPF2	ENSDARG00000074658	1	1	4	0.0626492	0.0440963
Nfu_g_1_022707	FH	-	-	-	1	1	1	0.0626553	0.0626553
Nfu_g_1_005545	PFDN1	ENSG00000113068	PFDN1	ENSDARG00000014536	1	1	0	0.0627	0.0627
Nfu_g_1_005234	ABCG4	ENSG00000172350	ABCG4A	ENSDARG00000061047	1	1	0	0.0627632	0.0627632
Nfu_g_1_006072	IL1RAPL2	ENSG00000189108	IL1RAPL2	ENSDARG00000037553	1	1	5	0.0628114	0.0494642
Nfu_g_1_001986	TFCP2	ENSG00000135457	TFCP2	ENSDARG00000060306	1	1	3	0.0628127	0.048198
Nfu_g_1_003620	GK	ENSG00000198814	GK	ENSDARG00000053456	1	1	0	0.0629124	0.0629124
Nfu_g_1_007551	Nfu_g_1_007551		SI:DKEY-106C17.3	ENSDARG00000059747	1	1	1	0.0629235	0.0629235
Nfu_g_1_013019	RPS8	ENSG00000142937	RPS8B	ENSDARG00000057368	1	1	0	0.0629475	0.0629475
Nfu_g_1_006517	CABZ01115322.1	ENSG00000148123	CABZ01115322.1	ENSDARG00000010793	1	1	2	0.0629666	0.0392251
Nfu_g_1_002792	PCSK2	ENSG00000125851	PCSK2	ENSDARG00000019451	1	1	2	0.0629705	0.0610554
Nfu_g_1_021924	SNX6	ENSG00000129515	SNX6	ENSDARG00000058444	1	1	2	0.0629762	0.0145473
Nfu_g_1_013961	ING3	ENSG00000071243	ING3	ENSDARG00000034326	1	1	1	0.0629788	0.0629788
Nfu_g_1_010851	WDR45	ENSG00000196998	WDR45	ENSDARG00000090219	1	1	3	0.062992	0.0151623
Nfu_g_1_000266	FAM168A	ENSG00000054965	FAM168A	ENSDARG00000063564	1	1	2	0.0630235	0.0630235
Nfu_g_1_007718	VAT1	ENSG00000108828	VAT1	ENSDARG00000056481	1	1	2	0.0630255	0.0552335
Nfu_g_1_003252	CHST1	ENSG00000175264	CHST1	ENSDARG00000088593	1	1	2	0.0630369	0.0630369
Nfu_g_1_009985	DNAJC8	ENSG00000126698	DNAJC8	ENSDARG00000059373	1	1	1	0.0630694	0.0630694
Nfu_g_1_006915	CHMP5B	ENSG00000086065	CHMP5B	ENSDARG00000041900	1	1	0	0.0630706	0.0630706
Nfu_g_1_009699	LAMTOR3	ENSG00000109270	LAMTOR3	ENSDARG00000057075	1	1	0	0.0630799	0.0630799
Nfu_g_1_015810	PCYT2	ENSG00000185813	PCYT2	ENSDARG00000043003	1	1	1	0.0631076	0.0631076
Nfu_g_1_008758	APPA	ENSG00000142192	APPB	ENSDARG00000055543	1	1	1	0.0631346	0.055393
Nfu_g_1_014048	NCAM2	ENSG00000154654	NCAM2	ENSDARG00000017466	1	1	4	0.0631409	0.0592427
Nfu_g_1_012957	TRIO	ENSG00000038382	TRIO (1 OF 2)	ENSDARG00000019426	1	1	13	0.0631453	0.0631453
Nfu_g_1_001374	CPNE9	ENSG00000124772	CPNE5	ENSDARG00000070919	1	1	0	0.0631629	0.0631629
Nfu_g_1_000539	EIF3K	ENSG00000178982	EIF3K	ENSDARG00000068289	1	1	1	0.0631838	0.0374038
Nfu_g_1_012432	SPTLC2B	ENSG00000100596	SPTLC2 (2 OF 2)	ENSDARG00000074287	1	1	4	0.0634315	0.0623969
Nfu_g_1_018803	TCP1	ENSG00000120438	TCP1	ENSDARG00000017891	1	1	3	0.0634497	0.0558101
Nfu_g_1_000040	CYLDA	ENSG00000083799	CYLDA	ENSDARG00000060058	1	1	2	0.0634611	0.0634611
Nfu_g_1_014631	CETN2	ENSG00000147400	CETN2	ENSDARG00000078466	1	1	1	0.0635944	0.06108
Nfu_g_1_007208	PSMD12	ENSG00000197170	PSMD12	ENSDARG00000052377	1	1	2	0.0636563	0.0480256
Nfu_g_1_003491	CSK	ENSG00000103653	CSK	ENSDARG00000070805	1	1	1	0.0637279	0.0637279
Nfu_g_1_008193	FP102071.1		AL929252.1	ENSDARG00000027394	1	1	1	0.0637304	0.0555213
Nfu_g_1_018784	FUT8	ENSG00000033170	FUT8	ENSDARG00000015449	1	1	4	0.0637454	0.0327123
Nfu_g_1_017347	UBALD2	ENSG00000185262	FAM100B	ENSDARG00000076968	1	1	0	0.0637834	0.0637834
Nfu_g_1_008560	ZNF423	ENSG00000102935	ZNF423	ENSDARG00000059707	1	1	6	0.0637959	0.0409479
Nfu_g_1_002108	CSTF3	ENSG00000176102	CSTF3	ENSDARG00000018904	1	1	4	0.06381	0.0412658
Nfu_g_1_009554	POP7	ENSG00000172336	POP7	ENSDARG00000036394	1	1	1	0.0638196	0.0592752
Nfu_g_1_007810	Nfu_g_1_007810		CDC42	ENSDARG00000044573	1	1	1	0.0638924	0.0014
Nfu_g_1_021817	UBE2D2	ENSG00000131508	UBE2D2	ENSDARG00000028252	1	1	0	0.0638998	0.0618694
Nfu_g_1_003342	ANP32A	ENSG00000140350	ANP32A	ENSDARG00000006487	1	1	1	0.0639177	0.0639177
Nfu_g_1_018819	SNX3	ENSG00000112335	SNX3	ENSDARG00000008678	1	1	2	0.0639752	0.0639752
Nfu_g_1_004495	CCDC85B	ENSG00000175602	CCDC85B	ENSDARG00000061543	1	1	1	0.06398	0.00753915
Nfu_g_1_005983	ARMC8	ENSG00000114098	ARMC8	ENSDARG00000062258	1	1	3	0.0640132	0.0466978
Nfu_g_1_002750	PHYHIPLB	ENSG00000165443	PHYHIPLB	ENSDARG00000070498	1	1	2	0.0640203	0.0613288
Nfu_g_1_017928	PAICS	ENSG00000128050	PAICS	ENSDARG00000033539	1	1	1	0.0640406	0.0640406
Nfu_g_1_000681	TTC9B	ENSG00000174521	TTC9B	ENSDARG00000068421	1	1	0	0.0641154	0.0641154
Nfu_g_1_006377	PAX8	ENSG00000125618	PAX8	ENSDARG00000015879	1	1	2	0.0641272	0.0641272
Nfu_g_1_010509	PGD	-	-	-	1	1	2	0.0641283	0.0641283
Nfu_g_1_020333	DAB1B	ENSG00000173406	DAB1B	ENSDARG00000003290	1	1	2	0.064163	0.064163
Nfu_g_1_007990	SLC1A2B	ENSG00000110436	SLC1A2B	ENSDARG00000009563	1	1	2	0.0641952	0.0641952
Nfu_g_1_020482	GPSM2	ENSG00000121957	GPSM2	ENSDARG00000017311	1	1	2	0.0641985	0.0641985
Nfu_g_1_017511	CU915814.1		CU915814.1	ENSDARG00000079878	1	1	5	0.0642709	0.0413577
Nfu_g_1_006727	TRAF2	ENSG00000127191	TRAF2 (1 OF 2)	ENSDARG00000078378	1	1	3	0.0642792	0.0409818
Nfu_g_1_018400	RNF24	ENSG00000101236	RNF24	ENSDARG00000036965	1	1	1	0.0642808	0.0642808
Nfu_g_1_020952	STX16	ENSG00000124222	STX16	ENSDARG00000003307	1	1	0	0.0643254	0.0643254
Nfu_g_1_005417	MSI2B	ENSG00000153944	MSI2B	ENSDARG00000032614	1	1	1	0.0643557	0.0225913
Nfu_g_1_007607	HS3ST4	ENSG00000182601	HS3ST4	ENSDARG00000052648	1	1	2	0.0643593	0.0643593
Nfu_g_1_016550	ZBTB44	ENSG00000196323	ZBTB44	ENSDARG00000061110	1	1	2	0.0644209	0.0644209
Nfu_g_1_007619	RDH8A	ENSG00000080511	RDH8A	ENSDARG00000028048	1	1	2	0.0644741	0.0644741
Nfu_g_1_012614	SLC8A4B		SLC8A4B	ENSDARG00000037145	1	1	3	0.0644744	0.0571662
Nfu_g_1_014979	FCF1	ENSG00000119616	FCF1	ENSDARG00000041373	1	1	0	0.0645413	0.0645413
Nfu_g_1_015909	RTN4RL2A	ENSG00000186907	RTN4RL2A	ENSDARG00000052012	1	1	1	0.0645692	0.0645692
Nfu_g_1_018025	ELMO1	ENSG00000155849	ELMO1	ENSDARG00000019258	1	1	2	0.06466	0.06466
Nfu_g_1_016153	GPR137B	ENSG00000077585	GPR137B (1 OF 2)	ENSDARG00000078448	1	1	1	0.0646805	0.0646805
Nfu_g_1_023397	KCNC3B	ENSG00000131398	KCNC3B	ENSDARG00000037933	1	1	1	0.0647105	0.0647105
Nfu_g_1_001375	TNNC1A	ENSG00000114854	TNNC1A	ENSDARG00000011400	1	1	1	0.06476	0.02777
Nfu_g_1_019010	PTPRK	ENSG00000152894	PTPRK	ENSDARG00000063416	1	1	1	0.0647848	0.0647848
Nfu_g_1_005067	GNG8	ENSG00000167414	GNG8	ENSDARG00000042970	1	1	0	0.0648047	0.0648047
Nfu_g_1_005367	DSCAML1	ENSG00000177103	DSCAML1	ENSDARG00000057052	1	1	7	0.0648176	0.0508502
Nfu_g_1_002538	OPA1	ENSG00000198836	OPA1 (2 OF 2)	ENSDARG00000070801	1	1	1	0.0648192	0.0648192
Nfu_g_1_008781	PC	ENSG00000173599	PC	ENSDARG00000051939	1	1	3	0.064827	0.064827
Nfu_g_1_004606	CCNJL	ENSG00000135083	CCNJL	ENSDARG00000077116	1	1	2	0.0648561	0.0648561
Nfu_g_1_020275	SPSB4	ENSG00000175093	SPSB4A	ENSDARG00000016084	1	1	1	0.0648998	0.0578013
Nfu_g_1_000492	MED17	ENSG00000042429	MED17	ENSDARG00000006345	1	1	4	0.0648999	0.0509731
Nfu_g_1_001122	SNX27B	ENSG00000143376	SNX27B	ENSDARG00000016977	1	1	4	0.0649141	0.0492102
Nfu_g_1_010895	CITED4B	ENSG00000179862	CITED4B	ENSDARG00000028514	1	1	2	0.0649647	0.0649647
Nfu_g_1_019599	DRG2	ENSG00000108591	DRG2	ENSDARG00000006642	1	1	0	0.0650498	0.0650498
Nfu_g_1_019477	SLC29A4	ENSG00000164638	SLC29A4	ENSDARG00000059690	1	1	1	0.0650731	0.0650731
Nfu_g_1_008521	MEF2AA	ENSG00000068305	MEF2AA	ENSDARG00000031756	1	1	0	0.0650764	0.0650764
Nfu_g_1_013153	TWSG1	ENSG00000128791	TWSG1A	ENSDARG00000033428	1	1	0	0.0651087	0.0651087
Nfu_g_1_007300	FGF20A	ENSG00000078579	FGF20A	ENSDARG00000007356	1	1	0	0.0651156	0.0651156
Nfu_g_1_011407	Nfu_g_1_011407	ENSG00000198909	MAP3K3	ENSDARG00000060348	1	1	3	0.0651604	0.0521388
Nfu_g_1_025771	CISD2	-	-	-	1	1	0	0.0651632	0.0651632
Nfu_g_1_015574	ABCD1	ENSG00000101986	ABCD1	ENSDARG00000074876	1	1	0	0.0651749	0.0651749
Nfu_g_1_011235	SLC35G2B	ENSG00000168917	SLC35G2B	ENSDARG00000045447	1	1	2	0.0651897	0.0373643
Nfu_g_1_019666	ADSL	ENSG00000239900	ADSL	ENSDARG00000017049	1	1	3	0.065248	0.065248
Nfu_g_1_023359	Nfu_g_1_023359		ZGC:162183	ENSDARG00000074663	1	1	3	0.065251	0.0512371
Nfu_g_1_022156	FRYB	ENSG00000073910	FRYB	ENSDARG00000056001	1	1	12	0.0652848	0.0472601
Nfu_g_1_015911	HMGB2A	ENSG00000164104	HMGB2A	ENSDARG00000029722	1	1	0	0.0653205	0.0653205
Nfu_g_1_014958	TBKBP1	ENSG00000198933	TBKBP1	ENSDARG00000061473	1	1	1	0.0653558	0.0653558
Nfu_g_1_010197	RPRD1B	ENSG00000101413	RPRD1B	ENSDARG00000038113	1	1	0	0.0653601	0.0653601
Nfu_g_1_008578	NECAB2	ENSG00000103154	NECAB2	ENSDARG00000056745	1	1	1	0.0653677	0.0531424
Nfu_g_1_003433	KHDRBS1B	ENSG00000121774	KHDRBS1B	ENSDARG00000070475	1	1	0	0.0654124	0.0654124
Nfu_g_1_008874	ARRDC3A	ENSG00000113369	ARRDC3	ENSDARG00000052690	1	1	0	0.0654164	0.0654164
Nfu_g_1_014480	Nfu_g_1_014480		SI:CH211-198A12.6	ENSDARG00000074624	1	1	1	0.0654367	0.0654367
Nfu_g_1_003112	DHX15	ENSG00000109606	DHX15	ENSDARG00000015392	1	1	0	0.0654424	0.0654324
Nfu_g_1_022711	RXRA2	ENSG00000143171	RXRGB	ENSDARG00000004697	1	1	2	0.0654728	0.0500622
Nfu_g_1_014385	FOXN2	ENSG00000170802	FOXN2B	ENSDARG00000045105	1	1	4	0.0655038	0.0645482
Nfu_g_1_002454	DDX49	ENSG00000105671	DDX49	ENSDARG00000012899	1	1	0	0.0655056	0.0655056
Nfu_g_1_013419	POMP	ENSG00000132963	POMP	ENSDARG00000032296	1	1	0	0.0655225	0.0655225
Nfu_g_1_000085	MYO6A	ENSG00000196586	MYO6A	ENSDARG00000044016	1	1	3	0.0656219	0.0656219
Nfu_g_1_022364	APG3L	ENSG00000144848	APG3L	ENSDARG00000009350	1	1	1	0.0656284	0.0656284
Nfu_g_1_019105	EXOC8	ENSG00000116903	EXOC8	ENSDARG00000063211	1	1	2	0.065633	0.0600109
Nfu_g_1_023110	MPP2B	ENSG00000108852	MPP2B	ENSDARG00000010957	1	1	3	0.0656541	0.0451188
Nfu_g_1_017173	HS3ST1L2		HS3ST1L2	ENSDARG00000035578	1	1	2	0.0656574	0.0470337
Nfu_g_1_001275	TTYH1	ENSG00000167614	TTYH1	ENSDARG00000076804	1	1	3	0.0656673	0.0609527
Nfu_g_1_019880	HNRNPAB	ENSG00000197451	HNRNPAB	ENSDARG00000007960	1	1	1	0.0656904	0.0656904
Nfu_g_1_009833	TMEM158		-	-	1	1	1	0.0657366	0.0657366
Nfu_g_1_019344	DDX47	ENSG00000105671	DDX49	ENSDARG00000012899	1	1	1	0.0657546	0.0657546
Nfu_g_1_014046	HMG20A	ENSG00000140382	HMG20A	ENSDARG00000031198	1	1	1	0.0657853	0.0657853
Nfu_g_1_016305	ECE1	ENSG00000145194	ECE2	ENSDARG00000087841	1	1	2	0.0658839	0.0658839
Nfu_g_1_007257	TFAP4	ENSG00000090447	TFAP4	ENSDARG00000074641	1	1	1	0.0659241	0.0659241
Nfu_g_1_010788	CABZ01038514.1		CABZ01038514.1	ENSDARG00000031618	1	1	3	0.0659262	0.0659068
Nfu_g_1_010875	PPP1R8	ENSG00000117751	PPP1R8 (2 OF 2)	ENSDARG00000022430	1	1	2	0.0659624	0.0584501
Nfu_g_1_001583	Nfu_g_1_001583	ENSG00000131051	RBM39A	ENSDARG00000011613	1	1	1	0.0659921	0.0659921
Nfu_g_1_008482	CDK10	ENSG00000185324	CDK10	ENSDARG00000034256	1	1	1	0.0659931	0.0439281
Nfu_g_1_004582	FHL1A	ENSG00000022267	FHLA	ENSDARG00000071498	1	1	1	0.0660205	0.0660205
Nfu_g_1_018197	SLC30A5	ENSG00000145740	SLC30A5	ENSDARG00000051921	1	1	4	0.0660687	0.0660687
Nfu_g_1_010215	CLSTN1	ENSG00000171603	CLSTN1	ENSDARG00000031720	1	1	5	0.0660792	0.0554998
Nfu_g_1_016117	ALDH18A1	ENSG00000059573	ALDH18A1	ENSDARG00000061123	1	1	3	0.0661256	0.0474474
Nfu_g_1_001991	CBLN4	ENSG00000054803	CBLN4	ENSDARG00000061240	1	1	1	0.0661878	0.0661878
Nfu_g_1_022461	PYGMB	ENSG00000068976	PYGMB	ENSDARG00000013317	1	1	2	0.0662105	0.0662105
Nfu_g_1_016798	EMC2	ENSG00000104412	EMC2	ENSDARG00000003308	1	1	0	0.0662899	0.0662899
Nfu_g_1_013746	RPL9	ENSG00000163682	RPL9	ENSDARG00000037350	1	1	0	0.0662917	0.0662917
Nfu_g_1_007087	ANP32B	ENSG00000136938	ANP32B	ENSDARG00000023330	1	1	2	0.0663451	0.0663451
Nfu_g_1_005215	GRIA3A	ENSG00000125675	GRIA3A	ENSDARG00000032737	1	1	2	0.0663765	0.0566152
Nfu_g_1_010667	DAB2IP	ENSG00000136848	DAB2IPA	ENSDARG00000069484	1	1	3	0.0664592	0.0664592
Nfu_g_1_020777	GMPPB	ENSG00000173540	GMPPB	ENSDARG00000017658	1	1	2	0.0664966	0.0601252
Nfu_g_1_017524	ROCK2A	ENSG00000134318	ROCK2A	ENSDARG00000017500	1	1	6	0.066619	0.066619
Nfu_g_1_018014	ZBTB14	ENSG00000198081	ZFP161	ENSDARG00000089700	1	1	4	0.0666226	0.0560001
Nfu_g_1_006522	CORO1C	ENSG00000110880	CORO1C (2 OF 2)	ENSDARG00000021193	1	1	3	0.0666539	0.0571275
Nfu_g_1_005194	KAT5	ENSG00000172977	HTATIP	ENSDARG00000045951	1	1	1	0.0667079	0.065006
Nfu_g_1_001970	MIB2	ENSG00000101752	MIB	ENSDARG00000087895	1	1	6	0.0667429	0.0540772
Nfu_g_1_008102	MORF4L1	ENSG00000185787	MORF4L1	ENSDARG00000041155	1	1	2	0.0667493	0.0524877
Nfu_g_1_022251	CORO6	ENSG00000167549	CORO6	ENSDARG00000040391	1	1	2	0.0667515	0.0556668
Nfu_g_1_018279	NAA15	ENSG00000164134	NAA15A	ENSDARG00000003213	1	1	4	0.0667784	0.0518665
Nfu_g_1_011290	NCK1B	ENSG00000158092	NCK1B	ENSDARG00000075369	1	1	2	0.0667918	0.0648356
Nfu_g_1_012385	CCDC85CB	ENSG00000205476	CCDC85CB	ENSDARG00000079555	1	1	1	0.0668789	0.0522429
Nfu_g_1_000974	RPL5	ENSG00000122406	RPL5B	ENSDARG00000015862	1	1	0	0.0668925	0.0668925
Nfu_g_1_013362	PFKPA	ENSG00000067057	PFKP (1 OF 2)	ENSDARG00000028000	1	1	2	0.0668977	0.0504523
Nfu_g_1_012425	PLCB4	ENSG00000149782	PLCB3	ENSDARG00000068246	1	1	4	0.0669153	0.0669056
Nfu_g_1_020898	Nfu_g_1_020898	ENSG00000164082	GRM2 (1 OF 2)	ENSDARG00000004150	1	1	3	0.0670355	0.0670355
Nfu_g_1_003436	CHRNA2	ENSG00000120903	CHRNA2B	ENSDARG00000057025	1	1	3	0.067057	0.0445768
Nfu_g_1_022720	MPND	ENSG00000008382	MPND	ENSDARG00000061989	1	1	3	0.0670645	0.0282861
Nfu_g_1_003885	DEF8	ENSG00000140995	DEF8	ENSDARG00000068208	1	1	3	0.0670735	0.0357847
Nfu_g_1_021872	PSEN1	ENSG00000080815	PSEN1	ENSDARG00000004870	1	1	1	0.0671237	0.0671237
Nfu_g_1_021462	GRIP2B		GRIP2B	ENSDARG00000027618	1	1	4	0.0671584	0.0555025
Nfu_g_1_019428	GPRC5B	-	-	-	1	1	2	0.0672012	0.0672012
Nfu_g_1_016245	CLASP2	ENSG00000163539	CLASP2	ENSDARG00000020345	1	1	4	0.067209	0.067209
Nfu_g_1_013430	MKXA	ENSG00000150051	MKXA	ENSDARG00000075450	1	1	3	0.0672097	0.0646894
Nfu_g_1_009560	PACS1	ENSG00000175115	PACS1	ENSDARG00000044556	1	1	1	0.0672499	0.0672499
Nfu_g_1_017168	SPINA	ENSG00000106723	SPIN2B	ENSDARG00000058949	1	1	0	0.0672749	0.0505655
Nfu_g_1_020841	SLC12A5A	ENSG00000124140	SLC12A5	ENSDARG00000078187	1	1	2	0.0672937	0.065659
Nfu_g_1_008519	DET1	ENSG00000140543	DET1	ENSDARG00000006145	1	1	4	0.0673498	0.0207817
Nfu_g_1_016219	NFYC	ENSG00000066136	NFYC	ENSDARG00000070151	1	1	0	0.0673577	0.0673577
Nfu_g_1_013559	RBPMS	ENSG00000166831	RBPMS2	ENSDARG00000079578	1	1	1	0.0673949	0.0339777
Nfu_g_1_015778	PI4K2B	ENSG00000038210	PI4K2B	ENSDARG00000013881	1	1	2	0.0673969	0.0617974
Nfu_g_1_020574	PPM1LA	ENSG00000163590	PPM1LA	ENSDARG00000063218	1	1	3	0.0674119	0.0410248
Nfu_g_1_020175	FEM1A	ENSG00000145780	FEM1C	ENSDARG00000013375	1	1	7	0.0674659	0.0316097
Nfu_g_1_011669	SYT1A	ENSG00000067715	SYT1A	ENSDARG00000030614	1	1	0	0.0675532	0.0675532
Nfu_g_1_021309	Nfu_g_1_021309	ENSG00000164068	RNF123	ENSDARG00000031269	1	1	5	0.0675977	0.0645206
Nfu_g_1_008549	OLA.79	ENSG00000127955	GNAI1	ENSDARG00000021647	1	1	1	0.067657	0.067657
Nfu_g_1_022070	CK2A2A	ENSG00000070770	CK2A2B	ENSDARG00000013582	1	1	1	0.0676893	0.0467693
Nfu_g_1_013666	HK1	ENSG00000156515	HK1	ENSDARG00000039452	1	1	4	0.0677013	0.0644192
Nfu_g_1_004198	PABPC1A	ENSG00000070756	PABPC1B	ENSDARG00000021140	1	1	3	0.067715	0.0520279
Nfu_g_1_014040	WDR61	ENSG00000140395	WDR61	ENSDARG00000007755	1	1	3	0.0677291	0.0292287
Nfu_g_1_022628	AP3D1	ENSG00000065000	AP3D1	ENSDARG00000071424	1	1	6	0.0677594	0.0582751
Nfu_g_1_008850	FAM108B1	ENSG00000107362	FAM108B1	ENSDARG00000035571	1	1	2	0.0677775	0.0204656
Nfu_g_1_012968	KLHL7	ENSG00000122550	KLHL7	ENSDARG00000073779	1	1	3	0.0677777	0.0622941
Nfu_g_1_017849	TBC1D23	ENSG00000036054	TBC1D23	ENSDARG00000044357	1	1	3	0.0678919	0.0537631
Nfu_g_1_017708	PDE11A	ENSG00000128655	PDE11A	ENSDARG00000063732	1	1	2	0.0678946	0.0678946
Nfu_g_1_006449	TNKS	ENSG00000173273	TNKS	ENSDARG00000077650	1	1	4	0.0679068	0.0490513
Nfu_g_1_006363	CAMK2B	ENSG00000058404	CAMK2B2	ENSDARG00000021065	1	1	3	0.0679097	0.0309777
Nfu_g_1_008209	TPH2	ENSG00000139287	TPH2	ENSDARG00000057239	1	1	1	0.067974	0.067974
Nfu_g_1_003181	PDE8A	ENSG00000113231	PDE8B	ENSDARG00000063706	1	1	1	0.0680367	0.0652107
Nfu_g_1_010963	LAMTOR2	ENSG00000116586	LAMTOR2	ENSDARG00000039872	1	1	1	0.0680418	0.00678
Nfu_g_1_002902	MTX2	ENSG00000128654	MTX2	ENSDARG00000029415	1	1	1	0.0680619	0.0680619
Nfu_g_1_000809	FAM171A2	ENSG00000161682	FAM171A2 (2 OF 2)	ENSDARG00000079656	1	1	1	0.068109	0.068109
Nfu_g_1_018599	SLITRK2	ENSG00000185985	SLITRK2	ENSDARG00000006636	1	1	5	0.0681109	0.0681109
Nfu_g_1_006649	ST8SIA5	ENSG00000101638	ST8SIA5	ENSDARG00000036584	1	1	1	0.0681445	0.0681445
Nfu_g_1_002959	HTRA1A	ENSG00000166033	HTRA1A	ENSDARG00000032831	1	1	2	0.0681471	0.0681471
Nfu_g_1_004169	GMPR	ENSG00000137198	GMPR	ENSDARG00000016160	1	1	3	0.0681702	0.0479842
Nfu_g_1_022111	FTR82		FTR82	ENSDARG00000055647	1	1	1	0.0682137	0.0682137
Nfu_g_1_006049	DLDH	ENSG00000091140	DLDH	ENSDARG00000008785	1	1	2	0.0682219	0.0682219
Nfu_g_1_012871	GTPBP4	ENSG00000107937	GTPBP4	ENSDARG00000018961	1	1	2	0.068246	0.068246
Nfu_g_1_005410	GSX1	ENSG00000169840	GSX1	ENSDARG00000035735	1	1	1	0.0682822	0.0682822
Nfu_g_1_002599	DMAP1	ENSG00000178028	DMAP1	ENSDARG00000042087	1	1	3	0.0683326	0.0488887
Nfu_g_1_020101	USP14	ENSG00000101557	USP14	ENSDARG00000025889	1	1	2	0.0683877	0.0638664
Nfu_g_1_009434	SEMA4C	ENSG00000168758	SEMA4C	ENSDARG00000079611	1	1	7	0.0685084	0.0547707
Nfu_g_1_001086	TPI1B	ENSG00000111669	TPI1B	ENSDARG00000040988	1	1	0	0.0685344	0.0685344
Nfu_g_1_009521	MFAP3L	ENSG00000198948	MFAP3L	ENSDARG00000062752	1	1	0	0.0685746	0.0685746
Nfu_g_1_013619	RMND5B	ENSG00000145916	RMND5B	ENSDARG00000043359	1	1	3	0.0686032	0.0329145
Nfu_g_1_013605	CHSY1	ENSG00000131873	CHSY1	ENSDARG00000079027	1	1	6	0.0686117	0.055888
Nfu_g_1_001376	ABTB1	ENSG00000114626	ABTB1	ENSDARG00000063354	1	1	2	0.0687536	0.0687536
Nfu_g_1_016519	OLA.23099		CU019646.2	ENSDARG00000091234	1	1	1	0.0687703	0.0286371
Nfu_g_1_021721	MED6	ENSG00000133997	MED6	ENSDARG00000034734	1	1	3	0.0688136	0.0688136
Nfu_g_1_007624	Nfu_g_1_007624		SI:CH211-210G13.5	ENSDARG00000062575	1	1	3	0.0688529	0.0688529
Nfu_g_1_011704	GRM8	ENSG00000179603	GRM8 (1 OF 2)	ENSDARG00000077654	1	1	1	0.0688671	0.0688671
Nfu_g_1_000798	SRCIN1	ENSG00000017373	SRCIN1 (1 OF 2)	ENSDARG00000059773	1	1	4	0.0688841	0.0688841
Nfu_g_1_021807	CRIP2	ENSG00000182809	CRIP2	ENSDARG00000070670	1	1	0	0.0689061	0.0689061
Nfu_g_1_020980	ATP2B2	ENSG00000058668	ATP2B3B	ENSDARG00000023445	1	1	2	0.0689164	0.0689164
Nfu_g_1_019642	GRAPA	ENSG00000154016	GRAPA	ENSDARG00000005414	1	1	1	0.0689358	0.0591543
Nfu_g_1_005131	STK32A	ENSG00000152953	STK32A	ENSDARG00000079499	1	1	0	0.0689708	0.0689708
Nfu_g_1_007346	MTHFD2L	ENSG00000163738	MTHFD2L	ENSDARG00000054199	1	1	0	0.0689777	0.0689777
Nfu_g_1_017687	DARS	ENSG00000115866	DARS	ENSDARG00000070043	1	1	3	0.0689999	0.0555407
Nfu_g_1_002567	ALDH7A1	ENSG00000164904	ALDH7A1	ENSDARG00000018426	1	1	3	0.0690196	0.0416228
Nfu_g_1_001067	PIP5K1AB	ENSG00000143398	PIP5K1AB	ENSDARG00000024642	1	1	3	0.0691708	0.0691708
Nfu_g_1_008225	LDHA	ENSG00000134333	LDHA	ENSDARG00000040856	1	1	0	0.0692125	0.0692125
Nfu_g_1_008642	SLC4A10	ENSG00000033867	SLC4A10 (2 OF 2)	ENSDARG00000063133	1	1	3	0.0692127	0.0692127
Nfu_g_1_016714	FAM19A1	ENSG00000183662	FAM19A1	ENSDARG00000062357	1	1	1	0.0693239	0.0693239
Nfu_g_1_021055	TMEM110	ENSG00000213533	TMEM110	ENSDARG00000013694	1	1	0	0.0693248	0.0693248
Nfu_g_1_017530	TBR1B	ENSG00000136535	TBR1B	ENSDARG00000004712	1	1	0	0.069341	0.069341
Nfu_g_1_020417	Nfu_g_1_020417		EPHA4B	ENSDARG00000011600	1	1	2	0.0693684	0.0693684
Nfu_g_1_008987	NIPBLA	ENSG00000164190	NIPBLB	ENSDARG00000061052	1	1	5	0.0693786	0.0690365
Nfu_g_1_021328	NOP56	ENSG00000101361	NOP56	ENSDARG00000012820	1	1	1	0.0694196	0.0678005
Nfu_g_1_004229	ZBTB25	ENSG00000089775	ZBTB25	ENSDARG00000042383	1	1	0	0.0694605	0.0694605
Nfu_g_1_007043	CR847925.1	ENSG00000104915	STX10	ENSDARG00000075030	1	1	2	0.069473	0.0445576
Nfu_g_1_021052	CR936337.1	ENSG00000082805	ERC1A	ENSDARG00000009941	1	1	2	0.0694958	0.0694958
Nfu_g_1_022522	RAP1GDS1	ENSG00000138698	RAP1GDS1	ENSDARG00000073741	1	1	4	0.0695372	0.039763
Nfu_g_1_015685	GTPBP1L	ENSG00000100226	GTPBP1	ENSDARG00000053467	1	1	2	0.0695829	0.0695829
Nfu_g_1_012598	ARL2	ENSG00000213465	ARL2	ENSDARG00000069496	1	1	0	0.0695928	0.0695928
Nfu_g_1_001372	SLC9A8	ENSG00000197818	SLC9A8	ENSDARG00000020699	1	1	1	0.0696072	0.0696072
Nfu_g_1_018113	CAV1	ENSG00000105974	CAV1	ENSDARG00000052004	1	1	1	0.0696151	0.0461262
Nfu_g_1_019784	CCDC134	ENSG00000100147	CCDC134 (2 OF 2)	ENSDARG00000030508	1	1	1	0.0696421	0.0451505
Nfu_g_1_003727	SLC7A7	ENSG00000155465	SLC7A7	ENSDARG00000055226	1	1	1	0.0696668	0.0696668
Nfu_g_1_008461	HSP90B1	ENSG00000166598	HSP90B1	ENSDARG00000003570	1	1	3	0.0696722	0.0529714
Nfu_g_1_008348	CALUB		CALUB	ENSDARG00000005115	1	1	0	0.0697505	0.0697505
Nfu_g_1_014275	POU1F1	ENSG00000064835	POU1F1	ENSDARG00000058924	1	1	1	0.0697955	0.0697955
Nfu_g_1_015625	MTHFR	ENSG00000177000	MTHFR	ENSDARG00000053087	1	1	6	0.0698752	0.0558487
Nfu_g_1_007634	MGRN1B	ENSG00000102858	MGRN1B	ENSDARG00000004796	1	1	5	0.0698929	0.0465263
Nfu_g_1_010969	PNP4B		PNP4B	ENSDARG00000029230	1	1	2	0.069918	0.069918
Nfu_g_1_008073	KCNJ11	ENSG00000187486	KCNJ11	ENSDARG00000051880	1	1	3	0.0699271	0.0602803
Nfu_g_1_020135	IPP	ENSG00000197429	IPP (1 OF 2)	ENSDARG00000075339	1	1	3	0.0699533	0.0641653
Nfu_g_1_003884	USP47	ENSG00000187555	USP7	ENSDARG00000073710	1	1	5	0.0699716	0.0568707
Nfu_g_1_019191	TMEM184C	ENSG00000164168	TMEM184C	ENSDARG00000078789	1	1	2	0.0699748	0.0699748
Nfu_g_1_013089	RPL15	ENSG00000174748	RPL15	ENSDARG00000009285	1	1	2	0.0700067	0.0248816
Nfu_g_1_011076	BRD2B	ENSG00000204256	BRD2A	ENSDARG00000022280	1	1	2	0.0700187	0.0607353
Nfu_g_1_005728	CWC22	ENSG00000163510	CWC22	ENSDARG00000014008	1	1	3	0.070027	0.070027
Nfu_g_1_009207	Nfu_g_1_009207		BX255919.1	ENSDARG00000002172	1	1	1	0.0700322	0.0700322
Nfu_g_1_012955	CABZ01071757.1	ENSG00000184672	RALYL (1 OF 2)	ENSDARG00000089193	1	1	2	0.0700375	0.0647332
Nfu_g_1_011880	USP15	ENSG00000114316	USP4	ENSDARG00000014770	1	1	4	0.070094	0.0460159
Nfu_g_1_003644	ATP1A1B	ENSG00000163399	ATP1A1	ENSDARG00000002791	1	1	0	0.070126	0.070126
Nfu_g_1_002643	BX004890.2	ENSG00000099308	MAST3 (1 OF 2)	ENSDARG00000086505	1	1	2	0.0701307	0.0701307
Nfu_g_1_012360	Nfu_g_1_012360	ENSG00000165588	OTX2	ENSDARG00000011235	1	1	2	0.0701718	0.0701718
Nfu_g_1_013035	NMNAT2	ENSG00000157064	NMNAT2	ENSDARG00000004580	1	1	1	0.070174	0.070174
Nfu_g_1_000449	RRM1	ENSG00000167325	RRM1	ENSDARG00000014017	1	1	1	0.0701929	0.0701929
Nfu_g_1_002145	TNFAIP8L3	ENSG00000183578	TNFAIP8L3	ENSDARG00000088709	1	1	1	0.0702258	0.0671462
Nfu_g_1_012897	GTF2H4	ENSG00000213780	GTF2H4	ENSDARG00000036071	1	1	2	0.0702519	0.0605693
Nfu_g_1_007411	MCCC2	ENSG00000131844	MCCC2	ENSDARG00000017571	1	1	3	0.0702787	0.0702787
Nfu_g_1_009665	RBM14B	ENSG00000239306	RBM14 (1 OF 2)	ENSDARG00000001285	1	1	2	0.0702891	0.0702891
Nfu_g_1_013053	GIPC2	ENSG00000137960	GIPC2	ENSDARG00000009488	1	1	0	0.0703684	0.0703684
Nfu_g_1_011743	NUDT4B	ENSG00000173598	NUDT4B	ENSDARG00000045878	1	1	0	0.0703709	0.0513888
Nfu_g_1_005435	SEPT8A	ENSG00000164402	SEPT8A	ENSDARG00000032606	1	1	2	0.070411	0.0317052
Nfu_g_1_016829	ENY2	ENSG00000120533	ENY2	ENSDARG00000070046	1	1	0	0.0704221	0.0704221
Nfu_g_1_021477	BX571768.1	ENSG00000134072	CAMK1 (1 OF 2)	ENSDARG00000029474	1	1	0	0.0704269	0.0704269
Nfu_g_1_006461	RBM18	ENSG00000119446	RBM18	ENSDARG00000044255	1	1	1	0.070533	0.070533
Nfu_g_1_008763	MGAT5	ENSG00000152127	MGAT5	ENSDARG00000071506	1	1	2	0.0705478	0.0705478
Nfu_g_1_020272	CABZ01080014.1	ENSG00000130477	UNC13A (1 OF 2)	ENSDARG00000061829	1	1	5	0.0705493	0.0391862
Nfu_g_1_001115	CACNG6B	ENSG00000130433	CACNG6B	ENSDARG00000046079	1	1	1	0.0706045	0.0706045
Nfu_g_1_021880	VPS39	ENSG00000166887	VPS39	ENSDARG00000074471	1	1	2	0.0706641	0.0706641
Nfu_g_1_008869	RHOBTB2A		RHOBTB2A	ENSDARG00000016868	1	1	0	0.0707056	0.0707056
Nfu_g_1_008982	KCTD9	ENSG00000104756	KCTD9 (2 OF 2)	ENSDARG00000021209	1	1	1	0.0707193	0.0707193
Nfu_g_1_023064	DCAKD	ENSG00000172992	DCAKD	ENSDARG00000061638	1	1	2	0.0707311	0.0669632
Nfu_g_1_000752	HMGB1B	ENSG00000189403	HMGB1A	ENSDARG00000079772	1	1	1	0.0707911	0.0707911
Nfu_g_1_022299	TRIM3B	ENSG00000110171	TRIM3B	ENSDARG00000005397	1	1	6	0.0708077	0.0465947
Nfu_g_1_021580	Nfu_g_1_021580	ENSG00000114738	MAPKAPK3	ENSDARG00000089016	1	1	1	0.0708482	0.0708482
Nfu_g_1_016463	OTUD5	ENSG00000068308	OTUD5A	ENSDARG00000059006	1	1	3	0.0708609	0.0510712
Nfu_g_1_022633	SEMA6B	ENSG00000167680	SEMA6B (1 OF 2)	ENSDARG00000061976	1	1	4	0.0708706	0.0708706
Nfu_g_1_000468	GAB2	ENSG00000033327	GAB2	ENSDARG00000074577	1	1	4	0.0708961	0.0708961
Nfu_g_1_008382	TJP1	ENSG00000104067	TJP1 (2 OF 2)	ENSDARG00000079374	1	1	4	0.0709041	0.0709041
Nfu_g_1_005720	NR0B1	ENSG00000169297	NR0B1	ENSDARG00000056541	1	1	2	0.0709062	0.0709062
Nfu_g_1_018258	DOC2D		DOC2D	ENSDARG00000079962	1	1	1	0.0709265	0.0709265
Nfu_g_1_014653	RAB9B	ENSG00000123570	RAB9B	ENSDARG00000062576	1	1	1	0.0710434	0.0710434
Nfu_g_1_003701	GMPR2	ENSG00000100938	GMPR2	ENSDARG00000061301	1	1	1	0.0710935	0.0710935
Nfu_g_1_013189	SNAPIN	ENSG00000143553	SNAPIN	ENSDARG00000062382	1	1	1	0.0711131	0.0711131
Nfu_g_1_009159	HNRNPK	ENSG00000165119	HNRPKL	ENSDARG00000007034	1	1	1	0.0711728	0.0711728
Nfu_g_1_014038	ATG13	ENSG00000175224	ATG13	ENSDARG00000036040	1	1	2	0.0712081	0.0712081
Nfu_g_1_019506	SPSB3A	ENSG00000162032	ZGC:158220	ENSDARG00000077737	1	1	0	0.0712487	0.0712487
Nfu_g_1_006648	GARNL3	ENSG00000136895	GARNL3	ENSDARG00000060631	1	1	0	0.0712643	0.0712643
Nfu_g_1_004630	STX5	ENSG00000162236	STX5A	ENSDARG00000025033	1	1	1	0.0712986	0.0367559
Nfu_g_1_017456	ELP3	ENSG00000134014	ELP3	ENSDARG00000042005	1	1	4	0.0712989	0.0282207
Nfu_g_1_007246	Nfu_g_1_007246	ENSG00000065989	PDE4A	ENSDARG00000032344	1	1	4	0.0713472	0.0520221
Nfu_g_1_021713	MAFBB	ENSG00000204103	MAFBA	ENSDARG00000017121	1	1	2	0.0713987	0.0713987
Nfu_g_1_016106	FGFR2	ENSG00000066468	FGFR2	ENSDARG00000058115	1	1	2	0.0714021	0.0714021
Nfu_g_1_012371	PAK7	ENSG00000130669	PAK4	ENSDARG00000018110	1	1	3	0.0714358	0.063586
Nfu_g_1_010152	MLLT11	ENSG00000213190	MLLT11	ENSDARG00000071026	1	1	0	0.07145	0.07145
Nfu_g_1_018229	NARS	ENSG00000134440	NARS	ENSDARG00000061100	1	1	3	0.0714704	0.0714704
Nfu_g_1_021819	FRMD6	ENSG00000139926	FRMD6	ENSDARG00000002332	1	1	5	0.0714735	0.0394715
Nfu_g_1_012725	TMEM244	ENSG00000203756	TMEM244	ENSDARG00000043847	1	1	2	0.07148	0.07148
Nfu_g_1_004721	CHST11	ENSG00000171310	CHST11	ENSDARG00000034375	1	1	1	0.0715353	0.0715353
Nfu_g_1_021692	APPL1	ENSG00000157500	APPL1	ENSDARG00000060734	1	1	3	0.0715567	0.0715567
Nfu_g_1_007570	MAP3K3	ENSG00000198909	MAP3K3	ENSDARG00000060348	1	1	1	0.0715699	0.0561048
Nfu_g_1_018928	EXTL3	ENSG00000012232	EXTL3	ENSDARG00000026811	1	1	5	0.071605	0.0452287
Nfu_g_1_014369	SFRP5	ENSG00000120057	SFRP5	ENSDARG00000039041	1	1	2	0.0716397	0.0716397
Nfu_g_1_006014	CNOT11	ENSG00000158435	C9H2ORF29	ENSDARG00000068596	1	1	4	0.0716438	0.0318996
Nfu_g_1_013156	GATAD2B	ENSG00000143614	GATAD2B	ENSDARG00000005834	1	1	3	0.0716509	0.0716509
Nfu_g_1_000484	DUSP14	ENSG00000161326	DUSP14	ENSDARG00000057625	1	1	1	0.0716767	0.0178857
Nfu_g_1_015384	CU695076.1	ENSG00000171217	CLDN20 (2 OF 2)	ENSDARG00000077430	1	1	3	0.0716816	0.01421
Nfu_g_1_000461	P2RY1	ENSG00000169860	P2RY1	ENSDARG00000076845	1	1	0	0.0717501	0.0717501
Nfu_g_1_012924	ZMYND11	ENSG00000015171	ZMYND11	ENSDARG00000057249	1	1	4	0.0717527	0.0621058
Nfu_g_1_003593	Nfu_g_1_003593	ENSG00000164330	EBF1A	ENSDARG00000016116	1	1	0	0.0717636	0.0717636
Nfu_g_1_008652	TUBGCP3	ENSG00000126216	TUBGCP3	ENSDARG00000029133	1	1	5	0.0717793	0.067564
Nfu_g_1_009127	UBE3B	ENSG00000151148	UBE3B	ENSDARG00000061960	1	1	5	0.0717893	0.0412009
Nfu_g_1_004995	MC5R	ENSG00000176136	MC5RA	ENSDARG00000031348	1	1	2	0.0718655	0.0496535
Nfu_g_1_007531	RUNDC3A	ENSG00000108309	RUNDC3A (2 OF 2)	ENSDARG00000007245	1	1	2	0.0719966	0.056373
Nfu_g_1_015438	TRIM2B	ENSG00000109654	TRIM2B	ENSDARG00000076174	1	1	4	0.0720045	0.0708088
Nfu_g_1_008273	HBP1	ENSG00000105856	HBP1	ENSDARG00000028517	1	1	1	0.072034	0.072034
Nfu_g_1_023426	MAZ	ENSG00000103495	MAZ (1 OF 2)	ENSDARG00000063555	1	1	2	0.0720846	0.0589893
Nfu_g_1_005072	NRXN2A	ENSG00000110076	NRXN2A	ENSDARG00000061454	1	1	1	0.0720949	0.0720949
Nfu_g_1_011332	TRPC1	ENSG00000144935	TRPC1	ENSDARG00000061203	1	1	4	0.0720956	0.0331442
Nfu_g_1_015094	RGS6	ENSG00000182732	RGS6	ENSDARG00000015627	1	1	3	0.0721609	0.0600358
Nfu_g_1_014830	PHF6	ENSG00000156531	PHF6	ENSDARG00000004046	1	1	1	0.0721733	0.0721733
Nfu_g_1_019944	CPSF1	ENSG00000071894	CPSF1	ENSDARG00000034178	1	1	7	0.0721857	0.070527
Nfu_g_1_006390	SLC25A1B	ENSG00000100075	SLC25A1 (2 OF 2)	ENSDARG00000076381	1	1	0	0.0721998	0.0721998
Nfu_g_1_018403	LRRTM1	ENSG00000162951	LRRTM1	ENSDARG00000052713	1	1	0	0.0722467	0.0722467
Nfu_g_1_009383	ASPHD2	ENSG00000128203	ASPHD2	ENSDARG00000059629	1	1	2	0.072277	0.049805
Nfu_g_1_006865	ARL8	ENSG00000165997	ARL8	ENSDARG00000094709	1	1	1	0.07228	0.00535
Nfu_g_1_019232	MST4	ENSG00000134602	ZGC:175288	ENSDARG00000060390	1	1	1	0.072293	0.072293
Nfu_g_1_011236	ARMC1	ENSG00000104442	ARMC1	ENSDARG00000013861	1	1	2	0.0723097	0.0588273
Nfu_g_1_021294	SEMA3FA	ENSG00000001617	SEMA3FA	ENSDARG00000011163	1	1	0	0.0724026	0.0724026
Nfu_g_1_014652	PLP1A	ENSG00000123560	PLP1A	ENSDARG00000057770	1	1	1	0.0724079	0.0650996
Nfu_g_1_019280	SI:DKEY-219C10.4		SI:DKEY-219C10.4	ENSDARG00000075929	1	1	1	0.0724302	0.0724302
Nfu_g_1_006231	CHN2	ENSG00000106069	CHN2	ENSDARG00000011845	1	1	3	0.0724405	0.0653704
Nfu_g_1_022324	CT573103.1	ENSG00000005100	DHX33	ENSDARG00000051785	1	1	5	0.0725373	0.0533992
Nfu_g_1_002580	UHRF1		UHRF1	ENSDARG00000091448	1	1	1	0.0725783	0.0720619
Nfu_g_1_001092	FRRS1L	ENSG00000136805	FRRS1L	ENSDARG00000055069	1	1	0	0.0726198	0.0726198
Nfu_g_1_011803	SRGAP2B	ENSG00000196935	SRGAP2B	ENSDARG00000045789	1	1	9	0.0726878	0.0343078
Nfu_g_1_014415	MAPK8A	ENSG00000107643	MAPK8B	ENSDARG00000009870	1	1	0	0.0727211	0.0727211
Nfu_g_1_014772	YBEY	ENSG00000182362	YBEY (2 OF 2)	ENSDARG00000090786	1	1	0	0.0727448	0.0727448
Nfu_g_1_001572	Nfu_g_1_001572	ENSG00000088832	FKBP1AA	ENSDARG00000022684	1	1	0	0.0727482	0.0727482
Nfu_g_1_020957	SRC	ENSG00000197122	SRC	ENSDARG00000008107	1	1	2	0.0727972	0.0727972
Nfu_g_1_014561	TRPC4APA	ENSG00000100991	TRPC4APA	ENSDARG00000018840	1	1	4	0.072803	0.0653444
Nfu_g_1_022822	TAOK2	ENSG00000149930	TAOK2B	ENSDARG00000079261	1	1	3	0.0728396	0.0360538
Nfu_g_1_012864	RABGGTB	ENSG00000137955	RABGGTB	ENSDARG00000068587	1	1	0	0.0728423	0.0728423
Nfu_g_1_016815	EIF3EA	ENSG00000104408	EIF3EA	ENSDARG00000090697	1	1	3	0.0728853	0.0386965
Nfu_g_1_016414	RASGRP4	ENSG00000171777	RASGRP4	ENSDARG00000061796	1	1	3	0.0729202	0.0729202
Nfu_g_1_020265	RAP2B	ENSG00000181467	RAP2B	ENSDARG00000040296	1	1	0	0.0729243	0.072307
Nfu_g_1_001811	NADKA		NADKB	ENSDARG00000060362	1	1	2	0.0729487	0.0729487
Nfu_g_1_005382	SLC8A4A		SLC8A4A	ENSDARG00000055154	1	1	2	0.0729876	0.0729876
Nfu_g_1_000861	EPHX4	ENSG00000172031	EPHX4	ENSDARG00000061162	1	1	1	0.0729894	0.0729894
Nfu_g_1_021563	ASAP1		BX950859.1	ENSDARG00000002607	1	1	4	0.073008	0.073008
Nfu_g_1_014267	EPHA3L	ENSG00000145242	EPHA5	ENSDARG00000058284	1	1	2	0.0730376	0.0730376
Nfu_g_1_019077	DLGAP2	ENSG00000198010	DLGAP2 (3 OF 3)	ENSDARG00000059340	1	1	2	0.0730645	0.0730645
Nfu_g_1_013997	SYT12	ENSG00000173227	SYT12	ENSDARG00000063135	1	1	2	0.0730746	0.0623569
Nfu_g_1_006930	PXDC1B	ENSG00000168994	PXDC1B	ENSDARG00000040309	1	1	0	0.0730861	0.0730861
Nfu_g_1_009880	MAP3K7	ENSG00000135341	MAP3K7	ENSDARG00000020469	1	1	2	0.0731255	0.0731255
Nfu_g_1_021333	PRKAG1	ENSG00000181929	PRKAG1	ENSDARG00000003818	1	1	1	0.07316	0.0637944
Nfu_g_1_018496	ARHGAP5	ENSG00000100852	ARHGAP5	ENSDARG00000061294	1	1	5	0.0731612	0.0731612
Nfu_g_1_007435	ISCA1	ENSG00000135070	ISCA1	ENSDARG00000051956	1	1	0	0.0731848	0.0731848
Nfu_g_1_021495	GRM4	ENSG00000124493	GRM4	ENSDARG00000040156	1	1	2	0.0731928	0.0728097
Nfu_g_1_012763	VPS18	ENSG00000104142	VPS18	ENSDARG00000070433	1	1	5	0.0731992	0.0731992
Nfu_g_1_004642	HNRNPA0	ENSG00000177733	HNRNPA0A	ENSDARG00000089302	1	1	1	0.0732203	0.0732203
Nfu_g_1_006459	NEDD4L	ENSG00000049759	NEDD4L	ENSDARG00000060006	1	1	3	0.0732282	0.048105
Nfu_g_1_016155	STRN	ENSG00000115808	STRN	ENSDARG00000060595	1	1	2	0.073305	0.073305
Nfu_g_1_014640	PCDH18B	ENSG00000189184	PCDH18B	ENSDARG00000052494	1	1	6	0.0733147	0.0733147
Nfu_g_1_020977	ATAD3B	ENSG00000160072	ATAD3B	ENSDARG00000086848	1	1	0	0.0733714	0.0733714
Nfu_g_1_004546	CT573393.1	ENSG00000159307	SCUBE1	ENSDARG00000063097	1	1	1	0.0734091	0.0734091
Nfu_g_1_005706	IDH1	ENSG00000138413	IDH1	ENSDARG00000025375	1	1	0	0.0734166	0.0734166
Nfu_g_1_014734	CHST7	ENSG00000147119	CHST7	ENSDARG00000044341	1	1	2	0.0734454	0.0734454
Nfu_g_1_001128	GAPDH	ENSG00000111640	GAPDH	ENSDARG00000043457	1	1	1	0.0734657	0.0734657
Nfu_g_1_004205	SV2A	ENSG00000159164	SV2A	ENSDARG00000059945	1	1	3	0.0734659	0.071014
Nfu_g_1_009621	LGI2A	ENSG00000153012	LGI2A	ENSDARG00000089957	1	1	2	0.0734716	0.0734716
Nfu_g_1_007979	BTBD10A		BTBD10A	ENSDARG00000062674	1	1	2	0.0735474	0.0735474
Nfu_g_1_010937	MIOS	ENSG00000164654	MIOS	ENSDARG00000010995	1	1	5	0.0735663	0.0605657
Nfu_g_1_002578	CRTC1	ENSG00000105662	CRTC1	ENSDARG00000076076	1	1	2	0.0736402	0.0736402
Nfu_g_1_022450	CR848021.1	ENSG00000163995	ABLIM2	ENSDARG00000055223	1	1	3	0.0736501	0.0736501
Nfu_g_1_010571	NXNL2	ENSG00000130045	NXNL2	ENSDARG00000003934	1	1	0	0.0736836	0.0736836
Nfu_g_1_000578	NMD3	ENSG00000169251	NMD3	ENSDARG00000015676	1	1	1	0.0737665	0.0737665
Nfu_g_1_022090	PSMD13	ENSG00000185627	PSMD13	ENSDARG00000016239	1	1	2	0.0737849	0.0737849
Nfu_g_1_016138	KLHDC3	ENSG00000124702	KLHDC3	ENSDARG00000037832	1	1	0	0.0737973	0.0737973
Nfu_g_1_018185	BDH2	ENSG00000164039	BDH2	ENSDARG00000052696	1	1	0	0.0738022	0.0738022
Nfu_g_1_014562	NDRG3A	ENSG00000101079	NDRG3A	ENSDARG00000013087	1	1	3	0.0738093	0.0567785
Nfu_g_1_013195	Nfu_g_1_013195	ENSG00000151240	DIP2C	ENSDARG00000062154	1	1	3	0.0738403	0.0511842
Nfu_g_1_022881	SBK1	ENSG00000188322	SBK1	ENSDARG00000056294	1	1	4	0.0738892	0.038542
Nfu_g_1_003592	JKAMP	ENSG00000050130	JKAMP	ENSDARG00000028581	1	1	3	0.0738898	0.0699168
Nfu_g_1_017032	DAPK1	ENSG00000196730	DAPK1	ENSDARG00000060093	1	1	6	0.0738938	0.0738938
Nfu_g_1_002651	CACHD1	ENSG00000158966	CACHD1	ENSDARG00000061590	1	1	6	0.0739045	0.0535826
Nfu_g_1_011819	DGKI	ENSG00000157680	DGKI	ENSDARG00000063578	1	1	3	0.0739187	0.0698451
Nfu_g_1_003743	ERBB4	ENSG00000178568	ERBB4A	ENSDARG00000063207	1	1	1	0.0739613	0.0739613
Nfu_g_1_023458	RNF40	ENSG00000103549	RNF40	ENSDARG00000054201	1	1	2	0.0739981	0.0662066
Nfu_g_1_017507	TTC7B	ENSG00000165914	TTC7B	ENSDARG00000061207	1	1	3	0.0740461	0.0740461
Nfu_g_1_020585	FAM108A1	ENSG00000129968	FAM108A1 (2 OF 2)	ENSDARG00000091433	1	1	1	0.0740735	0.0588049
Nfu_g_1_006273	DPYSL2B	ENSG00000092964	DPYSL2B	ENSDARG00000032083	1	1	4	0.0740768	0.0403478
Nfu_g_1_005284	KCNJ6	ENSG00000157542	KCNJ6	ENSDARG00000058985	1	1	0	0.0740781	0.0740781
Nfu_g_1_011810	STRIP2	ENSG00000128578	FAM40B	ENSDARG00000059003	1	1	5	0.0740958	0.04292
Nfu_g_1_016955	CDC73	ENSG00000134371	CDC73	ENSDARG00000020201	1	1	5	0.0740971	0.0232144
Nfu_g_1_011105	AKIRIN1	ENSG00000174574	AKIRIN1	ENSDARG00000039969	1	1	0	0.0741193	0.0741193
Nfu_g_1_020772	SHISA4	ENSG00000198892	SHISA4	ENSDARG00000006307	1	1	1	0.0741427	0.0741427
Nfu_g_1_014299	CHMP2BA	ENSG00000083937	CHMP2BA	ENSDARG00000068683	1	1	0	0.0741811	0.0741811
Nfu_g_1_003992	DHX38	ENSG00000140829	DHX38	ENSDARG00000053946	1	1	4	0.074185	0.0702457
Nfu_g_1_014400	BAI3	ENSG00000135298	BAI3	ENSDARG00000059832	1	1	2	0.0742577	0.0742577
Nfu_g_1_009419	TTC28	ENSG00000100154	TTC28 (2 OF 2)	ENSDARG00000087109	1	1	9	0.0742923	0.0464577
Nfu_g_1_016130	HEATR5B	ENSG00000008869	HEATR5B	ENSDARG00000059116	1	1	6	0.0743193	0.0586735
Nfu_g_1_022088	OLA.439	ENSG00000164326	CART2	ENSDARG00000045832	1	1	0	0.0744226	0.0744226
Nfu_g_1_006112	ORAI2	ENSG00000160991	ORAI2	ENSDARG00000035148	1	1	1	0.0744331	0.0744331
Nfu_g_1_006524	RFX3	ENSG00000080298	RFX3	ENSDARG00000014550	1	1	3	0.074551	0.0621507
Nfu_g_1_024047	FAM19A4	-	-	-	1	1	0	0.0745588	0.0745588
Nfu_g_1_013367	NRP1A	ENSG00000099250	NRP1A	ENSDARG00000071865	1	1	6	0.07459	0.0745421
Nfu_g_1_006636	DRG1	ENSG00000185721	DRG1	ENSDARG00000039345	1	1	1	0.074603	0.0548703
Nfu_g_1_000548	CABZ01044346.1		CR848033.1	ENSDARG00000076650	1	1	2	0.074609	0.074609
Nfu_g_1_006971	HSPA12A	ENSG00000165868	HSPA12A	ENSDARG00000070603	1	1	5	0.0746622	0.0493426
Nfu_g_1_000299	PSPH	ENSG00000146733	PSPH	ENSDARG00000040314	1	1	1	0.0746815	0.0746815
Nfu_g_1_023246	Nfu_g_1_023246		CR456623.1	ENSDARG00000062672	1	1	2	0.0747281	0.0747281
Nfu_g_1_007403	UFD1L	ENSG00000070010	UFD1L	ENSDARG00000010051	1	1	2	0.0748457	0.0748457
Nfu_g_1_022287	ATP2A3	ENSG00000074370	ATP2A3	ENSDARG00000060978	1	1	2	0.0748745	0.0748745
Nfu_g_1_012729	ELOVL4B	ENSG00000118402	ELOVL4B	ENSDARG00000027495	1	1	2	0.0749083	0.0707642
Nfu_g_1_020607	STAP2A	ENSG00000035720	STAP2A	ENSDARG00000092810	1	1	0	0.0749711	0.0749711
Nfu_g_1_013370	SH3GLB1	ENSG00000097033	SH3GLB1 (1 OF 2)	ENSDARG00000045294	1	1	2	0.0749747	0.0749747
Nfu_g_1_021056	IGSF21A	ENSG00000117154	IGSF21A	ENSDARG00000031049	1	1	0	0.0749772	0.0749772
Nfu_g_1_020487	WDR47A	ENSG00000085433	WDR47	ENSDARG00000078136	1	1	1	0.0749847	0.0749847
Nfu_g_1_022964	GET4	ENSG00000239857	GET4	ENSDARG00000024398	1	1	1	0.075021	0.075021
Nfu_g_1_007165	TSC2	ENSG00000103197	TSC2	ENSDARG00000086415	1	1	5	0.0750278	0.0750278
Nfu_g_1_008897	ERLIN2	ENSG00000147475	ERLIN2	ENSDARG00000095968	1	1	1	0.0750288	0.0750288
Nfu_g_1_020273	PRMT5	ENSG00000100462	PRMT5	ENSDARG00000079605	1	1	4	0.0750307	0.0749438
Nfu_g_1_018672	UST	ENSG00000111962	UST	ENSDARG00000006044	1	1	1	0.0750495	0.0750495
Nfu_g_1_003824	GNAO1B	ENSG00000087258	GNAO1A	ENSDARG00000016676	1	1	0	0.0750506	0.0750506
Nfu_g_1_005804	INSIG2	ENSG00000125629	INSIG2	ENSDARG00000037203	1	1	0	0.0751345	0.0751345
Nfu_g_1_005228	ZFX	ENSG00000005889	ZFX	ENSDARG00000074453	1	1	4	0.0751725	0.0475258
Nfu_g_1_000457	ALDOCA	ENSG00000109107	ALDOCB	ENSDARG00000019702	1	1	3	0.0751878	0.0746234
Nfu_g_1_011555	RBM17	ENSG00000134453	RBM17	ENSDARG00000031346	1	1	3	0.0752372	0.0591469
Nfu_g_1_019803	CT583687.1		CT583687.1	ENSDARG00000052426	1	1	3	0.0752501	0.0752501
Nfu_g_1_001458	PIM1	ENSG00000137193	PIM1	ENSDARG00000059120	1	1	1	0.0752959	0.0752959
Nfu_g_1_021236	Nfu_g_1_021236	-	-	-	1	1	0	0.0753147	0.0753147
Nfu_g_1_022807	Nfu_g_1_022807	ENSG00000125430	CR749163.1	ENSDARG00000060253	1	1	2	0.075386	0.075386
Nfu_g_1_021699	GPR4	ENSG00000177464	GPR4	ENSDARG00000079479	1	1	1	0.0753949	0.0753949
Nfu_g_1_000244	FKRP	ENSG00000181027	FKRP (1 OF 2)	ENSDARG00000062451	1	1	4	0.0753992	0.0636757
Nfu_g_1_010316	SEMA3H		SEMA3H	ENSDARG00000042616	1	1	2	0.0754202	0.0754202
Nfu_g_1_005582	TMEM198B	ENSG00000188760	TMEM198B	ENSDARG00000034685	1	1	1	0.0754272	0.0742076
Nfu_g_1_018671	DPYSL5B	ENSG00000157851	DPYSL5A	ENSDARG00000011141	1	1	1	0.0755782	0.0755782
Nfu_g_1_009351	GNAQ	ENSG00000156052	GNAQ	ENSDARG00000011487	1	1	1	0.0755907	0.0755907
Nfu_g_1_016802	MRPS12	ENSG00000128626	MRPS12 (1 OF 2)	ENSDARG00000089836	1	1	1	0.0755971	0.0755971
[truncated: 7,020 more rows]

## Sheet: S2 PR-branch
	Gene shows a significant p-value (<0.05) only with a globally estimated tree but not with a tree that was estimated on the gene itself
	Gene shows a significant p-value (<0.05) and is part of mitochondrial respiratory chain complex I (GO:0005747)
Gene ID	Gene symbol	Ensembl human ortholog gene ID	Ensembl human ortholog gene symbol	Ensembl zebra fish ortholog gene ID	P-value	FDR	Number of selected sites	Ka/Ks tested branch	Ka/Ks other branches
Nfu_g_1_022287	ATP2A3	ENSG00000074370	ATP2A3	ENSDARG00000060978	3.194e-09	3.66639e-05	13	1.01461	0.0743418
Nfu_g_1_017587	TRPM2	ENSG00000142185	TRPM2	ENSDARG00000060567	1.823e-07	0.00104631	29	1.04505	0.326911
Nfu_g_1_006237	CU463790.1		CU463790.1	ENSDARG00000089838	8.275e-07	0.00316629	4	17.1376	0.79706
Nfu_g_1_012307	NDUFS5	ENSG00000168653	NDUFS5	ENSDARG00000006290	1.793e-05	0.0514546	3	39.276	0.213466
Nfu_g_1_007699	SLC35B1	ENSG00000121073	SLC35B1	ENSDARG00000070689	6.115e-05	0.111018	3	13.2232	0.117827
Nfu_g_1_016082	POLRMT	ENSG00000099821	POLRMT	ENSDARG00000061658	6.77e-05	0.111018	61	2.61191	0.249231
Nfu_g_1_008937	GOLM1	ENSG00000135052	GOLM1	ENSDARG00000025858	0.0001745	0.222565	8	3.12307	0.52959
Nfu_g_1_021304	PUSL1	ENSG00000169972	PUSL1	ENSDARG00000074565	0.000225	0.258277	6	46.1099	0.320481
Nfu_g_1_009203	CMKLR1	ENSG00000174600	CMKLR1	ENSDARG00000090890	0.0004907	0.458012	3	4.07989	0.304821
Nfu_g_1_010859	RIC3	ENSG00000166405	RIC3 (1 OF 2)	ENSDARG00000077459	0.0005414	0.458012	3	4.86905	0.60591
Nfu_g_1_005204	STK10	ENSG00000072786	STK10	ENSDARG00000042760	0.0005586	0.458012	7	1.03975	0.26051
Nfu_g_1_023208	RAB11FIP3	ENSG00000090565	RAB11FIP3	ENSDARG00000016490	0.0006202	0.474618	3	4.93238	0.248237
Nfu_g_1_003999	CALCA	ENSG00000110680	CALCA	ENSDARG00000056590	0.0007786	0.558597	1	8.94183	0.14189
Nfu_g_1_015770	LDB1	ENSG00000198728	LDB1A	ENSDARG00000010137	0.0008478	0.572464	1	1.31116	0.0303173
Nfu_g_1_022947	MKL1B	ENSG00000196588	MKL1 (1 OF 2)	ENSDARG00000076229	0.0009738	0.597367	12	1.69014	0.175748
Nfu_g_1_011474	FLT1	ENSG00000102755	FLT1	ENSDARG00000019371	0.001067	0.597367	15	2.24592	0.22665
Nfu_g_1_020908	NUDT3	ENSG00000112664	NUDT3B	ENSDARG00000042123	0.001073	0.597367	2	11.0883	0.100398
Nfu_g_1_017076	RNF215	ENSG00000099999	RNF215	ENSDARG00000059424	0.001137	0.597367	2	1.94179	0.137938
Nfu_g_1_021721	MED6	ENSG00000133997	MED6	ENSDARG00000034734	0.001151	0.597367	2	7.33444	0.0621735
Nfu_g_1_004161	MTERF	ENSG00000127989	MTERF	ENSDARG00000086107	0.001245	0.597367	18	5.01212	0.63032
Nfu_g_1_003713	OXA1L	ENSG00000155463	OXA1L	ENSDARG00000069313	0.001288	0.597367	22	3.94045	0.322289
Nfu_g_1_002040	TFB2M	ENSG00000162851	TFB2M	ENSDARG00000074756	0.001301	0.597367	21	1.59725	0.211601
Nfu_g_1_022852	CABZ01090975.1	ENSG00000088882	CPXM1 (2 OF 2)	ENSDARG00000073716	0.00151	0.666665	1	0.94616	0.126977
Nfu_g_1_014483	KIAA1143	ENSG00000163807	ZGC:77056	ENSDARG00000029615	0.001608	0.683638	2	16.05	0.21937
Nfu_g_1_015705	FAM114A2	ENSG00000055147	FAM114A2	ENSDARG00000079508	0.001765	0.698636	1	3.35417	0.28812
Nfu_g_1_015893	Nfu_g_1_015893	ENSG00000141013	GAS8	ENSDARG00000040871	0.001957	0.711698	8	5.4691	0.41454
Nfu_g_1_008997	Nfu_g_1_008997	ENSG00000130779	CLIP1A	ENSDARG00000078722	0.002028	0.711698	5	1.09411	0.239448
Nfu_g_1_005869	NDUFV3	ENSG00000160194	NDUFV3	ENSDARG00000069942	0.002046	0.711698	3	7.23908	0.755533
Nfu_g_1_014815	CFP	ENSG00000126759	CFP (1 OF 2)	ENSDARG00000078114	0.00242	0.802599	5	2.7452	0.38827
Nfu_g_1_000466	CR538726.1	ENSG00000182103	FAM181B	ENSDARG00000076528	0.002514	0.802599	2	8.4833	0.142839
Nfu_g_1_004273	CABZ01047562.1		CABZ01047562.1	ENSDARG00000071547	0.002519	0.802599	3	11.3456	0.108016
Nfu_g_1_025816	BX927234.1	-	-	-	0.002587	0.802599	1	8.06598	0.58787
Nfu_g_1_018378	TAF1C	ENSG00000103168	TAF1C	ENSDARG00000096310	0.002742	0.820896	11	1.61006	0.45793
Nfu_g_1_014017	PTPN9A	ENSG00000169410	PTPN9A	ENSDARG00000077495	0.002789	0.820896	1	2.30202	0.0543978
Nfu_g_1_006583	TNFRSFA	ENSG00000104689	TNFRSFA	ENSDARG00000004451	0.003055	0.876709	1	3.79907	0.243499
Nfu_g_1_012507	ANKRD6B	ENSG00000135299	ANKRD6B	ENSDARG00000029370	0.003164	0.885843	2	1.58715	0.27049
Nfu_g_1_000710	ARHGEF12	ENSG00000196914	ARHGEF12 (1 OF 2)	ENSDARG00000030532	0.003346	0.914494	5	1.10005	0.208971
Nfu_g_1_002147	LEO1	ENSG00000166477	LEO1	ENSDARG00000055357	0.003596	0.948676	2	1.0842	0.0781006
Nfu_g_1_020666	Nfu_g_1_020666	ENSG00000131808	FSHB	ENSDARG00000010841	0.003695	0.948676	4	44.7706	0.40288
Nfu_g_1_008494	MRPL23	ENSG00000214026	MRPL23	ENSDARG00000045696	0.003719	0.948676	2	17.2246	0.15435
Nfu_g_1_019371	CARD11	ENSG00000198286	CARD11 (1 OF 2)	ENSDARG00000052741	0.003848	0.960243	4	3.62502	0.159041
Nfu_g_1_011691	SCAF11	ENSG00000139218	SCAF11	ENSDARG00000045885	0.004393	0.992319	4	1.77972	0.41676
Nfu_g_1_003833	NQO1	ENSG00000181019	NQO1	ENSDARG00000010250	0.004458	0.992319	2	5.13332	0.199243
Nfu_g_1_023292	TACO1	ENSG00000136463	TACO1 (2 OF 2)	ENSDARG00000089194	0.004492	0.992319	4	24.3568	0.533341
Nfu_g_1_014907	MTUS1A	ENSG00000129422	MTUS1A	ENSDARG00000071562	0.004546	0.992319	3	3.33286	0.43703
Nfu_g_1_022902	DLA_Ib00810	ENSG00000117523	PRRC2C	ENSDARG00000057583	0.004703	0.992319	2	19.9818	0.1445
Nfu_g_1_006521	ST6GALNAC4	ENSG00000136840	ST6GALNAC4	ENSDARG00000043897	0.00471	0.992319	2	12.7304	0.33704
Nfu_g_1_009913	RMDN3	ENSG00000137824	FAM82A2	ENSDARG00000041407	0.004711	0.992319	2	2.25446	0.2207
Nfu_g_1_002350	TIE1	ENSG00000066056	TIE1	ENSDARG00000004105	0.004769	0.992319	1	1.49128	0.16283
Nfu_g_1_016305	ECE1	ENSG00000145194	ECE2	ENSDARG00000087841	0.004772	0.992319	2	1.67277	0.064484
Nfu_g_1_016058	SCAMP4	ENSG00000227500	SCAMP4	ENSDARG00000010531	0.004841	0.992319	6	82.7321	0.25577
Nfu_g_1_013451	ZFHX2	ENSG00000136367	ZFHX2	ENSDARG00000088880	0.005055	1	7	2.10356	0.245876
Nfu_g_1_011963	ATXN7L1	ENSG00000146776	ATXN7L1	ENSDARG00000089860	0.00517	1	5	2.11222	0.23308
Nfu_g_1_006151	TSC22D2	ENSG00000196428	TSC22D2	ENSDARG00000068912	0.005792	1	3	2.67344	0.252598
Nfu_g_1_018542	WDR89	ENSG00000140006	WDR89	ENSDARG00000077265	0.006497	1	4	1.40018	0.238699
Nfu_g_1_006881	OTUD1	ENSG00000169914	OTUD3	ENSDARG00000022648	0.007128	1	3	2.70432	0.32519
Nfu_g_1_006127	CSF1RB	ENSG00000182578	CSF1RA	ENSDARG00000007889	0.007245	1	20	1.48399	0.318214
Nfu_g_1_009786	SNAPC2	ENSG00000104976	SNAPC2	ENSDARG00000036473	0.007663	1	7	1.77949	0.74273
Nfu_g_1_010073	MRPL3	ENSG00000114686	MRPL3	ENSDARG00000003511	0.007892	1	2	1.31339	0.2024
Nfu_g_1_019808	Nfu_g_1_019808	ENSG00000128309	TST	ENSDARG00000093235	0.008109	1	2	6.8407	0.33814
Nfu_g_1_000273	TBCB	ENSG00000105254	TBCB	ENSDARG00000068404	0.008404	1	4	32.9535	0.264906
Nfu_g_1_003748	ACADL	ENSG00000115361	ACADL	ENSDARG00000088357	0.008444	1	2	1.4189	0.0732311
Nfu_g_1_018975	PINX1	ENSG00000254093	PINX1	ENSDARG00000023532	0.008517	1	4	1.45218	0.27677
Nfu_g_1_018832	PLEKHG3	ENSG00000126822	PLEKHG3 (1 OF 2)	ENSDARG00000058835	0.009174	1	6	0.966313	0.306511
Nfu_g_1_016594	Nfu_g_1_016594	ENSG00000055044	WU:FB54A03	ENSDARG00000007204	0.00925	1	4	1.44221	0.5493
Nfu_g_1_017754	FASTKD5	ENSG00000215251	FASTKD5	ENSDARG00000091717	0.009332	1	21	1.90466	0.57715
Nfu_g_1_005069	IL2RGA	ENSG00000147168	IL2RGA	ENSDARG00000068858	0.01013	1	3	25.1642	0.37845
Nfu_g_1_010862	RAP1GAP	ENSG00000076864	RAP1GAP	ENSDARG00000056554	0.01041	1	1	1.91252	0.0844985
Nfu_g_1_007108	Nfu_g_1_007108		SI:DKEY-237I9.8	ENSDARG00000086918	0.01128	1	2	13.9069	0.335067
Nfu_g_1_000701	EGLN2	ENSG00000171570	EGLN2	ENSDARG00000062562	0.01164	1	3	2.84462	0.300109
Nfu_g_1_006120	CHM	ENSG00000188419	CHM	ENSDARG00000003845	0.01174	1	3	1.03767	0.235456
Nfu_g_1_017690	FASTKD1	ENSG00000138399	FASTKD1	ENSDARG00000056128	0.0118	1	9	0.877376	0.290476
Nfu_g_1_021538	SLC2A1B	ENSG00000117394	SLC2A1B	ENSDARG00000007412	0.01203	1	7	1.99258	0.211766
Nfu_g_1_012988	NDUFV2	ENSG00000178127	NDUFV2	ENSDARG00000013044	0.01206	1	2	5.28579	0.121597
Nfu_g_1_003127	PIAS1	ENSG00000033800	PIAS1 (1 OF 2)	ENSDARG00000062445	0.01214	1	2	2.52791	0.0505231
Nfu_g_1_005291	WDR44	ENSG00000131725	WDR44	ENSDARG00000060249	0.01246	1	5	0.852922	0.169239
Nfu_g_1_010804	IL6ST	ENSG00000134352	IL6ST	ENSDARG00000030498	0.01249	1	10	0.963614	0.431998
Nfu_g_1_003796	Nfu_g_1_003796	ENSG00000159753	RLTPR	ENSDARG00000056639	0.01266	1	5	1.84035	0.57298
Nfu_g_1_019223	SI:CH211-163B2.4		SI:CH211-163B2.4	ENSDARG00000094890	0.013	1	2	3.35626	0.400404
Nfu_g_1_003091	POP4	ENSG00000105171	POP4	ENSDARG00000003263	0.01371	1	2	3.2223	0.268908
Nfu_g_1_001190	Nfu_g_1_001190		SI:DKEYP-77H1.4	ENSDARG00000058248	0.01477	1	4	1.73837	0.38697
Nfu_g_1_016174	Nfu_g_1_016174		CABZ01029822.1	ENSDARG00000086931	0.01477	1	4	1.73845	0.38697
Nfu_g_1_001415	GTPBP5	ENSG00000101181	GTPBP5	ENSDARG00000063574	0.01672	1	1	0.922071	0.180763
Nfu_g_1_019561	CABZ01087514.1		CABZ01087514.1	ENSDARG00000090861	0.0168613	1	2	2.31513	0.147278
Nfu_g_1_002475	CLCC1	ENSG00000121940	CLCC1	ENSDARG00000086174	0.0172726	1	3	2.99284	0.496576
Nfu_g_1_000186	CLTC	ENSG00000141367	CLTCB	ENSDARG00000090716	0.01826	1	6	3.785	0.0288751
Nfu_g_1_019400	C3H17ORF75	ENSG00000108666	C3H17ORF75	ENSDARG00000061257	0.02335	1	2	3.42207	0.0957132
Nfu_g_1_018844	FBXO25	ENSG00000147364	FBXO25	ENSDARG00000075172	0.02338	1	3	10.5705	0.0919333
Nfu_g_1_014314	APOA1	ENSG00000118137	APOA1A	ENSDARG00000012076	0.02466	1	6	1.47483	0.20073
Nfu_g_1_015584	Nfu_g_1_015584	ENSG00000068323	TFE3A	ENSDARG00000004729	0.02627	1	3	3.17511	0.338912
Nfu_g_1_003539	CD2	ENSG00000116824	CD2	ENSDARG00000091109	0.02761	1	4	1.89592	0.375831
Nfu_g_1_020362	DIS3L2	ENSG00000144535	DIS3L2	ENSDARG00000033259	0.02764	1	11	1.53712	0.39969
Nfu_g_1_000910	LECT2	ENSG00000145826	LECT2L	ENSDARG00000033227	0.02771	1	4	3.48912	0.184328
Nfu_g_1_002907	ETAA1	ENSG00000143971	ETAA1	ENSDARG00000074915	0.02814	1	14	2.25783	0.501419
Nfu_g_1_003339	TSPAN15	ENSG00000099282	TSPAN15	ENSDARG00000039455	0.03377	1	4	37.2592	0.35943
Nfu_g_1_026064	TUSC5	-	-	-	0.0356037	1	2	9.84681	0.15804
Nfu_g_1_003655	OLA.1520		-	-	0.03645	1	2	2.18729	0.42105
Nfu_g_1_002764	LRPPRC	ENSG00000138095	LRPPRC	ENSDARG00000043970	0.03797	1	27	0.966706	0.328074
Nfu_g_1_019607	DOM3Z	ENSG00000204348	DOM3Z	ENSDARG00000036852	0.03919	1	1	3.08107	0.234588
Nfu_g_1_019587	IL12RB2L	ENSG00000104998	IL12RB2L	ENSDARG00000074850	0.04143	1	8	1.66127	0.41838
Nfu_g_1_020378	CABZ01035647.1	ENSG00000164808	-	ENSDARG00000086681	0.04282	1	4	0.95477	0.36833
Nfu_g_1_000079	FAM171B	ENSG00000144369	MARCH7	ENSDARG00000096271	0.04371	1	8	0.93404	0.476006
Nfu_g_1_016800	CMTM6	ENSG00000091317	CMTM6	ENSDARG00000010853	0.04384	1	2	1.52709	0.356686
Nfu_g_1_021473	SHISA5	ENSG00000164054	SHISA5 (1 OF 2)	ENSDARG00000013681	0.04397	1	3	1.77541	0.55941
Nfu_g_1_005454	PCOLCE	ENSG00000106333	PCOLCE (1 OF 2)	ENSDARG00000056913	0.04771	1	3	0.921756	0.232313
Nfu_g_1_001080	GTPBP10	ENSG00000105793	GTPBP10	ENSDARG00000040300	0.04937	1	5	0.941501	0.229034
Nfu_g_1_007924	SCARA3	ENSG00000165471	HBL4	ENSDARG00000054202	0.05163	1	9	3.13781	0.55492
Nfu_g_1_011301	CDH6	ENSG00000113361	CDH6	ENSDARG00000014522	0.05393	1	4	0.857916	0.0738275
Nfu_g_1_006757	Nfu_g_1_006757		SI:CH211-238E22.2	ENSDARG00000090091	0.0542	1	6	1.29221	0.329118
Nfu_g_1_015920	ASPSCR1	ENSG00000169696	ASPSCR1 (2 OF 2)	ENSDARG00000090657	0.05454	1	3	1.22699	0.281846
Nfu_g_1_006293	GNAQ	ENSG00000156052	GNAQ	ENSDARG00000011487	0.05531	1	2	0.945222	0.141537
Nfu_g_1_012010	MDM2	ENSG00000135679	MDM2	ENSDARG00000033443	0.06235	1	14	1.55633	0.5519
Nfu_g_1_017423	PARK2	ENSG00000185345	PARK2	ENSDARG00000021555	0.06308	1	3	2.96712	0.27055
Nfu_g_1_004139	FAM91A1	ENSG00000176853	FAM91A1	ENSDARG00000003320	0.06398	1	1	1.25389	0.0351555
Nfu_g_1_002268	PARS2	ENSG00000162396	PARS2	ENSDARG00000044404	0.06441	1	12	4.82384	0.169511
Nfu_g_1_008499	Nfu_g_1_008499		SI:DKEY-12E7.4	ENSDARG00000041073	0.0667	1	3	1.89677	0.264101
Nfu_g_1_017542	SI:CH211-39I22.1	ENSG00000189139	FSCB (1 OF 3)	ENSDARG00000087508	0.07044	1	18	2.4324	0.65836
Nfu_g_1_013692	TEFM	ENSG00000172171	TEFM	ENSDARG00000059469	0.08378	1	14	1.97087	0.176384
Nfu_g_1_011477	SEC22C	ENSG00000093183	SEC22C	ENSDARG00000063387	0.08665	1	3	1.08879	0.233504
Nfu_g_1_013845	Nfu_g_1_013845	ENSG00000067798	NAV3	ENSDARG00000005476	0.0877908	1	2	1.13212	0.340265
Nfu_g_1_003425	PTPDC1	ENSG00000158079	PTPDC1	ENSDARG00000061656	0.08866	1	5	1.24674	0.568534
Nfu_g_1_018494	FBXO34	-	-	-	0.08869	1	16	4.1927	0.386758
Nfu_g_1_008036	SLC10A3	ENSG00000126903	SLC10A3	ENSDARG00000095660	0.09982	1	2	5.81534	0.111689
Nfu_g_1_001137	OLA.2172		BX005336.1	ENSDARG00000061611	0.101443	1	2	4.11057	0.62514
Nfu_g_1_006178	BRE	ENSG00000158019	BRE	ENSDARG00000038863	0.106	1	1	5.00998	0.0552076
Nfu_g_1_017158	OLA.26041	ENSG00000148110	SI:CH211-87M7.2	ENSDARG00000030129	0.1061	1	9	0.94228	0.220762
Nfu_g_1_009999	FP067396.1		FP067396.1	ENSDARG00000088373	0.1079	1	1	1.25579	0.59566
Nfu_g_1_017501	KIAA0391	ENSG00000100890	-	ENSDARG00000075057	0.1082	1	8	1.14641	0.307031
Nfu_g_1_001118	CHRNB2B	ENSG00000160716	CHRNB2B	ENSDARG00000017790	0.1161	1	2	3.30833	0.0271826
Nfu_g_1_011749	CHCHD3	ENSG00000106554	CHCHD3	ENSDARG00000032919	0.1221	1	3	145.914	0.44602
Nfu_g_1_001258	ZNF865	ENSG00000171425	ZNF580	ENSDARG00000078220	0.1236	1	1	145.61	0.44963
Nfu_g_1_007183	CD97	ENSG00000123146	CD97 (1 OF 3)	ENSDARG00000089904	0.1258	1	16	1.40448	0.45299
Nfu_g_1_011432	MSL2	ENSG00000174579	MSL2B	ENSDARG00000039430	0.1326	1	3	2.46553	0.167169
Nfu_g_1_001061	PBXIP1B	ENSG00000163346	PBXIP1B	ENSDARG00000011824	0.1331	1	7	1.57091	0.46995
Nfu_g_1_003880	ZDHHC7	ENSG00000153786	ZDHHC7	ENSDARG00000019484	0.1371	1	20	1.83689	0.66223
Nfu_g_1_012149	Nfu_g_1_012149	ENSG00000126001	SI:DKEY-230P4.1	ENSDARG00000020834	0.1399	1	15	2.0553	0.42898
Nfu_g_1_021298	TRUB2	ENSG00000167112	TRUB2	ENSDARG00000028379	0.1544	1	3	133.672	0.304367
Nfu_g_1_009793	Nfu_g_1_009793	ENSG00000171467	ZNF318	ENSDARG00000090054	0.1545	1	5	1.22456	0.60924
Nfu_g_1_012951	GPNMB	ENSG00000136235	GPNMB	ENSDARG00000062688	0.1558	1	1	1.90281	0.219406
Nfu_g_1_014571	CYP7C1	ENSG00000172817	CYP7C1	ENSDARG00000008858	0.1629	1	6	0.864679	0.355332
Nfu_g_1_004264	TMEM126A	ENSG00000171202	TMEM126A	ENSDARG00000014506	0.1632	1	9	1.35128	0.378581
Nfu_g_1_005608	OLA.15822	ENSG00000179344	MHC2DAB	ENSDARG00000079105	0.1657	1	6	1.7458	0.386678
Nfu_g_1_013298	COL1A2	ENSG00000164692	COL1A2	ENSDARG00000020007	0.1675	1	8	0.977123	0.33066
Nfu_g_1_003379	ANGPTL4	ENSG00000167772	ANGPTL4	ENSDARG00000035859	0.170813	1	2	1.24023	0.182787
Nfu_g_1_012896	IFT57	ENSG00000114446	IFT57	ENSDARG00000021022	0.1786	1	3	107.005	0.114961
Nfu_g_1_010672	FAM69B	ENSG00000165716	FAM69B	ENSDARG00000059881	0.1786	1	2	73.143	0.114429
Nfu_g_1_000653	ALCAMB	ENSG00000170017	ALCAMB	ENSDARG00000058538	0.1827	1	14	2.19924	0.37781
Nfu_g_1_004554	NUDT22	ENSG00000149761	NUDT22	ENSDARG00000071671	0.1836	1	3	111.956	0.44227
Nfu_g_1_009121	FAM8A1	ENSG00000137414	FAM8A1	ENSDARG00000004308	0.1898	1	3	139.302	0.13391
Nfu_g_1_022195	ZW10	ENSG00000086827	ZW10	ENSDARG00000018738	0.193	1	12	1.34814	0.164957
Nfu_g_1_003019	LCP2	ENSG00000043462	LCP2 (1 OF 2)	ENSDARG00000055955	0.1933	1	2	138.841	0.38642
Nfu_g_1_020168	NDUFA13	ENSG00000186010	NDUFA13	ENSDARG00000095242	0.1936	1	4	0.858109	0.257727
Nfu_g_1_015189	KIDINS220	ENSG00000134313	KIDINS220A	ENSDARG00000031240	0.195	1	9	1.78813	0.223703
Nfu_g_1_016253	CLEP	ENSG00000111729	CLEC6A	ENSDARG00000059049	0.1963	1	8	2.84282	0.80022
Nfu_g_1_008113	NARG2	ENSG00000128915	NARG2	ENSDARG00000086670	0.1973	1	15	1.02919	0.46112
Nfu_g_1_002405	LEPR	ENSG00000116678	LEPR	ENSDARG00000070961	0.198	1	3	107.873	0.28563
Nfu_g_1_004158	MRPL24	ENSG00000143314	MRPL24	ENSDARG00000019222	0.2009	1	1	3.98335	0.217704
Nfu_g_1_012712	MED23	ENSG00000112282	MED23	ENSDARG00000029157	0.2074	1	3	0.983062	0.0284227
Nfu_g_1_013032	NUPL2	ENSG00000136243	NUPL2	ENSDARG00000029043	0.2196	1	7	1.19677	0.28575
Nfu_g_1_013970	PTGFRN	ENSG00000134247	PTGFRN (2 OF 2)	ENSDARG00000075505	0.2236	1	9	1.60107	0.213691
Nfu_g_1_008544	BEND7	ENSG00000165626	BEND7	ENSDARG00000063186	0.2256	1	9	3.68339	0.25605
Nfu_g_1_002808	TRMT2B	ENSG00000188917	TRMT2B	ENSDARG00000033967	0.2268	1	9	2.05903	0.239112
Nfu_g_1_002348	PTPRC	ENSG00000081237	PTPRC	ENSDARG00000071437	0.2339	1	13	0.851239	0.49047
Nfu_g_1_011172	Nfu_g_1_011172		SI:CH211-74M13.3	ENSDARG00000076144	0.2344	1	13	2.37674	1
Nfu_g_1_002947	HINT1	ENSG00000169567	HINT1	ENSDARG00000040128	0.2433	1	1	137.584	0.188389
Nfu_g_1_008676	FASTKD2	ENSG00000118246	FASTKD2	ENSDARG00000074031	0.2435	1	11	1.22854	0.54357
Nfu_g_1_021639	APOF	ENSG00000175336	APOF	ENSDARG00000090980	0.2537	1	6	1.35756	0.26185
Nfu_g_1_018949	CEP57L1	ENSG00000183137	CEP57L1	ENSDARG00000002826	0.26	1	8	1.28072	0.380042
Nfu_g_1_004197	MTDHA	ENSG00000147649	MTDHA	ENSDARG00000014159	0.2632	1	7	2.58843	0.415036
Nfu_g_1_005875	CDC16	ENSG00000130177	CDC16	ENSDARG00000055470	0.2648	1	2	50.0909	0.0761862
Nfu_g_1_015375	DLK1	ENSG00000185559	DLK1	ENSDARG00000077725	0.2736	1	2	144.428	0.22647
Nfu_g_1_002337	PIK3R2	ENSG00000105647	PIK3R2	ENSDARG00000018060	0.2741	1	2	128.997	0.177029
Nfu_g_1_020059	CAPN10	ENSG00000142330	CAPN10	ENSDARG00000076634	0.2743	1	1	118.261	0.258593
Nfu_g_1_015337	SIVA1	ENSG00000184990	SIVA1	ENSDARG00000086639	0.2744	1	2	99.0055	0.16617
Nfu_g_1_009635	Nfu_g_1_009635		ZGC:92594	ENSDARG00000089517	0.2749	1	12	2.12526	0.337977
Nfu_g_1_014021	RGN	ENSG00000130988	RGN	ENSDARG00000032200	0.2751	1	2	127.851	0.270124
Nfu_g_1_021871	STXBP5B	ENSG00000164506	STXBP5B	ENSDARG00000029234	0.2796	1	2	86.6431	0.0907281
Nfu_g_1_000948	CALCOCO2	ENSG00000136436	CALCOCO2	ENSDARG00000052515	0.2813	1	8	1.68871	0.449503
Nfu_g_1_011848	ASB13A.2	ENSG00000196372	ASB13 (2 OF 3)	ENSDARG00000045765	0.2828	1	1	4.96356	0.139062
Nfu_g_1_020401	DTNA	ENSG00000134769	DTNA	ENSDARG00000031015	0.2829	1	2	132.816	0.11703
Nfu_g_1_021168	P4HTM	ENSG00000178467	P4HTM (1 OF 2)	ENSDARG00000075209	0.2898	1	2	98.4506	0.108155
Nfu_g_1_015363	CABZ01073071.1	ENSG00000197776	KLHDC1	ENSDARG00000089669	0.2955	1	1	78.8535	0.253677
Nfu_g_1_019983	MPP6A	ENSG00000105926	MPP6A	ENSDARG00000056892	0.2973	1	5	1.11128	0.139406
Nfu_g_1_011666	OLA.989	ENSG00000198074	SI:DKEY-180P18.9	ENSDARG00000045598	0.2983	1	2	89.5207	0.1771
Nfu_g_1_020777	GMPPB	ENSG00000173540	GMPPB	ENSDARG00000017658	0.2986	1	2	103.587	0.0594318
Nfu_g_1_019001	ZDHHC14	ENSG00000175048	ZDHHC14	ENSDARG00000037069	0.301	1	1	1.03615	0.06533
Nfu_g_1_018071	CBX3B	ENSG00000122565	CBX3B	ENSDARG00000092158	0.3033	1	2	2.17663	0.222118
Nfu_g_1_018275	Nfu_g_1_018275	ENSG00000221890	NPTXRB	ENSDARG00000053375	0.304	1	2	89.9675	0.105478
Nfu_g_1_001283	CNOT3A	ENSG00000088038	CNOT3A	ENSDARG00000007135	0.3063	1	7	2.38273	0.0882528
Nfu_g_1_005706	IDH1	ENSG00000138413	IDH1	ENSDARG00000025375	0.3067	1	2	131.868	0.072468
Nfu_g_1_015789	LINC00493		SI:CH211-85N16.3	ENSDARG00000096346	0.308	1	8	2.67634	1
Nfu_g_1_016226	RPRD1A	ENSG00000141425	RPRD1A	ENSDARG00000060755	0.3081	1	2	93.7867	0.0822553
Nfu_g_1_016857	EBAG9	ENSG00000147654	EBAG9	ENSDARG00000040021	0.31	1	2	92.6394	0.066932
Nfu_g_1_023528	NFIL3-6		NFIL3-6	ENSDARG00000087188	0.3133	1	3	94.5169	0.27051
Nfu_g_1_004286	NCBP1	ENSG00000136937	NCBP1 (1 OF 2)	ENSDARG00000087007	0.3136	1	2	82.7313	0.048418
Nfu_g_1_018671	DPYSL5B	ENSG00000157851	DPYSL5A	ENSDARG00000011141	0.3156	1	8	0.980845	0.0729006
Nfu_g_1_012355	ENPP5	ENSG00000112796	ENPP5	ENSDARG00000070625	0.3158	1	1	132.481	0.185067
Nfu_g_1_019352	Nfu_g_1_019352		ZGC:65811	ENSDARG00000044990	0.3216	1	6	2.55737	0.41089
Nfu_g_1_011747	OPTN	ENSG00000123240	OPTN	ENSDARG00000002663	0.3233	1	2	131.308	0.187484
Nfu_g_1_010262	PHACTR3A	ENSG00000087495	PHACTR3A	ENSDARG00000058243	0.3314	1	2	113.454	0.159527
Nfu_g_1_002218	Nfu_g_1_002218		ZGC:154093	ENSDARG00000055897	0.3346	1	7	1.09499	0.198095
Nfu_g_1_006804	OLA.17191	ENSG00000121053	MPX	ENSDARG00000019521	0.3355	1	4	0.875199	0.260444
Nfu_g_1_023193	MLST8	ENSG00000167965	MLST8	ENSDARG00000003167	0.3378	1	2	55.0951	0.00259
Nfu_g_1_007997	FIBINA	ENSG00000176971	FIBINA	ENSDARG00000039949	0.3387	1	2	118.739	0.151047
Nfu_g_1_016752	GBP	ENSG00000165879	GBP	ENSDARG00000040059	0.3417	1	1	1.06755	0.07424
Nfu_g_1_015193	ANKRD63	-	-	-	0.3428	1	1	106.149	0.221643
Nfu_g_1_004099	RPZ2		RPZ2	ENSDARG00000091215	0.3447	1	1	1.33274	0.07229
Nfu_g_1_007932	FTH1A	ENSG00000167996	FTH1B	ENSDARG00000007975	0.3455	1	2	98.8725	0.11027
Nfu_g_1_022030	TDP1	ENSG00000042088	TDP1	ENSDARG00000073866	0.3473	1	7	0.929834	0.33134
Nfu_g_1_013985	CREB3L1	ENSG00000157613	CREB3L1	ENSDARG00000015793	0.3477	1	2	2.89927	0.1337
Nfu_g_1_001605	GSTA5	ENSG00000243955	GSTAL	ENSDARG00000090228	0.3512	1	3	1.05787	0.22014
Nfu_g_1_009987	GMEB1	ENSG00000162419	GMEB1	ENSDARG00000062060	0.3516	1	2	1.31449	0.161179
Nfu_g_1_004385	ZNF518B	ENSG00000178163	ZNF518B	ENSDARG00000090832	0.3602	1	14	0.860788	0.37013
Nfu_g_1_002061	CNSTB	ENSG00000162852	CNST (2 OF 2)	ENSDARG00000086283	0.3608	1	6	2.39563	0.48087
Nfu_g_1_015708	MRPL22	ENSG00000082515	MRPL22	ENSDARG00000060798	0.3616	1	1	3.33228	0.19047
Nfu_g_1_014504	GTPBPL	ENSG00000148824	GTPBPL	ENSDARG00000069386	0.3622	1	10	1.01283	0.191693
Nfu_g_1_000641	CR382327.3		AL935293.1	ENSDARG00000077585	0.3649	1	7	2.49838	1
Nfu_g_1_013878	BX530018.2		BX530018.2	ENSDARG00000056677	0.3661	1	7	1.04315	0.51764
Nfu_g_1_012599	MYADM	ENSG00000179820	MYADM (2 OF 2)	ENSDARG00000086815	0.3686	1	5	1.01564	0.32996
Nfu_g_1_016856	FAM83A	ENSG00000147689	FAM83A	ENSDARG00000091020	0.3718	1	6	2.09823	0.62096
Nfu_g_1_019569	SPC24	ENSG00000161888	SPC24	ENSDARG00000093622	0.373	1	20	1.68549	0.333848
Nfu_g_1_023007	Nfu_g_1_023007		BTR26	ENSDARG00000040860	0.3746	1	5	1.21922	0.351315
Nfu_g_1_019925	SARS2	ENSG00000104835	SARS2	ENSDARG00000020115	0.3753	1	4	1.23528	0.192576
Nfu_g_1_003107	PPARGC1A	ENSG00000109819	PPARGC1A	ENSDARG00000067829	0.3761	1	5	1.94014	0.47159
Nfu_g_1_001193	MEGF8	ENSG00000105429	MEGF8	ENSDARG00000079751	0.3769	1	6	2.39431	0.146059
Nfu_g_1_003326	Nfu_g_1_003326	ENSG00000167178	ISLR2	ENSDARG00000051875	0.3779	1	8	1.98896	0.394148
Nfu_g_1_013809	RRP36	ENSG00000124541	RRP36	ENSDARG00000032516	0.3883	1	3	1.71373	0.23736
Nfu_g_1_007436	POLB	ENSG00000070501	POLB	ENSDARG00000003749	0.3886	1	2	2.29212	0.0834176
Nfu_g_1_014332	CR352229.2		CR352229.3	ENSDARG00000091600	0.3909	1	6	2.91132	0.26695
Nfu_g_1_021403	DDI2	ENSG00000197312	DDI2	ENSDARG00000006477	0.4014	1	1	148.947	0.0736725
Nfu_g_1_008338	Nfu_g_1_008338		SI:CH211-216L23.2	ENSDARG00000069122	0.4027	1	1	80.9234	0.248511
Nfu_g_1_019375	RNPS1	ENSG00000205937	RNPS1	ENSDARG00000015853	0.4042	1	1	92.4536	0.108002
Nfu_g_1_009855	POLR3H	ENSG00000100413	POLR3H	ENSDARG00000038399	0.4085	1	2	1.39056	0.0909623
Nfu_g_1_020628	COPZ2	ENSG00000005243	COPZ2	ENSDARG00000006786	0.4086	1	1	13.3124	0.0564074
Nfu_g_1_012975	PPP1R9A	ENSG00000158528	PPP1R9A	ENSDARG00000061304	0.41	1	3	1.02594	0.25413
Nfu_g_1_017432	Nfu_g_1_017432		SI:CH73-103B9.2	ENSDARG00000092489	0.4119	1	6	2.27696	0.65827
Nfu_g_1_006473	TAOK3B	ENSG00000135090	TAOK3B	ENSDARG00000094052	0.4128	1	3	1.29574	0.104373
Nfu_g_1_008415	COMMD9	ENSG00000110442	COMMD9	ENSDARG00000094258	0.4142	1	1	100.494	0.166477
Nfu_g_1_008814	PLCXD3	ENSG00000182836	PLCXD3	ENSDARG00000054794	0.4144	1	1	1.04097	0.043515
Nfu_g_1_015036	IFT43		CABZ01068106.1	ENSDARG00000091391	0.4152	1	1	91.0066	0.317333
Nfu_g_1_007537	SLC27A1A	ENSG00000130304	SLC27A1A	ENSDARG00000006240	0.4161	1	1	93.7666	0.154436
Nfu_g_1_014692	MCART6	ENSG00000122696	CU638740.2	ENSDARG00000079429	0.4163	1	1	55.6612	0.280463
Nfu_g_1_009632	HAUS6	ENSG00000147874	HAUS6	ENSDARG00000068210	0.4172	1	11	1.00083	0.453604
Nfu_g_1_016430	CR854907.1	ENSG00000144460	NYAP2 (1 OF 2)	ENSDARG00000079581	0.4194	1	4	1.72337	0.156873
Nfu_g_1_021182	UBE2J2	ENSG00000160087	UBE2J2	ENSDARG00000061161	0.4211	1	1	114.12	0.0529893
Nfu_g_1_022982	BIRC5A	ENSG00000089685	BIRC5A	ENSDARG00000075621	0.4219	1	7	1.3805	0.241035
Nfu_g_1_019017	MPV17	ENSG00000115204	MPV17	ENSDARG00000032431	0.422	1	1	123.4	0.121915
Nfu_g_1_001882	OLA.17010	ENSG00000163412	EIF4E3	ENSDARG00000005078	0.4238	1	1	83.3286	0.130055
Nfu_g_1_018042	PSMB9	ENSG00000240065	PSMB9A	ENSDARG00000000656	0.4258	1	1	110.216	0.143707
Nfu_g_1_020969	NCOA5	ENSG00000124160	NCOA5	ENSDARG00000016345	0.4272	1	6	0.958361	0.215322
Nfu_g_1_002828	COG2	ENSG00000135775	COG2	ENSDARG00000004037	0.4285	1	1	92.6787	0.0744317
Nfu_g_1_009332	PSMD9	ENSG00000110801	PSMD9	ENSDARG00000006300	0.4293	1	1	100.806	0.138607
Nfu_g_1_012127	EIF4EB	ENSG00000151247	EIF4EB	ENSDARG00000013274	0.4324	1	1	84.7528	0.0841548
Nfu_g_1_000346	VMP1	ENSG00000062716	VMP1	ENSDARG00000012450	0.4334	1	1	68.4369	0.121485
Nfu_g_1_004795	ETFDH	ENSG00000171503	ETFDH	ENSDARG00000038834	0.4337	1	1	130.924	0.0780596
Nfu_g_1_014077	Nfu_g_1_014077	ENSG00000167232	SI:DKEY-54F18.1	ENSDARG00000088170	0.4346	1	11	0.960032	0.46825
Nfu_g_1_013038	DLG1L		DLG1L	ENSDARG00000029925	0.4354	1	1	124.399	0.0496597
Nfu_g_1_005975	ATP6AP2	ENSG00000182220	ATP6AP2	ENSDARG00000008735	0.436	1	1	78.9233	0.106393
Nfu_g_1_016862	TPBGB	ENSG00000146242	TPBGB	ENSDARG00000037186	0.4368	1	6	2.24401	0.48263
Nfu_g_1_016910	PKD2	ENSG00000118762	PKD2	ENSDARG00000014098	0.4372	1	1	126.289	0.11625
Nfu_g_1_019501	KCTD13	ENSG00000174943	KCTD13	ENSDARG00000044769	0.4375	1	1	131.484	0.095064
Nfu_g_1_018476	SCRN2	ENSG00000141295	SCRN2	ENSDARG00000043497	0.4378	1	1	116.839	0.109275
Nfu_g_1_009166	PIK3IP1	ENSG00000100100	PIK3IP1	ENSDARG00000003281	0.4393	1	1	121.896	0.260209
Nfu_g_1_002514	TM4SF18	ENSG00000163762	TM4SF18	ENSDARG00000060668	0.4398	1	3	0.998427	0.194727
Nfu_g_1_014554	CABZ01013481.2	ENSG00000204278	TMEM235 (2 OF 2)	ENSDARG00000089276	0.4399	1	1	104.486	0.201269
Nfu_g_1_004564	OLA.9192		CU138503.2	ENSDARG00000010690	0.4405	1	6	0.884657	0.201988
Nfu_g_1_005234	ABCG4	ENSG00000172350	ABCG4A	ENSDARG00000061047	0.4418	1	1	85.8918	0.0613284
Nfu_g_1_008245	GAS2	ENSG00000148935	GAS2	ENSDARG00000001259	0.4442	1	1	72.108	0.12693
Nfu_g_1_011764	CD9B	ENSG00000010278	CD9A	ENSDARG00000005842	0.4458	1	1	83.5722	0.191481
Nfu_g_1_004767	TMCO6	ENSG00000113119	TMCO6	ENSDARG00000016336	0.4468	1	4	0.861108	0.32443
Nfu_g_1_005891	LAMP1	ENSG00000185896	LAMP1	ENSDARG00000092610	0.4468	1	1	78.5884	0.2127
Nfu_g_1_022194	Nfu_g_1_022194	ENSG00000108587	GOSR1	ENSDARG00000026654	0.4468	1	1	93.6974	0.137923
Nfu_g_1_015607	STK35	ENSG00000125834	STK35 (1 OF 3)	ENSDARG00000086899	0.4471	1	1	109.631	0.113646
Nfu_g_1_021092	USP49	ENSG00000164663	USP49	ENSDARG00000000229	0.4491	1	1	67.8261	0.111959
Nfu_g_1_000446	RAB34A	ENSG00000109113	RAB34A	ENSDARG00000045628	0.4495	1	1	109.237	0.148224
Nfu_g_1_018512	MARK3	ENSG00000075413	MARK3 (1 OF 3)	ENSDARG00000026630	0.4498	1	1	116.091	0.0821791
Nfu_g_1_016418	ATP1B3B	ENSG00000069849	ATP1B3A	ENSDARG00000015790	0.4513	1	1	87.3508	0.181535
Nfu_g_1_003423	C2H5ORF22	ENSG00000082213	C2H5ORF22	ENSDARG00000011723	0.4525	1	1	59.2943	0.196051
Nfu_g_1_017753	SPC25	ENSG00000152253	SPC25	ENSDARG00000078433	0.4527	1	7	1.20389	0.280702
Nfu_g_1_017493	CU424462.2		CU424462.2	ENSDARG00000036575	0.4531	1	6	0.948997	0.44186
Nfu_g_1_006320	PRKAB1A	ENSG00000111725	PRKAB1A	ENSDARG00000044183	0.4531	1	1	70.1825	0.0547688
Nfu_g_1_019570	SYNDIG1	ENSG00000101463	SYNDIG1	ENSDARG00000075204	0.4546	1	1	115.304	0.203635
Nfu_g_1_019674	NDUFB10	ENSG00000140990	NDUFB10	ENSDARG00000028889	0.4552	1	3	0.949083	0.216696
Nfu_g_1_005240	SPECC1	ENSG00000128487	SPECC1	ENSDARG00000029480	0.4558	1	7	1.60064	0.191349
Nfu_g_1_011519	C3ORF58	ENSG00000181744	C24H3ORF58 (2 OF 2)	ENSDARG00000055629	0.4564	1	1	88.5122	0.02097
Nfu_g_1_005765	ARL5A	ENSG00000162980	ARL5A	ENSDARG00000018627	0.4568	1	1	54.7235	0.00842
Nfu_g_1_021356	SMPD4	ENSG00000136699	SMPD4	ENSDARG00000020730	0.457	1	1	114.85	0.179651
Nfu_g_1_017057	WSCD1	ENSG00000179314	WSCD1 (2 OF 3)	ENSDARG00000078006	0.4603	1	1	1.78364	0.145523
Nfu_g_1_003238	APH1B	ENSG00000117362	APH1B	ENSDARG00000005612	0.4622	1	1	37.8579	0.0837371
Nfu_g_1_021870	TMEM87A	ENSG00000103978	TMEM87A	ENSDARG00000074967	0.4623	1	1	106.118	0.0763724
Nfu_g_1_007068	CORO2A	ENSG00000106789	CORO2A	ENSDARG00000005210	0.4639	1	1	144.182	0.10864
Nfu_g_1_007074	DUSP5	ENSG00000138166	DUSP5	ENSDARG00000019307	0.4641	1	1	90.1042	0.107894
Nfu_g_1_008531	ST3GAL2	ENSG00000157350	ST3GAL2	ENSDARG00000041260	0.4684	1	1	78.9233	0.105669
Nfu_g_1_009472	COX6A1	ENSG00000111775	COX6A1	ENSDARG00000022438	0.47	1	1	142.953	0.171279
Nfu_g_1_019411	GCAT	ENSG00000100116	GCAT	ENSDARG00000005643	0.4713	1	1	114.977	0.1093
Nfu_g_1_004613	LDHB	ENSG00000111716	LDHBA	ENSDARG00000019644	0.473	1	1	78.8381	0.0893775
Nfu_g_1_003181	PDE8A	ENSG00000113231	PDE8B	ENSDARG00000063706	0.4734	1	1	64.1405	0.02929
Nfu_g_1_008485	USH1C	ENSG00000006611	USH1C	ENSDARG00000051876	0.4736	1	1	146.277	0.02956
Nfu_g_1_009135	OLA.5421		ZGC:100919	ENSDARG00000024540	0.4741	1	1	127.191	0.325623
Nfu_g_1_018498	YIPF6	ENSG00000181704	YIPF6	ENSDARG00000054433	0.4741	1	1	68.1858	0.11513
Nfu_g_1_024682	PMP22B	-	-	-	0.4746	1	1	88.7954	0.224838
Nfu_g_1_007122	MXI1	ENSG00000119950	MXI1	ENSDARG00000040884	0.4747	1	1	68.6627	0.112384
Nfu_g_1_017612	ASIC4	ENSG00000072182	ASIC4A	ENSDARG00000025162	0.4749	1	1	80.6696	0.0368507
Nfu_g_1_019038	INF2	ENSG00000203485	INF2	ENSDARG00000015102	0.4751	1	4	1.02312	0.40907
Nfu_g_1_016027	POLR2E	ENSG00000099817	POLR2EB	ENSDARG00000026183	0.4751	1	1	75.7778	0.00590445
Nfu_g_1_010281	ADORA1	ENSG00000163485	ADORA1	ENSDARG00000075694	0.4758	1	1	88.2178	0.182151
Nfu_g_1_015580	USP11	ENSG00000102226	USP11	ENSDARG00000076303	0.4773	1	2	1.20527	0.09764
Nfu_g_1_001206	PRKCG	ENSG00000126583	PRKCG	ENSDARG00000004561	0.4774	1	1	64.3147	0.0882352
Nfu_g_1_016575	MMD	ENSG00000108960	MMD	ENSDARG00000040387	0.4777	1	1	130.795	0.115125
Nfu_g_1_005227	FEZ1	ENSG00000149557	FEZ1	ENSDARG00000023174	0.478	1	1	91.4412	0.12019
Nfu_g_1_020200	OSBPL1A	ENSG00000141447	OSBPL1A	ENSDARG00000011281	0.4804	1	1	85.1156	0.0800244
Nfu_g_1_013763	PELI1A	ENSG00000197329	PELI1B	ENSDARG00000044083	0.4814	1	2	1.05977	0.105783
Nfu_g_1_003901	DUSP22A		DUSP22A	ENSDARG00000056396	0.4815	1	1	95.1114	0.1048
Nfu_g_1_009082	SELM	ENSG00000198832	SELM	ENSDARG00000051957	0.4819	1	1	7.14173	0.35183
Nfu_g_1_019882	SLC25A14	ENSG00000102078	SLC25A14	ENSDARG00000026680	0.4824	1	1	87.4748	0.055182
Nfu_g_1_015847	TAF5	ENSG00000148835	TAF5	ENSDARG00000018325	0.4836	1	1	73.1403	0.0540846
Nfu_g_1_010517	HER9	ENSG00000188290	HER9	ENSDARG00000056438	0.485	1	1	91.1504	0.0809872
Nfu_g_1_001414	VSTM2L	ENSG00000132821	VSTM2L	ENSDARG00000043692	0.4854	1	1	78.0726	0.189475
Nfu_g_1_015518	NDRG3B	ENSG00000101079	NDRG3B	ENSDARG00000010052	0.4859	1	1	89.9412	0.0971538
Nfu_g_1_024876	SEMA6A	-	-	-	0.4877	1	1	63.7388	0.0866
Nfu_g_1_008850	FAM108B1	ENSG00000107362	FAM108B1	ENSDARG00000035571	0.4898	1	1	81.7216	0.0211396
Nfu_g_1_003653	Nfu_g_1_003653	ENSG00000163249	CCNYL1	ENSDARG00000062270	0.4928	1	1	67.6202	0.0300596
Nfu_g_1_018150	ACANB	ENSG00000157766	ACANB	ENSDARG00000045799	0.4936	1	1	146.399	0.4551
Nfu_g_1_022445	LRRFIP1B	ENSG00000124831	LRRFIP1B	ENSDARG00000095170	0.4938	1	1	74.1882	0.20441
Nfu_g_1_006112	ORAI2	ENSG00000160991	ORAI2	ENSDARG00000035148	0.4941	1	1	82.0194	0.0739921
Nfu_g_1_010000	UTP23	ENSG00000147679	UTP23	ENSDARG00000028249	0.4942	1	1	98.255	0.0998572
Nfu_g_1_016719	KIAA1009	ENSG00000135315	SI:CH211-198C19.2	ENSDARG00000087369	0.4945	1	5	1.65827	0.7568
Nfu_g_1_005916	GPR161	ENSG00000143147	GPR161	ENSDARG00000055659	0.4951	1	1	111.132	0.101515
Nfu_g_1_005410	GSX1	ENSG00000169840	GSX1	ENSDARG00000035735	0.4958	1	1	140.599	0.0682972
Nfu_g_1_002783	Nfu_g_1_002783	ENSG00000021461	CYP3C1L2	ENSDARG00000037873	0.4964	1	4	0.865812	0.330659
Nfu_g_1_000009	POLR3GLB	ENSG00000121851	POLR3GLB	ENSDARG00000013734	0.497	1	2	1.27548	0.150279
Nfu_g_1_006600	BNIP3LB	ENSG00000104765	BNIP3LB	ENSDARG00000028067	0.4971	1	1	76.1158	0.0379245
Nfu_g_1_019823	STK19	ENSG00000204344	STK19	ENSDARG00000088705	0.4973	1	1	118.32	0.178614
Nfu_g_1_007967	CYP19A1B	ENSG00000137869	CYP19A1B	ENSDARG00000009852	0.4974	1	1	110.295	0.190368
Nfu_g_1_023102	CYTH1B	ENSG00000108669	CYTH1A	ENSDARG00000076742	0.5012	1	1	143.869	0.0402752
Nfu_g_1_017342	EIF1B		EIF1B	ENSDARG00000012688	0.5021	1	1	87.7191	0.025307
Nfu_g_1_004116	CHRAC1	ENSG00000104472	CHRAC1	ENSDARG00000042337	0.5023	1	1	134.184	0.213225
Nfu_g_1_007685	TTYH2L	ENSG00000141540	TTYH2L	ENSDARG00000010727	0.5031	1	1	60.8955	0.222091
Nfu_g_1_013375	IDI1	-	-	-	0.5038	1	1	69.8333	0.123212
Nfu_g_1_006935	MAF1	-	-	-	0.5039	1	1	101.05	0.0372153
Nfu_g_1_007942	SYNM	ENSG00000182253	SYNM	ENSDARG00000062350	0.509	1	6	0.915691	0.2917
Nfu_g_1_015882	TMC6	ENSG00000141524	TMC6 (1 OF 2)	ENSDARG00000004875	0.509	1	5	5.73611	0.203487
Nfu_g_1_003651	GBA2	ENSG00000070610	GBA2	ENSDARG00000061472	0.5093	1	2	0.907864	0.131925
Nfu_g_1_007718	VAT1	ENSG00000108828	VAT1	ENSDARG00000056481	0.5095	1	1	77.5329	0.0541204
Nfu_g_1_005922	SIK1	ENSG00000142178	SIK1	ENSDARG00000058606	0.5098	1	4	1.03765	0.116139
Nfu_g_1_008797	DHFR	ENSG00000228716	DHFR	ENSDARG00000004251	0.5135	1	4	0.944194	0.171609
Nfu_g_1_018804	MTIF3	ENSG00000122033	MTIF3	ENSDARG00000039649	0.5136	1	5	0.861801	0.42507
Nfu_g_1_015128	CU972452.1	ENSG00000183615	FAM167B	ENSDARG00000022454	0.5139	1	1	135.196	0.118275
Nfu_g_1_016516	ZBTB40	ENSG00000184677	ZBTB40	ENSDARG00000091762	0.5156	1	8	1.02549	0.32448
Nfu_g_1_007692	DSN1	ENSG00000149636	DSN1	ENSDARG00000089922	0.5158	1	7	1.22501	0.5917
Nfu_g_1_022923	NEUROD2	ENSG00000171532	NEUROD2	ENSDARG00000016854	0.516	1	1	82.6585	0.0979624
Nfu_g_1_017155	TTF1	ENSG00000125482	TTF1 (5 OF 6)	ENSDARG00000093999	0.5169	1	8	1.21226	0.69047
Nfu_g_1_013825	RAB3DA	ENSG00000105514	RAB3DA	ENSDARG00000018107	0.5176	1	1	133.951	0.183359
Nfu_g_1_009490	B3GNT1	ENSG00000174684	B3GNT1	ENSDARG00000077583	0.5211	1	1	121.634	0.0803835
Nfu_g_1_015119	BX511263.1	ENSG00000177108	ZDHHC22	ENSDARG00000075170	0.5216	1	1	66.1999	0.11422
Nfu_g_1_001823	MMP23B		CABZ01068152.1	ENSDARG00000043079	0.5224	1	1	121.016	0.0921072
Nfu_g_1_006784	DNAJB5	ENSG00000137094	DNAJB5	ENSDARG00000052881	0.523	1	1	126.86	0.0734678
Nfu_g_1_002915	KLF5A	ENSG00000102554	KLF5A	ENSDARG00000015506	0.5256	1	2	90.2224	0.165579
Nfu_g_1_011875	Nfu_g_1_011875	ENSG00000111261	ZGC:158374	ENSDARG00000036851	0.5282	1	4	0.888834	0.29071
Nfu_g_1_012464	ADAMTSL7	ENSG00000187720	ADAMTSL7	ENSDARG00000055439	0.5301	1	5	1.31328	0.271221
Nfu_g_1_013971	SDPRB	ENSG00000168497	SDPRB	ENSDARG00000071196	0.5309	1	5	2.04762	0.26077
Nfu_g_1_007581	PSMC3IP	ENSG00000131470	PSMC3IP	ENSDARG00000037892	0.5316	1	1	85.7156	0.0938704
Nfu_g_1_002938	GREM2	-	-	-	0.5343	1	1	80.0727	0.101308
Nfu_g_1_002891	PERP	ENSG00000112378	PERP	ENSDARG00000063572	0.5366	1	1	91.5381	0.29728
Nfu_g_1_002071	SMYD3	ENSG00000185420	SMYD3	ENSDARG00000058050	0.5372	1	3	1.28183	0.301037
Nfu_g_1_008567	AGK	ENSG00000006530	AGK	ENSDARG00000009837	0.5387	1	4	1.26549	0.187177
Nfu_g_1_006612	PRUNE2	ENSG00000106772	PRUNE2	ENSDARG00000059423	0.5391	1	1	90.0354	0.177104
Nfu_g_1_001528	EIF2D	ENSG00000143486	EIF2D	ENSDARG00000012929	0.5399	1	4	1.25616	0.210786
Nfu_g_1_021436	MXRA8A	ENSG00000162576	MXRA8A	ENSDARG00000062222	0.5401	1	2	1.72067	0.303871
Nfu_g_1_014032	ARL13B	ENSG00000169379	ARL13B	ENSDARG00000012763	0.5411	1	3	1.07832	0.0769499
Nfu_g_1_012974	SOX4A	ENSG00000124766	SOX4A	ENSDARG00000004588	0.5413	1	1	84.6045	0.0442224
Nfu_g_1_009833	TMEM158		-	-	0.5429	1	1	78.6238	0.0652047
Nfu_g_1_004046	ZDHHC1	ENSG00000159714	ZDHHC1	ENSDARG00000077546	0.5461	1	4	0.893422	0.211484
Nfu_g_1_015820	JUNBA	ENSG00000171223	JUNBA	ENSDARG00000074378	0.5485	1	1	83.7803	0.0854957
Nfu_g_1_002342	OLA.27588		SI:DKEY-258F14.3	ENSDARG00000075974	0.5516	1	4	1.35361	0.47352
Nfu_g_1_013107	SLCO5A1	ENSG00000137571	SLCO5A1	ENSDARG00000071685	0.5521	1	1	95.2046	0.0399
Nfu_g_1_007269	Nfu_g_1_007269		-	-	0.5588	1	5	1.15831	0.338046
Nfu_g_1_017981	DEAF1	ENSG00000177030	DEAF1	ENSDARG00000088844	0.5645	1	2	0.87086	0.205009
Nfu_g_1_011932	Nfu_g_1_011932		-	-	0.5652	1	1	1.48133	0.33058
Nfu_g_1_005692	MITD1	ENSG00000158411	MITD1	ENSDARG00000044766	0.566	1	6	1.79008	0.135781
Nfu_g_1_019139	INPP5K	ENSG00000132376	INPP5K (1 OF 2)	ENSDARG00000076338	0.5692	1	1	88.1514	0.241287
Nfu_g_1_004663	NOA1	ENSG00000084092	NOA1	ENSDARG00000073788	0.5697	1	11	1.1398	0.36431
Nfu_g_1_019431	AL928657.1	ENSG00000241468	AL928657.1	ENSDARG00000037867	0.5701	1	1	68.7987	0.191258
Nfu_g_1_005238	CCHCR1		CR385063.1	ENSDARG00000044212	0.5717	1	4	1.84988	0.65441
Nfu_g_1_006285	CABZ01072037.1	ENSG00000072364	AFF4	ENSDARG00000001857	0.5763	1	6	0.99076	0.65753
Nfu_g_1_017238	PRDM8B	ENSG00000152784	PRDM8B	ENSDARG00000054683	0.5798	1	1	72.5895	0.0819782
Nfu_g_1_007591	SHISA9B	ENSG00000237515	SHISA9 (1 OF 2)	ENSDARG00000052642	0.5872	1	4	0.878082	0.193571
Nfu_g_1_004617	MID1IP1L		MID1IP1L	ENSDARG00000018145	0.5903	1	1	73.2418	0.0821012
Nfu_g_1_017012	PRR14	ENSG00000156858	PRR14	ENSDARG00000089232	0.594	1	12	1.40101	0.57233
Nfu_g_1_009728	C14ORF80	ENSG00000185347	C17H14ORF80	ENSDARG00000091366	0.594	1	4	1.79453	0.35959
Nfu_g_1_012310	PITHD1	ENSG00000057757	PITHD1	ENSDARG00000032211	0.5966	1	1	109.609	0.0866376
Nfu_g_1_020206	DHX30	ENSG00000132153	DHX30	ENSDARG00000077839	0.597	1	4	1.81022	0.33106
Nfu_g_1_012765	RSPH9	ENSG00000172426	RSPH9	ENSDARG00000017355	0.5998	1	5	2.02052	0.81284
Nfu_g_1_004579	GPC6L	ENSG00000213420	GPC6L	ENSDARG00000037150	0.6003	1	2	2.01382	0.14684
Nfu_g_1_017953	NUDT8	ENSG00000167799	NUDT8	ENSDARG00000007722	0.6034	1	8	1.39084	0.420545
Nfu_g_1_021605	UBE2R2	ENSG00000107341	UBE2R2	ENSDARG00000058740	0.6035	1	1	65.3343	0.0775836
Nfu_g_1_012758	AKAP7	ENSG00000118507	AKAP7	ENSDARG00000043843	0.6043	1	7	1.55387	0.21071
Nfu_g_1_006754	CDC37L1	ENSG00000106993	CDC37L1	ENSDARG00000044265	0.6087	1	1	127.161	0.239636
Nfu_g_1_017618	CSRNP3	ENSG00000178662	CSRNP3	ENSDARG00000079741	0.6134	1	3	1.33414	0.59878
Nfu_g_1_009403	TRAFD1	ENSG00000135148	TRAFD1	ENSDARG00000075123	0.6175	1	4	1.47407	0.266498
Nfu_g_1_021130	TSFM	ENSG00000123297	TSFM	ENSDARG00000060748	0.6213	1	5	0.890505	0.265551
Nfu_g_1_008497	CIAPIN1	ENSG00000005194	CIAPIN1	ENSDARG00000045733	0.6231	1	1	43.0099	0.175561
Nfu_g_1_022289	Nfu_g_1_022289	ENSG00000197375	SLC22A4	ENSDARG00000005335	0.6325	1	4	1.74737	0.313206
Nfu_g_1_013850	HYLS1		-	-	0.634	1	4	1.7704	0.255236
Nfu_g_1_009118	BAG4	ENSG00000156735	BAG4	ENSDARG00000043179	0.639	1	1	33.9771	0.210885
Nfu_g_1_000689	CUX1A	ENSG00000257923	CUX1A	ENSDARG00000078459	0.6473	1	4	1.13419	0.104747
Nfu_g_1_016746	CD22	ENSG00000012124	CD22 (9 OF 39)	ENSDARG00000043445	0.6485	1	3	1.02574	0.473572
Nfu_g_1_016317	ILKAP	ENSG00000132323	ILKAP	ENSDARG00000040615	0.6495	1	2	6.38924	0.153197
Nfu_g_1_006361	PI4KAA	ENSG00000241973	PI4KAA	ENSDARG00000076724	0.6496	1	1	20.1432	0.0794506
Nfu_g_1_003852	PEX16	ENSG00000121680	PEX16	ENSDARG00000058202	0.6526	1	4	1.38298	0.201088
Nfu_g_1_002896	ZNHIT2	ENSG00000174276	ZNHIT2	ENSDARG00000030805	0.6531	1	5	0.919669	0.34877
Nfu_g_1_004194	Nfu_g_1_004194		SI:CH211-288G17.3	ENSDARG00000070959	0.6572	1	4	1.60942	0.38815
Nfu_g_1_019422	DNAJA3A	ENSG00000103423	DNAJA3A	ENSDARG00000058494	0.6624	1	4	1.32151	0.205773
Nfu_g_1_009341	NDEL1B	ENSG00000166579	NDEL1B	ENSDARG00000038190	0.6643	1	3	0.957454	0.141161
Nfu_g_1_002581	Nfu_g_1_002581	ENSG00000137965	SI:CH211-197G15.5	ENSDARG00000009673	0.6665	1	3	0.922177	0.372055
Nfu_g_1_013900	MAP9	ENSG00000164114	MAP9	ENSDARG00000037276	0.6709	1	12	1.31234	0.43089
Nfu_g_1_013003	KIRRELB	ENSG00000183853	KIRRELA	ENSDARG00000001634	0.6722	1	1	0.852531	0.05881
Nfu_g_1_025518	Nfu_g_1_025518	-	-	-	0.6727	1	5	1.57627	1
Nfu_g_1_014812	XRCC2	ENSG00000196584	XRCC2	ENSDARG00000013933	0.6766	1	2	1.01923	0.310597
Nfu_g_1_020091	CTDSPLB	ENSG00000144677	CTDSPLB	ENSDARG00000062116	0.6771	1	1	76.6081	0.0610076
Nfu_g_1_012801	CABZ01090303.1		SI:DKEY-200C24.1	ENSDARG00000094402	0.6847	1	4	1.55492	1
Nfu_g_1_007913	IMP3	ENSG00000177971	IMP3	ENSDARG00000069287	0.6892	1	1	32.7775	0.103412
Nfu_g_1_012853	Nfu_g_1_012853		-	-	0.6966	1	3	1.8977	1
Nfu_g_1_019872	Nfu_g_1_019872		BX908759.3	ENSDARG00000026383	0.703	1	4	1.39772	0.22803
Nfu_g_1_022397	PCID2	ENSG00000126226	PCID2	ENSDARG00000013802	0.7134	1	1	52.8648	0.0511781
Nfu_g_1_006270	Nfu_g_1_006270		SI:DKEY-195O9.2	ENSDARG00000091688	0.7141	1	2	0.869824	0.60187
Nfu_g_1_014396	ARHGAP22	ENSG00000128805	ARHGAP22	ENSDARG00000021255	0.7212	1	4	1.47627	0.327993
Nfu_g_1_006558	CTIF	ENSG00000134030	CTIF	ENSDARG00000090617	0.7235	1	4	1.1235	0.213766
Nfu_g_1_005359	PHLDB1A	ENSG00000019144	PHLDB1	ENSDARG00000061093	0.729	1	5	1.46245	0.264604
Nfu_g_1_005653	PCDH2AC	ENSG00000243232	PCDH2AC	ENSDARG00000058875	0.7461	1	3	1.28087	0.19142
Nfu_g_1_008029	Nfu_g_1_008029		SI:DKEY-219C3.2	ENSDARG00000075805	0.7468	1	4	1.40876	0.32475
Nfu_g_1_014628	Nfu_g_1_014628	ENSG00000109381	ELF2B	ENSDARG00000079626	0.7494	1	2	0.967157	0.2173
Nfu_g_1_021288	Nfu_g_1_021288		ZGC:113184	ENSDARG00000059396	0.7533	1	3	1.42611	0.45322
Nfu_g_1_016979	OLA.8132		-	-	0.7633	1	3	1.40849	0.4811
Nfu_g_1_000261	CR478286.1		CR478286.2	ENSDARG00000086712	0.7652	1	5	1.37399	0.173465
Nfu_g_1_019055	TCTE1	ENSG00000146221	TCTE1	ENSDARG00000077387	0.7664	1	6	1.27544	1
Nfu_g_1_008149	ARL2BP	ENSG00000102931	ARL2BP	ENSDARG00000025383	0.7702	1	3	1	0.29264
Nfu_g_1_021804	MAVS	ENSG00000088888	MAVS	ENSDARG00000069733	0.7717	1	2	2.54362	0.579249
Nfu_g_1_009208	F2R	ENSG00000181104	F2R	ENSDARG00000060012	0.7744	1	3	0.942745	0.217127
Nfu_g_1_012539	CD81	ENSG00000110651	CD81	ENSDARG00000036080	0.7785	1	5	1.39102	0.221961
Nfu_g_1_003607	MRPL52	ENSG00000172590	MRPL52	ENSDARG00000090568	0.7895	1	3	0.91524	0.246167
Nfu_g_1_011151	Nfu_g_1_011151		BX640537.1	ENSDARG00000086744	0.7945	1	3	1.36354	1
Nfu_g_1_012782	Nfu_g_1_012782	ENSG00000219545	SI:DKEY-119M17.2	ENSDARG00000076008	0.7973	1	3	1.34058	0.48946
Nfu_g_1_006139	SRA1	ENSG00000213523	SRA1	ENSDARG00000053619	0.8001	1	3	1.33249	0.32998
Nfu_g_1_001971	PLP2	ENSG00000102007	PLP2	ENSDARG00000036630	0.8022	1	3	1.17834	0.50884
Nfu_g_1_022873	DYDC2	ENSG00000133665	DYDC2	ENSDARG00000091663	0.8105	1	4	1.23245	1
Nfu_g_1_004348	ADRA1BB	ENSG00000170214	ADRA1BB	ENSDARG00000041173	0.8127	1	5	1.28946	0.133402
Nfu_g_1_007806	GCC2		CR385063.1	ENSDARG00000044212	0.8206	1	11	0.876671	0.39244
Nfu_g_1_001610	AGAP2	ENSG00000103404	USP31	ENSDARG00000074017	0.8206	1	7	0.958987	0.35093
Nfu_g_1_023422	SOCS7	ENSG00000100399	SOCS7	ENSDARG00000075903	0.8214	1	3	1.29758	0.24256
Nfu_g_1_011128	NAGPA	ENSG00000103174	NAGPA	ENSDARG00000075149	0.8229	1	6	0.891595	0.394863
Nfu_g_1_002299	Nfu_g_1_002299		SI:DKEY-257E4.5	ENSDARG00000092861	0.8236	1	4	1.28125	1
Nfu_g_1_001822	SPRYD3	ENSG00000167778	SPRYD3	ENSDARG00000075799	0.8243	1	3	1.28856	0.182008
Nfu_g_1_020301	SS18	ENSG00000141380	SS18	ENSDARG00000002970	0.8247	1	3	1.28563	0.0485576
Nfu_g_1_003167	LINGO1B	ENSG00000169783	LINGO1B	ENSDARG00000035899	0.8254	1	3	1.0934	0.114677
Nfu_g_1_002068	CKLF-CMTM1	ENSG00000140931	CMTM3	ENSDARG00000008811	0.8285	1	4	1.24566	0.485589
Nfu_g_1_017267	Nfu_g_1_017267	ENSG00000165689	SDCCAG3	ENSDARG00000095515	0.8297	1	4	1.27026	0.545186
Nfu_g_1_004587	ZBTB3	ENSG00000185670	ZBTB3 (1 OF 2)	ENSDARG00000036235	0.8315	1	3	1.27965	0.35304
Nfu_g_1_001154	MRPL51	ENSG00000111639	MRPL51	ENSDARG00000041340	0.8371	1	4	1.25389	0.229719
Nfu_g_1_014989	OLA.7242		ZGC:162576	ENSDARG00000079753	0.8388	1	3	1.26064	0.65289
Nfu_g_1_021254	MRPL20	ENSG00000242485	MRPL20	ENSDARG00000090462	0.8414	1	3	1.03574	0.199296
Nfu_g_1_000030	IRX5A	ENSG00000176842	IRX5A	ENSDARG00000034043	0.8416	1	4	1.24724	0.097353
Nfu_g_1_014000	TGDS	ENSG00000088451	TGDS	ENSDARG00000015622	0.8419	1	2	0.859366	0.24624
Nfu_g_1_002280	KDM4B	ENSG00000127663	KDM4B	ENSDARG00000042729	0.8443	1	8	1.16593	0.216785
Nfu_g_1_001319	EFNA1B	ENSG00000169242	EFNA1B	ENSDARG00000018787	0.8474	1	4	1.2548	0.210219
Nfu_g_1_001393	NOLC1	ENSG00000166197	NOLC1	ENSDARG00000024561	0.8521	1	3	1.2561	0.90953
Nfu_g_1_007637	FAM134C	ENSG00000141699	FAM134C	ENSDARG00000059804	0.8522	1	3	1.23864	0.238927
Nfu_g_1_016806	CCDC127	ENSG00000164366	CCDC127 (1 OF 2)	ENSDARG00000040119	0.8549	1	2	0.903596	0.240118
Nfu_g_1_006341	DDX54	ENSG00000123064	DDX54	ENSDARG00000016015	0.8562	1	5	1.22708	0.12306
Nfu_g_1_006899	CU694221.1		CU694221.1	ENSDARG00000089075	0.8563	1	2	0.920561	0.214409
Nfu_g_1_019452	WBP2	ENSG00000132471	WBP2	ENSDARG00000056605	0.8663	1	3	1.2133	0.200065
Nfu_g_1_000518	SIPA1L3	ENSG00000105738	SIPA1L3	ENSDARG00000061699	0.8699	1	6	1.14394	0.23569
Nfu_g_1_019717	TMEM159		-	-	0.8733	1	2	1.21742	0.61905
Nfu_g_1_017301	GATSL3	ENSG00000198750	GATSL2	ENSDARG00000018985	0.8761	1	1	1.82529	0.0744946
Nfu_g_1_005390	GAB3	ENSG00000160219	GAB3 (1 OF 2)	ENSDARG00000076998	0.8779	1	3	1.19203	0.293266
Nfu_g_1_004852	Nfu_g_1_004852		SI:CH211-285C6.2	ENSDARG00000079234	0.8808	1	6	1.0117	0.401984
Nfu_g_1_000418	RAP2B	ENSG00000181467	RAP2B	ENSDARG00000040296	0.8899	1	1	47.3744	0.11319
Nfu_g_1_021961	PPP1R35	ENSG00000160813	PPP1R35	ENSDARG00000068916	0.8904	1	6	1.12033	0.38808
Nfu_g_1_013625	SLC25A38B	ENSG00000144659	SLC25A38B	ENSDARG00000074533	0.8918	1	1	1.70215	0.0893341
Nfu_g_1_012076	DNAJC7	ENSG00000168259	DNAJC7	ENSDARG00000091245	0.8933	1	1	2.03252	0.082873
Nfu_g_1_016783	SELENBP1	ENSG00000143416	SELENBP1	ENSDARG00000024717	0.8963	1	1	51.744	0.134213
Nfu_g_1_021656	TOMM34	ENSG00000025772	TOMM34	ENSDARG00000001557	0.8964	1	3	0.853785	0.187033
Nfu_g_1_009267	PRKAB1B	ENSG00000111725	PRKAB1B	ENSDARG00000046143	0.8997	1	2	1.32575	0.116484
Nfu_g_1_007700	Nfu_g_1_007700	ENSG00000167232	BX539341.1	ENSDARG00000088907	0.9001	1	5	1.15551	0.280581
Nfu_g_1_019504	PCCA	ENSG00000175198	PCCA	ENSDARG00000028982	0.9017	1	3	1.1565	0.180146
Nfu_g_1_006680	Nfu_g_1_006680	ENSG00000099904	ZDHHC8B	ENSDARG00000018508	0.9024	1	3	1.15297	0.221182
Nfu_g_1_004940	Nfu_g_1_004940		ZGC:136439	ENSDARG00000009267	0.9053	1	3	1.15114	0.09027
Nfu_g_1_011010	MYCBP	ENSG00000214114	MYCBP	ENSDARG00000091001	0.9135	1	3	0.914071	0.373435
Nfu_g_1_018586	si:dkey-159n16.4		SI:DKEY-11O15.10	ENSDARG00000094859	0.9144	1	3	1.21388	0.211405
Nfu_g_1_007642	AATKA	ENSG00000181409	AATKA	ENSDARG00000078222	0.9217	1	13	0.896672	0.48027
Nfu_g_1_020280	TOX	ENSG00000198846	TOX	ENSDARG00000032317	0.9291	1	2	0.901857	0.148004
Nfu_g_1_010161	CABZ01049058.1	ENSG00000163815	CLEC3BA	ENSDARG00000076541	0.9318	1	4	1.10967	0.243868
Nfu_g_1_016820	POGZB	ENSG00000143442	POGZB	ENSDARG00000076542	0.9369	1	10	0.885898	0.27265
Nfu_g_1_021450	FAM210B	ENSG00000124098	FAM210B	ENSDARG00000052638	0.9387	1	3	1.09367	0.469701
Nfu_g_1_004459	REST	ENSG00000084093	REST	ENSDARG00000007222	0.947	1	3	1.08035	0.36601
Nfu_g_1_005100	OPHN1	ENSG00000079482	OPHN1	ENSDARG00000035420	0.9547	1	3	1.12286	0.214618
Nfu_g_1_011019	MECR	ENSG00000116353	MECR	ENSDARG00000032326	0.9548	1	3	1.06748	0.25397
Nfu_g_1_002742	SDCCAG8	ENSG00000054282	SDCCAG8	ENSDARG00000078947	0.9571	1	7	0.901051	0.298564
Nfu_g_1_019777	CHCHD1	ENSG00000172586	CHCHD1	ENSDARG00000029100	0.9652	1	4	1.05238	0.28825
Nfu_g_1_005517	RPL7L1	ENSG00000146223	RPL7L1	ENSDARG00000042864	0.9678	1	2	1.10191	0.130893
Nfu_g_1_015934	DDX17	ENSG00000100201	DDX17	ENSDARG00000010873	0.9715	1	3	0.997788	0.07072
Nfu_g_1_010020	PRRC2A	ENSG00000204469	PRRC2A	ENSDARG00000031494	0.9718	1	2	1.04667	0.30296
Nfu_g_1_002031	CAMTA1A	ENSG00000171735	CAMTA1 (1 OF 2)	ENSDARG00000077428	0.9735	1	4	1.037	0.101397
Nfu_g_1_021693	SNTA1	ENSG00000101400	SNTA1	ENSDARG00000090781	0.9762	1	2	0.88031	0.137234
Nfu_g_1_019839	NUP85	ENSG00000125450	NUP85	ENSDARG00000046061	0.9776	1	3	1.03297	0.115953
Nfu_g_1_016959	CT573433.2	ENSG00000162630	B3GALT2	ENSDARG00000042628	0.9824	1	1	1.07704	0.245426
Nfu_g_1_020750	DIDO1	ENSG00000101191	DIDO1	ENSDARG00000057940	0.9878	1	13	0.891935	0.391281
Nfu_g_1_002785	MRP63	ENSG00000173141	MRP63	ENSDARG00000007285	0.9887	1	1	1.06901	0.245728
Nfu_g_1_021696	SRSF3	ENSG00000112081	SRSF3B	ENSDARG00000059360	0.9908	1	1	0.911392	0.0786553
Nfu_g_1_016256	Nfu_g_1_016256		SI:CH211-199G17.2	ENSDARG00000092310	0.9935	1	11	1.00496	0.47071
Nfu_g_1_020037	Nfu_g_1_020037		-	-	0.995	1	4	1	0.82328
Nfu_g_1_021438	CHL1	ENSG00000134121	CHL1 (1 OF 2)	ENSDARG00000076233	0.9958	1	9	1	0.223677
Nfu_g_1_017566	CDCA7A	ENSG00000144354	CDCA7A	ENSDARG00000077620	0.9968	1	5	1	0.186141
Nfu_g_1_017773	ADAM23	ENSG00000114948	ADAM23A	ENSDARG00000062323	0.9975	1	3	1	0.162625
Nfu_g_1_014420	SFXN3	ENSG00000107819	SFXN3	ENSDARG00000057374	0.998	1	2	0.983736	0.0979726
Nfu_g_1_006638	PCYOX1	ENSG00000116005	PCYOX1	ENSDARG00000024037	0.9984	1	3	0.997985	0.17995
Nfu_g_1_008990	C12ORF65	ENSG00000130921	C5H12ORF65	ENSDARG00000059447	0.9984	1	2	1	0.20648
Nfu_g_1_010413	SENP1	ENSG00000079387	SENP1	ENSDARG00000078574	0.9984	1	6	1	0.276726
Nfu_g_1_009738	RTN4IP1	ENSG00000130347	RTN4IP1	ENSDARG00000031366	0.9989	1	2	1	0.168745
Nfu_g_1_000687	YWHAG2	ENSG00000170027	YWHAG2	ENSDARG00000071658	1	1	0	0	0
Nfu_g_1_000695	Nfu_g_1_000695	ENSG00000143933	CALM1B	ENSDARG00000044537	1	1	0	0	0
Nfu_g_1_000922	SMX5	ENSG00000204392	SMX5	ENSDARG00000070867	1	1	0	0	0
Nfu_g_1_001168	RPS27.2	ENSG00000177954	RPS27.2	ENSDARG00000055475	1	1	0	0	0
Nfu_g_1_002612	PRKACBA	ENSG00000142875	PRKACB (2 OF 3)	ENSDARG00000087866	1	1	0	0	0
Nfu_g_1_003255	AP1S2	ENSG00000182287	AP1S2	ENSDARG00000058504	1	1	0	0	0
Nfu_g_1_003315	VPS26A	ENSG00000122958	VPS26A	ENSDARG00000056549	1	1	0	0	0
Nfu_g_1_003316	COPS2	ENSG00000166200	COPS2	ENSDARG00000004785	1	1	0	0	0
Nfu_g_1_003378	RPS28	ENSG00000233927	RPS28	ENSDARG00000035860	1	1	0	0	0
Nfu_g_1_004017	LMO1	ENSG00000166407	LMO1	ENSDARG00000034504	1	1	0	0	0
Nfu_g_1_004089	NCALDB		NCALDB	ENSDARG00000011334	1	1	0	0	0
Nfu_g_1_005327	CKMA	-	-	-	1	1	0	0	0
Nfu_g_1_005383	RAB6C	ENSG00000222014	RAB6A	ENSDARG00000090667	1	1	0	0	0
Nfu_g_1_005921	OLA.2819		ZGC:55512	ENSDARG00000003017	1	1	0	0	0
Nfu_g_1_006095	RPS14	ENSG00000164587	RPS14	ENSDARG00000036629	1	1	0	0	0
Nfu_g_1_006485	PURBA	ENSG00000146676	PURB	ENSDARG00000068013	1	1	0	0	0
Nfu_g_1_006486	CABP1B	ENSG00000157782	CABP1B	ENSDARG00000033411	1	1	0	0	0
Nfu_g_1_006560	THBS4B	ENSG00000113296	THBS4B	ENSDARG00000020072	1	1	0	0	0
Nfu_g_1_006580	NRARP	ENSG00000198435	NRARPA	ENSDARG00000091419	1	1	0	0	0
Nfu_g_1_006694	DNM1A	ENSG00000106976	DNM1A	ENSDARG00000010042	1	1	0	0	0
Nfu_g_1_006719	SNRPD3	ENSG00000100028	SNRPD3L	ENSDARG00000076283	1	1	0	0	0
Nfu_g_1_006752	GNAZ	ENSG00000127955	GNAI1	ENSDARG00000021647	1	1	0	0	0
Nfu_g_1_006768	CABP7B	ENSG00000100314	CABP7B	ENSDARG00000060846	1	1	0	0	0
Nfu_g_1_007463	OLA.14932	ENSG00000143761	ARF2	ENSDARG00000014763	1	1	0	0	0
Nfu_g_1_007540	PBX4	ENSG00000105717	PBX4	ENSDARG00000052150	1	1	0	0	0
Nfu_g_1_007561	DCAF7	ENSG00000136485	DCAF7	ENSDARG00000054355	1	1	0	0	0
Nfu_g_1_007837	Nfu_g_1_007837	ENSG00000143933	CALM1B	ENSDARG00000044537	1	1	0	0	0
Nfu_g_1_008239	TEAD1A	ENSG00000187079	TEAD1 (1 OF 2)	ENSDARG00000087397	1	1	0	0	0
Nfu_g_1_008390	NR2F2	ENSG00000185551	NR2F2	ENSDARG00000040926	1	1	0	0	0
Nfu_g_1_008424	SIAH1	ENSG00000196470	SIAH1	ENSDARG00000030871	1	1	0	0	0
Nfu_g_1_008918	PPP1CC	ENSG00000186298	PPP1CC	ENSDARG00000090779	1	1	0	0	0
Nfu_g_1_009326	GRK5L	ENSG00000198873	GRK5L	ENSDARG00000078815	1	1	0	0	0
Nfu_g_1_010074	Nfu_g_1_010074	ENSG00000204435	CK2B	ENSDARG00000077776	1	1	0	0	0
Nfu_g_1_010270	ARF3		ARF3B	ENSDARG00000036998	1	1	0	0	0
Nfu_g_1_011008	RAB11AL		RAB11AL	ENSDARG00000014340	1	1	0	0	0
Nfu_g_1_012401	Nfu_g_1_012401	ENSG00000165527	ARF6B	ENSDARG00000052928	1	1	0	0	0
Nfu_g_1_012965	CDK6	ENSG00000105810	CDK6	ENSDARG00000070228	1	1	0	0	0
Nfu_g_1_013174	Nfu_g_1_013174	ENSG00000170035	UBE2E2	ENSDARG00000034670	1	1	0	0	0
Nfu_g_1_013412	VAV3A		VAV3A	ENSDARG00000086623	1	1	0	0	0
Nfu_g_1_013624	SI:CH211-113A14.10	ENSG00000124529	WU:FE38F03	ENSDARG00000088420	1	1	0	0	0
Nfu_g_1_014125	SNRPD1	ENSG00000167088	SNRPD1	ENSDARG00000011648	1	1	0	0	0
Nfu_g_1_014661	CSNK1A1	ENSG00000113712	CSNK1A1	ENSDARG00000007993	1	1	0	0	0
Nfu_g_1_015026	Nfu_g_1_015026	ENSG00000165527	ARF6B	ENSDARG00000052928	1	1	0	0	0
Nfu_g_1_015038	SIX6B	ENSG00000184302	SIX6B	ENSDARG00000031316	1	1	0	0	0
Nfu_g_1_015160	YPEL5	ENSG00000119801	YPEL5	ENSDARG00000088929	1	1	0	0	0
Nfu_g_1_015905	RPS15A	ENSG00000134419	RPS15A	ENSDARG00000010160	1	1	0	0	0
Nfu_g_1_015964	MAP1LC3C	ENSG00000197769	MAP1LC3C	ENSDARG00000044638	1	1	0	0	0
Nfu_g_1_017056	H2AFVA	ENSG00000105968	H2AFV	ENSDARG00000068820	1	1	0	0	0
Nfu_g_1_017174	Nfu_g_1_017174	ENSG00000119396	RAB14	ENSDARG00000074246	1	1	0	0	0
Nfu_g_1_017514	Nfu_g_1_017514	ENSG00000143933	CALM1B	ENSDARG00000044537	1	1	0	0	0
Nfu_g_1_017824	SERP2	ENSG00000151778	SERP2	ENSDARG00000094003	1	1	0	0	0
Nfu_g_1_018140	RPS13	ENSG00000110700	RPS13	ENSDARG00000036298	1	1	0	0	0
Nfu_g_1_018530	RPL23	ENSG00000125691	RPL23	ENSDARG00000053457	1	1	0	0	0
Nfu_g_1_018572	PPP4C	ENSG00000149923	PPP4CB	ENSDARG00000076439	1	1	0	0	0
Nfu_g_1_020567	OLA.12154	ENSG00000143761	ARF2	ENSDARG00000014763	1	1	0	0	0
Nfu_g_1_021192	RPS23	ENSG00000186468	RPS23	ENSDARG00000021838	1	1	0	0	0
Nfu_g_1_021247	RAP1A		ZGC:56630	ENSDARG00000087346	1	1	0	0	0
Nfu_g_1_021262	PTPRT	ENSG00000196090	PTPRT	ENSDARG00000074781	1	1	0	0	0
Nfu_g_1_021275	ARPC4	ENSG00000241553	ARPC4	ENSDARG00000054063	1	1	0	0	0
Nfu_g_1_021647	RAB7A	ENSG00000075785	RAB7	ENSDARG00000020497	1	1	0	0	0
Nfu_g_1_021736	ERH	ENSG00000100632	ERH	ENSDARG00000032866	1	1	0	0	0
Nfu_g_1_022127	SKP1	ENSG00000113558	SKP1	ENSDARG00000003151	1	1	0	0	0
Nfu_g_1_022278	SRSF1	ENSG00000136450	SRSF1A	ENSDARG00000057691	1	1	0	0	0
Nfu_g_1_022482	H2AFVB	ENSG00000164032	H2AFVL	ENSDARG00000042502	1	1	0	0	0
Nfu_g_1_022555	MTA2	ENSG00000149480	MTA2	ENSDARG00000013031	1	1	0	0	0
Nfu_g_1_022558	RAB1BA	ENSG00000174903	RAB1BA	ENSDARG00000058044	1	1	0	0	0
Nfu_g_1_022687	ELAVL4	ENSG00000162374	ELAVL4	ENSDARG00000045639	1	1	0	0	0
Nfu_g_1_022716	Nfu_g_1_022716	ENSG00000123091	RNF11B	ENSDARG00000040635	1	1	0	0	0
Nfu_g_1_022831	H3F3B.1	ENSG00000132475	H3F3C	ENSDARG00000033009	1	1	0	0	0
Nfu_g_1_023194	DMC1	ENSG00000100206	DMC1	ENSDARG00000055883	1	1	0	0	0
Nfu_g_1_023256	RPL38	ENSG00000172809	RPL38	ENSDARG00000006413	1	1	0	0	0
Nfu_g_1_018807	OLA.1317	ENSG00000100632	ERH	ENSDARG00000032866	1	1	0	0.000471327	0.00042
Nfu_g_1_013246	AP1M1	ENSG00000072958	AP1M3	ENSDARG00000039512	1	1	0	0.00049	0.00049
Nfu_g_1_007452	RBB4	ENSG00000162521	RBB4	ENSDARG00000029058	1	1	0	0.00056	0.00056
Nfu_g_1_011510	USP12A	ENSG00000152484	USP12A	ENSDARG00000078109	1	1	0	0.0008	0.0008
Nfu_g_1_003970	RAB11A	ENSG00000103769	RAB11A	ENSDARG00000041450	1	1	0	0.00089	0.00089
Nfu_g_1_017230	GRIN1B	ENSG00000176884	GRIN1A	ENSDARG00000027828	1	1	0	0.00109	0.00109
Nfu_g_1_015765	Nfu_g_1_015765	ENSG00000104833	WU:FJ41E11	ENSDARG00000038198	1	1	0	0.00111	0.00111
Nfu_g_1_000219	SNRPD2	ENSG00000125743	SNRPD2	ENSDARG00000040440	1	1	0	0.00137	0.00137
Nfu_g_1_000433	MAB21L1	ENSG00000180660	MAB21L1	ENSDARG00000055089	1	1	0	0.00137	0.00137
Nfu_g_1_010929	EIF2C1	ENSG00000092847	EIF2C1	ENSDARG00000092644	1	1	0	0.00138999	0.00138
Nfu_g_1_002769	EBF3	ENSG00000108001	EBF3	ENSDARG00000016300	1	1	0	0.00141	0.00141
Nfu_g_1_001664	FAM50A	ENSG00000071859	FAM50A	ENSDARG00000024895	1	1	0	0.00146	0.00146
Nfu_g_1_023185	SPOP	ENSG00000121067	SPOP	ENSDARG00000038215	1	1	0	0.0015	0.0015
Nfu_g_1_002226	RAC3	ENSG00000169750	RAC3B	ENSDARG00000020795	1	1	0	0.00164	0.00164
Nfu_g_1_003124	PSMD14	ENSG00000115233	PSMD14	ENSDARG00000063100	1	1	0	0.00165	0.00165
Nfu_g_1_000349	AP2S1	ENSG00000042753	AP2S1	ENSDARG00000026967	1	1	0	0.00168	0.00168
Nfu_g_1_020934	MYL9	ENSG00000101335	MYL9B	ENSDARG00000008030	1	1	0	0.00172	0.00172
Nfu_g_1_020151	AP2M1A	ENSG00000161203	AP2M1A	ENSDARG00000002790	1	1	0	0.0018	0.0018
Nfu_g_1_000095	VSNL1B	ENSG00000163032	VSNL1A	ENSDARG00000023228	1	1	0	0.00188	0.00188
Nfu_g_1_004221	EIF2C4	ENSG00000134698	EIF2C4	ENSDARG00000086514	1	1	0	0.00189923	0.00189923
Nfu_g_1_020138	CDK5	ENSG00000164885	CDK5	ENSDARG00000056683	1	1	0	0.0019	0.0019
Nfu_g_1_013749	MAB21L2	ENSG00000181541	MAB21L2	ENSDARG00000015266	1	1	0	0.00198	0.00198
Nfu_g_1_000810	ARF1L		ARF1L	ENSDARG00000016393	1	1	0	0.00208	0.00208
Nfu_g_1_006751	ZMYND19	ENSG00000165724	ZMYND19	ENSDARG00000006686	1	1	0	0.00222	0.00222
Nfu_g_1_006998	ST7	ENSG00000007341	ST7L	ENSDARG00000032603	1	1	0	0.00227	0.00227
Nfu_g_1_020506	KLHL20	ENSG00000076321	KLHL20	ENSDARG00000038801	1	1	0	0.00227	0.00227
Nfu_g_1_000702	YPEL2	ENSG00000175155	BX571762.1	ENSDARG00000087258	1	1	0	0.00242	0.00242
Nfu_g_1_007955	GABARAPL2	ENSG00000034713	GABARAPL2	ENSDARG00000027200	1	1	0	0.0025	0.0025
Nfu_g_1_004814	PITX2	ENSG00000164093	PITX2	ENSDARG00000036194	1	1	0	0.00251	0.00251
Nfu_g_1_021470	SNRPC	ENSG00000124562	SNRPC	ENSDARG00000009871	1	1	0	0.00252	0.00252
Nfu_g_1_007101	CU633160.1	ENSG00000102158	MAGT1	ENSDARG00000058062	1	1	0	0.00255	0.00255
Nfu_g_1_003087	RAB39B	ENSG00000155961	RAB39B (1 OF 2)	ENSDARG00000019312	1	1	0	0.00256	0.00256
Nfu_g_1_006421	RAB14L	ENSG00000119396	RAB14L	ENSDARG00000035188	1	1	0	0.00266	0.00266
Nfu_g_1_007810	Nfu_g_1_007810		CDC42	ENSDARG00000044573	1	1	0	0.00266	0.00266
Nfu_g_1_017577	RAP2A	ENSG00000125249	RAP2A (1 OF 2)	ENSDARG00000077553	1	1	0	0.00266	0.00266
Nfu_g_1_009450	NCS1B	ENSG00000107130	NCS1B	ENSDARG00000054186	1	1	0	0.00271	0.00271
Nfu_g_1_007126	LSM6	ENSG00000164167	LSM6	ENSDARG00000036995	1	1	0	0.00276	0.00276
Nfu_g_1_000895	TMCO1	ENSG00000143183	TMCO1	ENSDARG00000069099	1	1	0	0.00283	0.00283
Nfu_g_1_006952	SMARCD3	ENSG00000082014	SMARCD3B	ENSDARG00000019969	1	1	0	0.00302	0.00302
Nfu_g_1_022957	Nfu_g_1_022957	ENSG00000185883	ATP6V0CB	ENSDARG00000036577	1	1	0	0.00316	0.00316
Nfu_g_1_012820	FAM49A		FAM49A	ENSDARG00000035907	1	1	0	0.00318	0.00318
Nfu_g_1_020147	WDR48	ENSG00000114742	WDR48	ENSDARG00000038543	1	1	0	0.00335	0.00335
Nfu_g_1_015623	ARL8A	ENSG00000143862	ARL8A	ENSDARG00000078686	1	1	0	0.00338	0.00338
Nfu_g_1_019622	C3H16ORF52	ENSG00000185716	C12H16ORF52	ENSDARG00000035837	1	1	0	0.00366	0.00366
Nfu_g_1_016822	PSMA2	ENSG00000106588	PSMA2	ENSDARG00000040121	1	1	0	0.00375	0.00375
Nfu_g_1_002169	GNG13	ENSG00000127588	GNG13B	ENSDARG00000037921	1	1	0	0.00399	0.00399
Nfu_g_1_012478	KCTD15A	ENSG00000153885	KCTD15A	ENSDARG00000045893	1	1	0	0.004	0.004
Nfu_g_1_003569	RALA	ENSG00000006451	RALA	ENSDARG00000045463	1	1	0	0.00418	0.00418
Nfu_g_1_019241	ANAPC10	ENSG00000164162	ANAPC10	ENSDARG00000090152	1	1	0	0.00433	0.00433
Nfu_g_1_009132	AP3M2	ENSG00000070718	AP3M2	ENSDARG00000016128	1	1	0	0.00437	0.00437
Nfu_g_1_013550	ELAVL2	ENSG00000107105	ELAVL2	ENSDARG00000040732	1	1	0	0.0045	0.0045
Nfu_g_1_016692	RPS24	ENSG00000138326	RPS24	ENSDARG00000039347	1	1	0	0.00461	0.00461
Nfu_g_1_022859	PRKAR1AB	ENSG00000108946	PRKAR1AB	ENSDARG00000012094	1	1	0	0.00478	0.00478
Nfu_g_1_001421	TMEM240	ENSG00000205090	TMEM240	ENSDARG00000087916	1	1	0	0.0049	0.0049
Nfu_g_1_022089	ATP6V0D1	ENSG00000159720	ATP6V0D1	ENSDARG00000069090	1	1	0	0.00490791	0.00490791
Nfu_g_1_007150	ACTG1	ENSG00000075624	ACTB2	ENSDARG00000037870	1	1	0	0.00491	0.00491
Nfu_g_1_023491	Nfu_g_1_023491	ENSG00000104833	TUBB4A (1 OF 3)	ENSDARG00000035423	1	1	0	0.00493391	0.00493391
Nfu_g_1_012710	PSMC6	ENSG00000100519	PSMC6	ENSDARG00000037038	1	1	0	0.00494389	0.00494389
Nfu_g_1_002523	POLR2H	ENSG00000163882	POLR2H	ENSDARG00000038505	1	1	0	0.00509	0.00509
Nfu_g_1_004404	UBE2A	ENSG00000077721	UBE2A	ENSDARG00000053444	1	1	0	0.0053	0.0053
Nfu_g_1_019905	EFTUD2	ENSG00000108883	EFTUD2	ENSDARG00000012261	1	1	0	0.00531	0.00531
Nfu_g_1_003301	RPL26	ENSG00000161970	RPL26	ENSDARG00000039641	1	1	0	0.0054	0.0054
Nfu_g_1_020481	Nfu_g_1_020481	ENSG00000185236	RAB11BB	ENSDARG00000023324	1	1	0	0.00569	0.00569
Nfu_g_1_015080	PPP1CB	ENSG00000213639	PPP1CB	ENSDARG00000044153	1	1	0	0.00574	0.00574
Nfu_g_1_023145	TCF7L2	ENSG00000148737	TCF7L2	ENSDARG00000004415	1	1	0	0.00577	0.00577
Nfu_g_1_016672	CYFIP2	ENSG00000055163	CYFIP2	ENSDARG00000036375	1	1	0	0.00582204	0.00582204
Nfu_g_1_000086	NAA20	-	-	-	1	1	0	0.00592	0.00592
Nfu_g_1_010199	COPZ1	ENSG00000111481	COPZ1	ENSDARG00000017844	1	1	0	0.00607	0.00607
Nfu_g_1_005795	MOB4	ENSG00000115540	MOB4	ENSDARG00000056085	1	1	0	0.00616	0.00616
Nfu_g_1_009034	PBX3A	ENSG00000185630	PBX1 (1 OF 2)	ENSDARG00000089550	1	1	0	0.00617	0.00617
Nfu_g_1_007221	CACNG5A	ENSG00000075429	CACNG5A	ENSDARG00000003326	1	1	0	0.00618	0.00618
Nfu_g_1_004070	GTF2A2	ENSG00000140307	GTF2A2	ENSDARG00000053685	1	1	0	0.00629	0.00629
Nfu_g_1_004254	OLA.17962	ENSG00000175582	ZGC:63637	ENSDARG00000029885	1	1	0	0.00629	0.00629
Nfu_g_1_004337	ETF1	ENSG00000120705	ETF1	ENSDARG00000043976	1	1	0	0.00632101	0.00632101
Nfu_g_1_009518	PEA15	ENSG00000162734	PEA15	ENSDARG00000079771	1	1	0	0.00643	0.00643
Nfu_g_1_014888	ZC4H2	ENSG00000126970	ZC4H2	ENSDARG00000015314	1	1	0	0.00652072	0.00652072
Nfu_g_1_006865	ARL8	ENSG00000165997	ARL8	ENSDARG00000094709	1	1	0	0.00655	0.00655
Nfu_g_1_017413	RPS27A	ENSG00000143947	RPS27A	ENSDARG00000032725	1	1	0	0.00659	0.00659
Nfu_g_1_023050	ORMDL3	ENSG00000172057	ORMDL3	ENSDARG00000025555	1	1	0	0.00666	0.00666
Nfu_g_1_002985	ACTR2	ENSG00000138071	ACTR2A	ENSDARG00000052438	1	1	0	0.00668341	0.00668341
Nfu_g_1_007367	SEPT5A	ENSG00000184702	SEPT5A	ENSDARG00000013843	1	1	0	0.00685	0.00685
Nfu_g_1_010077	RPS18	ENSG00000096150	RPS18	ENSDARG00000020153	1	1	0	0.00686	0.00686
Nfu_g_1_019812	DCTN5	ENSG00000166847	DCTN5	ENSDARG00000003573	1	1	0	0.00686	0.00686
Nfu_g_1_005540	PSMC1	ENSG00000100764	PSMC1B	ENSDARG00000043561	1	1	0	0.00694557	0.00694557
Nfu_g_1_016512	MEAF6	ENSG00000163875	MEAF6	ENSDARG00000078418	1	1	0	0.00702	0.00702
Nfu_g_1_011170	UBE2M		CABZ01014055.1	ENSDARG00000043484	1	1	0	0.00712	0.00712
Nfu_g_1_015075	GJD2	ENSG00000159248	CX35B	ENSDARG00000070781	1	1	0	0.00719	0.00719
Nfu_g_1_021313	OLA.23000	ENSG00000078369	GNB1B	ENSDARG00000005944	1	1	0	0.00719723	0.00719723
Nfu_g_1_000062	UBE2Q2	ENSG00000140367	UBE2Q2	ENSDARG00000013990	1	1	0	0.00721723	0.007
Nfu_g_1_008816	PCNA	ENSG00000132646	PCNA	ENSDARG00000054155	1	1	0	0.00722	0.00722
Nfu_g_1_004024	CTR9	ENSG00000198730	CTR9	ENSDARG00000009170	1	1	0	0.00734999	0.00734999
Nfu_g_1_021258	SEC61A1	ENSG00000058262	SEC61AL1	ENSDARG00000021669	1	1	0	0.00738966	0.00738966
Nfu_g_1_005114	PITX1	ENSG00000069011	PITX1	ENSDARG00000042785	1	1	0	0.00745	0.00745
Nfu_g_1_019581	OLA.10208	ENSG00000185883	ATP6V0CB	ENSDARG00000036577	1	1	0	0.00746	0.00746
Nfu_g_1_017749	TBL1X	ENSG00000177565	TBL1XR1	ENSDARG00000058696	1	1	0	0.00755567	0.00755567
Nfu_g_1_011419	COPS5	ENSG00000121022	COPS5	ENSDARG00000057624	1	1	0	0.00758579	0.00758579
Nfu_g_1_021186	KCNAB2		BX571706.1	ENSDARG00000087247	1	1	0	0.00772502	0.00772502
Nfu_g_1_021632	PAX7	ENSG00000009709	PAX7B	ENSDARG00000070818	1	1	0	0.00789	0.00789
Nfu_g_1_014218	XPO7	ENSG00000130227	XPO7	ENSDARG00000005540	1	1	0	0.00795771	0.00795771
Nfu_g_1_001901	GNB1A	ENSG00000078369	GNB1A	ENSDARG00000090454	1	1	0	0.00797	0.00797
Nfu_g_1_010963	LAMTOR2	ENSG00000116586	LAMTOR2	ENSDARG00000039872	1	1	0	0.00797	0.00797
Nfu_g_1_008135	HRAS	ENSG00000174775	HRASA	ENSDARG00000070524	1	1	0	0.00818	0.00818
Nfu_g_1_010715	PPP6C	ENSG00000119414	PPP6C	ENSDARG00000002949	1	1	0	0.00821	0.00821
Nfu_g_1_021993	ISL1	ENSG00000016082	ISL1	ENSDARG00000004023	1	1	0	0.00824655	0.00824655
Nfu_g_1_011248	TCEB1A	ENSG00000154582	TCEB1B	ENSDARG00000045359	1	1	0	0.00832	0.00832
Nfu_g_1_006214	CK2B	ENSG00000204435	CK2B	ENSDARG00000077776	1	1	0	0.00834	0.00834
Nfu_g_1_015426	GNG7	ENSG00000176533	GNG7	ENSDARG00000038693	1	1	0	0.00834	0.00834
Nfu_g_1_018399	SCOC	ENSG00000153130	SCOCA	ENSDARG00000087333	1	1	0	0.00841	0.00841
Nfu_g_1_000866	RPL36	ENSG00000130255	RPL36	ENSDARG00000013012	1	1	0	0.00849	0.00849
Nfu_g_1_004495	CCDC85B	ENSG00000175602	CCDC85B	ENSDARG00000061543	1	1	0	0.00849384	0.00849384
Nfu_g_1_015247	DIRAS1B	ENSG00000176490	DIRAS1B	ENSDARG00000009372	1	1	0	0.0085	0.0085
Nfu_g_1_006446	ENC1	ENSG00000171617	ENC1	ENSDARG00000035398	1	1	0	0.00850384	0.00850384
Nfu_g_1_020646	RAB40C	ENSG00000197562	RAB40C	ENSDARG00000061208	1	1	0	0.00863	0.00863
Nfu_g_1_019742	YPEL3	ENSG00000090238	YPEL3	ENSDARG00000055510	1	1	1	0.00876	0.00876
Nfu_g_1_014143	GABARAPA	ENSG00000170296	GABARAPA	ENSDARG00000035557	1	1	0	0.00884	0.00883
Nfu_g_1_007743	TUBG1	ENSG00000131462	TUBG1	ENSDARG00000015610	1	1	0	0.00894043	0.00894043
Nfu_g_1_019594	PRKAR1B	ENSG00000188191	PRKAR1B	ENSDARG00000062926	1	1	0	0.00902018	0.00902018
Nfu_g_1_000052	CELF6	ENSG00000101489	CELF4	ENSDARG00000070045	1	1	0	0.00906	0.00906
Nfu_g_1_009073	OLA.12645		MOB1A	ENSDARG00000091952	1	1	0	0.00915	0.00915
Nfu_g_1_000054	PARP6A	ENSG00000137817	PARP6B	ENSDARG00000070473	1	1	0	0.00918094	0.00918094
Nfu_g_1_012798	NCKAP1	ENSG00000061676	NCKAP1	ENSDARG00000060853	1	1	0	0.00919236	0.00919236
Nfu_g_1_008197	SEPT7B	ENSG00000122545	SEPT7B	ENSDARG00000019649	1	1	0	0.00933811	0.00933811
Nfu_g_1_023460	ANAPC16	ENSG00000166295	ANAPC16	ENSDARG00000013822	1	1	0	0.00938	0.00938
Nfu_g_1_003382	SSR3	ENSG00000114850	SSR3	ENSDARG00000014165	1	1	0	0.00943	0.00943
Nfu_g_1_020536	KCTD15B	ENSG00000134504	KCTD1	ENSDARG00000074056	1	1	0	0.00945	0.00945
Nfu_g_1_004598	UBE2KB	ENSG00000078140	UBE2KB	ENSDARG00000013505	1	1	0	0.0095	0.0095
Nfu_g_1_022533	EED	ENSG00000074266	EED	ENSDARG00000040548	1	1	0	0.00971628	0.00971628
Nfu_g_1_020427	MIB1	ENSG00000101752	MIB	ENSDARG00000087895	1	1	0	0.00975609	0.00975609
Nfu_g_1_009430	LMX1BB	ENSG00000136944	LMX1B.1	ENSDARG00000068365	1	1	0	0.0098076	0.0098076
Nfu_g_1_015729	AP3S2	ENSG00000157823	AP3S2	ENSDARG00000039882	1	1	0	0.00982072	0.00982072
Nfu_g_1_021374	PCBP2	ENSG00000197111	PCBP2	ENSDARG00000013184	1	1	0	0.00983	0.00983
Nfu_g_1_015070	OTX2	ENSG00000165588	OTX2	ENSDARG00000011235	1	1	0	0.00989582	0.00989582
Nfu_g_1_000437	PRPF8	ENSG00000174231	PRPF8	ENSDARG00000026180	1	1	0	0.00991581	0.00991581
Nfu_g_1_015748	ASNA1	ENSG00000198356	ASNA1	ENSDARG00000018190	1	1	0	0.010016	0.010016
Nfu_g_1_020579	PRKACB	ENSG00000142875	PRKACB (2 OF 3)	ENSDARG00000087866	1	1	0	0.0101	0.0101
Nfu_g_1_013383	RPS20	ENSG00000008988	RPS20	ENSDARG00000036044	1	1	0	0.01016	0.01016
Nfu_g_1_006284	WDR5	ENSG00000196363	WDR5	ENSDARG00000016903	1	1	0	0.0101934	0.0101934
Nfu_g_1_002017	RNF41	ENSG00000181852	RNF41	ENSDARG00000036831	1	1	0	0.0104132	0.0104132
Nfu_g_1_018986	TFAP2D	ENSG00000008197	TFAP2D	ENSDARG00000023272	1	1	0	0.0104488	0.0104488
Nfu_g_1_009655	ANKRD46B	ENSG00000186106	ANKRD46	ENSDARG00000015780	1	1	0	0.01046	0.01046
Nfu_g_1_017259	CAMK2B1	ENSG00000058404	CAMK2B2	ENSDARG00000021065	1	1	0	0.01047	0.01047
Nfu_g_1_013739	GRIA2A	ENSG00000120251	GRIA2B	ENSDARG00000052765	1	1	0	0.01048	0.01048
Nfu_g_1_019676	UBE2I	ENSG00000103275	UBE2I2	ENSDARG00000052649	1	1	0	0.0105	0.0105
Nfu_g_1_021865	SRP54	ENSG00000100883	SRP54	ENSDARG00000003813	1	1	0	0.0106	0.0106
Nfu_g_1_011189	CSTF1	ENSG00000101138	CSTF1	ENSDARG00000044820	1	1	0	0.01067	0.01067
Nfu_g_1_011616	FBXL14B	ENSG00000171823	FBXL14B	ENSDARG00000045801	1	1	0	0.0106814	0.0106814
Nfu_g_1_000996	LMO4B	ENSG00000143013	LMO4B	ENSDARG00000054749	1	1	0	0.01074	0.01074
Nfu_g_1_011324	EIF1AXB	ENSG00000173674	EIF1AXB	ENSDARG00000057912	1	1	0	0.0108653	0.0108653
Nfu_g_1_010287	KLHL17	ENSG00000187961	KLHL17	ENSDARG00000037324	1	1	0	0.0108723	0.0108723
Nfu_g_1_001382	KCTD6B	ENSG00000168301	KCTD6B	ENSDARG00000023703	1	1	0	0.0108948	0.0108948
Nfu_g_1_018203	DNAL4	ENSG00000100246	DNAL4B	ENSDARG00000088841	1	1	0	0.01094	0.01094
Nfu_g_1_007809	SNRPE	ENSG00000182004	SNRPE	ENSDARG00000033175	1	1	0	0.01097	0.01097
Nfu_g_1_023437	CDK5R1B	ENSG00000176749	CDK5R1B	ENSDARG00000045087	1	1	0	0.01098	0.01098
Nfu_g_1_014536	ATP6V1BA	ENSG00000116039	ATP6V1BA	ENSDARG00000013443	1	1	0	0.0110603	0.0110603
Nfu_g_1_015188	SUMO3B	ENSG00000184900	SUMO3B	ENSDARG00000035993	1	1	0	0.01114	0.01114
Nfu_g_1_022206	SUPT4H1	ENSG00000213246	SUPT4H1	ENSDARG00000033143	1	1	0	0.01116	0.01116
Nfu_g_1_015811	TNPO2	ENSG00000105576	TNPO2	ENSDARG00000038239	1	1	0	0.0113311	0.0113311
Nfu_g_1_011594	PSMC2	ENSG00000161057	PSMC2	ENSDARG00000020101	1	1	0	0.0114213	0.0114213
Nfu_g_1_015842	EIF4A3	ENSG00000141543	EIF4A3	ENSDARG00000014472	1	1	0	0.0114691	0.0114592
Nfu_g_1_007006	PIK3CA	ENSG00000121879	PIK3CA (2 OF 2)	ENSDARG00000075947	1	1	0	0.01147	0.01147
Nfu_g_1_003204	RBPMS2	ENSG00000166831	RBPMS2 (1 OF 2)	ENSDARG00000045930	1	1	0	0.0115	0.0115
Nfu_g_1_015507	SNRPG	ENSG00000143977	SNRPG	ENSDARG00000078085	1	1	0	0.01153	0.01153
Nfu_g_1_021442	EMC3	ENSG00000125037	EMC3	ENSDARG00000020607	1	1	0	0.0115766	0.0115766
Nfu_g_1_014266	WDR45L	ENSG00000141580	WDR45L	ENSDARG00000021557	1	1	0	0.0116459	0.0116459
Nfu_g_1_016583	RBFOX3L	ENSG00000167281	RBFOX3 (1 OF 3)	ENSDARG00000010083	1	1	0	0.01174	0.01174
Nfu_g_1_019825	ACTB	ENSG00000075624	ACTB1	ENSDARG00000037746	1	1	0	0.0118058	0.0118058
Nfu_g_1_003246	DDB1	ENSG00000167986	DDB1 (2 OF 2)	ENSDARG00000089106	1	1	0	0.0118058	0.011786
Nfu_g_1_012884	C19H7ORF41	ENSG00000180354	C19H7ORF41	ENSDARG00000074505	1	1	0	0.01183	0.01183
Nfu_g_1_008922	UBE2G1B		UBE2G1B	ENSDARG00000069527	1	1	0	0.0118487	0.0118487
Nfu_g_1_002199	UBE2G2	ENSG00000184787	UBE2G2	ENSDARG00000025404	1	1	0	0.01195	0.01195
Nfu_g_1_019936	TUBA4A	ENSG00000127824	TUBA8L2	ENSDARG00000031164	1	1	0	0.01195	0.01195
Nfu_g_1_001094	RPS9	ENSG00000170889	RPS9	ENSDARG00000011405	1	1	0	0.0119573	0.0119573
Nfu_g_1_000220	APPBP2	ENSG00000062725	APPBP2	ENSDARG00000007566	1	1	0	0.0120683	0.0120683
Nfu_g_1_000259	TRAF4A	ENSG00000076604	TRAF4A	ENSDARG00000003963	1	1	0	0.012123	0.012123
Nfu_g_1_017798	SPOPLA	ENSG00000144228	SPOPLA	ENSDARG00000010563	1	1	0	0.01234	0.01234
Nfu_g_1_011983	RPS16	ENSG00000105193	RPS16	ENSDARG00000045487	1	1	0	0.01235	0.01235
Nfu_g_1_008275	PSMD7	ENSG00000103035	PSMD7	ENSDARG00000068076	1	1	0	0.0124117	0.0124117
Nfu_g_1_001338	TUBB5	ENSG00000196230	TUBB5	ENSDARG00000037997	1	1	0	0.0125225	0.0125225
Nfu_g_1_019454	PICK1	ENSG00000100151	PICK1	ENSDARG00000071152	1	1	0	0.0125384	0.0125384
Nfu_g_1_007825	XPO1B	ENSG00000082898	XPO1B	ENSDARG00000063229	1	1	0	0.0125552	0.0125552
Nfu_g_1_011342	DIP2C	ENSG00000151240	DIP2C	ENSDARG00000062154	1	1	0	0.012573	0.01255
Nfu_g_1_002019	TUBA1C	ENSG00000123416	TUBA1L	ENSDARG00000055216	1	1	0	0.012585	0.012585
Nfu_g_1_020130	PSMA8	ENSG00000154611	PSMA8	ENSDARG00000010965	1	1	0	0.0127144	0.0127144
Nfu_g_1_002358	UBA52	ENSG00000221983	UBA52	ENSDARG00000041435	1	1	0	0.0127234	0.0127234
Nfu_g_1_008007	ARNTL	ENSG00000133794	ARNTL1A	ENSDARG00000006791	1	1	0	0.0127442	0.0127442
Nfu_g_1_019729	POLR2F	ENSG00000100142	POLR2F	ENSDARG00000036625	1	1	0	0.01281	0.01281
Nfu_g_1_009004	COE2	ENSG00000221818	COE2	ENSDARG00000042525	1	1	0	0.01283	0.01283
Nfu_g_1_001483	Nfu_g_1_001483	ENSG00000197111	PCBP2	ENSDARG00000013184	1	1	0	0.0128977	0.0128977
Nfu_g_1_005309	HSPA8	ENSG00000109971	HSPA8	ENSDARG00000068992	1	1	0	0.013061	0.013061
Nfu_g_1_019804	PRPSAP2	ENSG00000141127	PRPSAP2	ENSDARG00000019326	1	1	0	0.0130685	0.0130685
Nfu_g_1_019893	LHX2B	ENSG00000106689	LHX2B	ENSDARG00000031222	1	1	0	0.01319	0.01319
Nfu_g_1_001368	MTOR	ENSG00000198793	MTOR	ENSDARG00000053196	1	1	0	0.0133071	0.0133071
Nfu_g_1_010775	KLHL11	ENSG00000178502	KLHL11	ENSDARG00000045130	1	1	0	0.0133109	0.0133109
Nfu_g_1_005936	GPR89B	ENSG00000117262	GPR89B	ENSDARG00000077983	1	1	0	0.0133371	0.0133371
Nfu_g_1_022064	PAX-6	ENSG00000007372	PAX6A	ENSDARG00000045045	1	1	0	0.0134394	0.0101145
Nfu_g_1_007008	EIF4A2	ENSG00000156976	EIF4A2	ENSDARG00000016477	1	1	0	0.0134765	0.0134765
Nfu_g_1_008101	KCND2	ENSG00000184408	KCND2	ENSDARG00000032799	1	1	0	0.01355	0.01355
Nfu_g_1_010673	NSA2	ENSG00000164346	NSA2	ENSDARG00000007708	1	1	0	0.01362	0.01362
Nfu_g_1_014043	CACNB4B	ENSG00000182389	CACNB4B	ENSDARG00000062174	1	1	0	0.01362	0.01362
Nfu_g_1_005081	DLG4	ENSG00000132535	DLG4 (2 OF 2)	ENSDARG00000041926	1	1	0	0.0136377	0.0136377
Nfu_g_1_006008	U2AF1	ENSG00000160201	U2AF1	ENSDARG00000015325	1	1	0	0.0136938	0.0136938
Nfu_g_1_021929	VSNL1A	ENSG00000163032	VSNL1A	ENSDARG00000023228	1	1	0	0.0138381	0.0138381
Nfu_g_1_021567	PSMA5	ENSG00000143106	PSMA5	ENSDARG00000003526	1	1	0	0.0138602	0.0138602
Nfu_g_1_014362	FBXO11A	ENSG00000138081	FBXO11A	ENSDARG00000059973	1	1	0	0.0138679	0.0138679
Nfu_g_1_008061	CCND2A	ENSG00000118971	CCND2A	ENSDARG00000051748	1	1	0	0.01387	0.01387
Nfu_g_1_002821	EEF1A1B	ENSG00000156508	EEF1A1B	ENSDARG00000069951	1	1	0	0.01389	0.01389
Nfu_g_1_016029	MAU2	ENSG00000129933	MAU2	ENSDARG00000042056	1	1	0	0.0139832	0.0139832
Nfu_g_1_021199	CR631124.1		CR631124.1	ENSDARG00000088837	1	1	0	0.0140361	0.0140361
Nfu_g_1_017791	SP9	ENSG00000217236	SP9	ENSDARG00000010462	1	1	0	0.0140662	0.0140662
Nfu_g_1_014647	PRPS1A	ENSG00000147224	PRPS1B	ENSDARG00000037506	1	1	0	0.0141001	0.0141001
Nfu_g_1_012108	HDAC3	ENSG00000171720	HDAC3	ENSDARG00000037514	1	1	0	0.0141007	0.0141007
Nfu_g_1_001087	NCAPD2	ENSG00000111653	ING4	ENSDARG00000030716	1	1	0	0.01414	0.01414
Nfu_g_1_020510	FZR1	ENSG00000105325	FZR1	ENSDARG00000015254	1	1	0	0.0141436	0.0141436
Nfu_g_1_006345	DBC1	ENSG00000078725	DBC1	ENSDARG00000078302	1	1	0	0.01421	0.01421
Nfu_g_1_005302	KLHL9	ENSG00000198642	KLHL9	ENSDARG00000086463	1	1	0	0.0143488	0.0143488
Nfu_g_1_019342	RPS2	ENSG00000140988	RPS2	ENSDARG00000077291	1	1	0	0.0143532	0.0143532
Nfu_g_1_017159	YPEL1	ENSG00000100027	YPEL1	ENSDARG00000035630	1	1	0	0.01437	0.01435
Nfu_g_1_016446	RPL35A	ENSG00000182899	RPL35A	ENSDARG00000088030	1	1	0	0.01453	0.01453
Nfu_g_1_011542	Nfu_g_1_011542		ZGC:85858	ENSDARG00000039008	1	1	0	0.01454	0.01454
Nfu_g_1_018829	LAPTM4A	ENSG00000068697	LAPTM4A	ENSDARG00000006397	1	1	0	0.0146061	0.0146061
Nfu_g_1_000557	KPNA4	ENSG00000186432	KPNA4	ENSDARG00000023190	1	1	0	0.01461	0.01461
Nfu_g_1_018566	VPS29	ENSG00000111237	VPS29	ENSDARG00000069521	1	1	0	0.0146327	0.0146327
Nfu_g_1_001773	CTNNB1	ENSG00000168036	CTNNB1	ENSDARG00000014571	1	1	0	0.014677	0.014677
Nfu_g_1_002231	POU4F2	ENSG00000151615	POU4F2	ENSDARG00000069737	1	1	0	0.0146776	0.0146776
Nfu_g_1_009863	KPNB1	ENSG00000108424	KPNB1	ENSDARG00000008680	1	1	0	0.0146873	0.0146873
Nfu_g_1_013049	ADCY8	ENSG00000155897	ADCY8	ENSDARG00000031783	1	1	1	0.0147897	0.0147897
Nfu_g_1_012628	PPP1R14B	ENSG00000173457	PPP1R14BB	ENSDARG00000030161	1	1	0	0.0148036	0.0148036
Nfu_g_1_010371	NFYA	ENSG00000001167	NFYAL	ENSDARG00000001621	1	1	0	0.0148242	0.0148242
Nfu_g_1_021537	ARL8B	ENSG00000134108	ARL8BA	ENSDARG00000006915	1	1	0	0.01486	0.01486
Nfu_g_1_021924	SNX6	ENSG00000129515	SNX6	ENSDARG00000058444	1	1	0	0.0148931	0.0148931
Nfu_g_1_000229	LHX1A	ENSG00000132130	LHX1A	ENSDARG00000014018	1	1	0	0.01491	0.01491
Nfu_g_1_012795	CBFB	ENSG00000067955	CBFB	ENSDARG00000040917	1	1	0	0.01493	0.01493
Nfu_g_1_003421	RNF2	ENSG00000121481	RNF2	ENSDARG00000010381	1	1	0	0.0149922	0.0149922
Nfu_g_1_016378	MB21D2	ENSG00000180611	MB21D2	ENSDARG00000077316	1	1	0	0.0152026	0.0152026
Nfu_g_1_008946	RNF122	ENSG00000133874	RNF122	ENSDARG00000063483	1	1	0	0.01526	0.01526
Nfu_g_1_021408	SMARCD1	ENSG00000066117	SMARCD1	ENSDARG00000019004	1	1	0	0.0152619	0.0152619
Nfu_g_1_009583	EMC4	ENSG00000128463	EMC4	ENSDARG00000086138	1	1	0	0.01528	0.01528
Nfu_g_1_009986	CELF3A	ENSG00000159409	CELF3A	ENSDARG00000034668	1	1	0	0.0153492	0.0153492
Nfu_g_1_018851	TMEM121	ENSG00000184986	TMEM121 (1 OF 2)	ENSDARG00000061562	1	1	0	0.0154673	0.0154673
Nfu_g_1_006200	CSNK2A1	ENSG00000101266	CK2A1	ENSDARG00000002082	1	1	0	0.0154905	0.0154905
Nfu_g_1_019586	RBX1	ENSG00000100387	RBX1	ENSDARG00000038030	1	1	0	0.015594	0.015594
Nfu_g_1_017237	SMARCB1	ENSG00000099956	SMARCB1A	ENSDARG00000033647	1	1	0	0.0156759	0.0156759
Nfu_g_1_010317	Nfu_g_1_010317	ENSG00000067560	RHOAB	ENSDARG00000094673	1	1	0	0.0156982	0.0156982
Nfu_g_1_001051	UBE2S	ENSG00000108106	UBE2S	ENSDARG00000031775	1	1	0	0.01581	0.01581
Nfu_g_1_010851	WDR45	ENSG00000196998	WDR45	ENSDARG00000090219	1	1	0	0.0158668	0.0158668
Nfu_g_1_004323	MKLN1	ENSG00000128585	MKLN1	ENSDARG00000025576	1	1	0	0.0158685	0.0158685
Nfu_g_1_023302	NHP2L1	ENSG00000100138	NHP2L1B	ENSDARG00000023299	1	1	0	0.0158728	0.0158728
Nfu_g_1_013109	RHEB		RHEBL1	ENSDARG00000039162	1	1	0	0.01592	0.01592
Nfu_g_1_014413	LDB1A	ENSG00000198728	LDB1A	ENSDARG00000010137	1	1	0	0.01598	0.01598
Nfu_g_1_018521	PPP2R5E	ENSG00000154001	PPP2R5EB	ENSDARG00000069118	1	1	0	0.0160532	0.0160532
Nfu_g_1_011413	EIF2S3	ENSG00000130741	EIF2S3	ENSDARG00000008292	1	1	0	0.0160622	0.0160622
Nfu_g_1_017604	KCNJ3	ENSG00000162989	KCNJ3 (2 OF 2)	ENSDARG00000077165	1	1	0	0.016065	0.016065
Nfu_g_1_005289	PPP3CA	ENSG00000138814	PPP3CA	ENSDARG00000004988	1	1	0	0.016086	0.016086
Nfu_g_1_018483	EIF3D	ENSG00000100353	EIF3D	ENSDARG00000021257	1	1	0	0.0160966	0.0160966
Nfu_g_1_023415	PSMC5	ENSG00000087191	PSMC5	ENSDARG00000015315	1	1	0	0.0162139	0.0162139
Nfu_g_1_000406	RNF7	ENSG00000114125	RNF7	ENSDARG00000055524	1	1	0	0.0162155	0.0162155
Nfu_g_1_015021	FYNA	ENSG00000010810	FYNA	ENSDARG00000011370	1	1	0	0.0163031	0.0163031
Nfu_g_1_007958	CK2A2B	ENSG00000070770	CK2A2B	ENSDARG00000013582	1	1	0	0.0163484	0.0163484
Nfu_g_1_014280	PCBP3	ENSG00000183570	PCBP3	ENSDARG00000054378	1	1	0	0.0163825	0.0163825
Nfu_g_1_015384	CU695076.1	ENSG00000171217	CLDN20 (2 OF 2)	ENSDARG00000077430	1	1	0	0.01649	0.01649
Nfu_g_1_000779	SOX14	ENSG00000168875	SOX14	ENSDARG00000070929	1	1	0	0.0166219	0.0166219
Nfu_g_1_000726	VPS26B	ENSG00000151502	VPS26BL	ENSDARG00000055433	1	1	0	0.0167903	0.0167903
Nfu_g_1_011975	LIN7A	ENSG00000111052	LIN7A	ENSDARG00000013414	1	1	0	0.0168915	0.0168915
Nfu_g_1_009329	ANAPC7	ENSG00000196510	ANAPC7	ENSDARG00000063005	1	1	0	0.0169088	0.0169088
Nfu_g_1_005209	FAM76B	ENSG00000077458	FAM76B	ENSDARG00000012432	1	1	0	0.0169198	0.0135568
Nfu_g_1_010830	ATP6V1B2	ENSG00000147416	ATP6V1B2	ENSDARG00000043465	1	1	0	0.01699	0.01699
Nfu_g_1_013921	PTP4A1	ENSG00000112245	PTP4A1	ENSDARG00000006242	1	1	0	0.0170497	0.0170497
Nfu_g_1_014135	POLR2A	ENSG00000181222	POLR2A	ENSDARG00000076177	1	1	0	0.0170778	0.0170778
Nfu_g_1_012084	CR396586.1	ENSG00000205279	CTXN3	ENSDARG00000033508	1	1	0	0.01712	0.01712
Nfu_g_1_006098	GRIA4B	ENSG00000152578	GRIA4B	ENSDARG00000059368	1	1	0	0.0171811	0.0171811
Nfu_g_1_019161	CDK9	ENSG00000136807	CDK9	ENSDARG00000044811	1	1	0	0.0171925	0.0171925
Nfu_g_1_004290	RAN	ENSG00000132341	RAN	ENSDARG00000057026	1	1	0	0.0172361	0.0172361
Nfu_g_1_014914	FAM199X	ENSG00000123575	FAM199X	ENSDARG00000009982	1	1	0	0.0172411	0.0172411
Nfu_g_1_007952	SF3B3	ENSG00000189091	SF3B3 (1 OF 2)	ENSDARG00000003969	1	1	0	0.017256	0.017256
Nfu_g_1_012200	MOB1BB	ENSG00000114978	MOB1BB	ENSDARG00000012953	1	1	0	0.0174626	0.0174626
Nfu_g_1_005861	GSK3B	ENSG00000082701	GSK3B	ENSDARG00000017803	1	1	0	0.0175018	0.0175018
Nfu_g_1_013097	JAZF1A	ENSG00000153814	JAZF1A	ENSDARG00000036243	1	1	0	0.017503	0.017503
Nfu_g_1_001189	SCRT1	ENSG00000170616	SCRT1A	ENSDARG00000023261	1	1	0	0.0175048	0.0175048
Nfu_g_1_001457	SYT2A	ENSG00000143858	SYT2A	ENSDARG00000025206	1	1	0	0.0175491	0.0175491
Nfu_g_1_022196	RUVBL2	ENSG00000183207	RUVBL2	ENSDARG00000055639	1	1	0	0.0175974	0.0175974
Nfu_g_1_020210	KLHL14	ENSG00000197705	KLHL14	ENSDARG00000045275	1	1	0	0.0177803	0.0177803
Nfu_g_1_011625	CELF2	ENSG00000048740	CELF2	ENSDARG00000002131	1	1	0	0.0177814	0.0177814
Nfu_g_1_011437	CUL1B	ENSG00000055130	CUL1A	ENSDARG00000019239	1	1	0	0.0178417	0.0178417
Nfu_g_1_012648	RPL27	ENSG00000131469	RPL27	ENSDARG00000015128	1	1	0	0.017871	0.017871
Nfu_g_1_001621	BCAS2	ENSG00000116752	BCAS2	ENSDARG00000043631	1	1	0	0.01792	0.01792
Nfu_g_1_010703	BTF3	ENSG00000145741	BTF3	ENSDARG00000035400	1	1	0	0.0179499	0.0179201
Nfu_g_1_000484	DUSP14	ENSG00000161326	DUSP14	ENSDARG00000057625	1	1	0	0.0180506	0.0180309
Nfu_g_1_015546	TAF13	ENSG00000197780	TAF13	ENSDARG00000070834	1	1	0	0.01821	0.01821
Nfu_g_1_003997	LIN7C	ENSG00000148943	LIN7C	ENSDARG00000027322	1	1	0	0.0182248	0.0182248
Nfu_g_1_004381	CHRNA6	ENSG00000147434	CHRNA6	ENSDARG00000055559	1	1	0	0.0183295	0.0183295
Nfu_g_1_017116	ITM1	ENSG00000134910	ITM1	ENSDARG00000053832	1	1	0	0.0184849	0.0184849
Nfu_g_1_002533	ENC1L		ENC1L	ENSDARG00000058322	1	1	0	0.0185041	0.0185041
Nfu_g_1_007653	PRKACAA	ENSG00000072062	PRKACAA	ENSDARG00000014134	1	1	0	0.0185641	0.0185344
Nfu_g_1_013408	RSU1	ENSG00000148484	RSU1	ENSDARG00000045279	1	1	0	0.01857	0.01857
Nfu_g_1_016895	GPR78	ENSG00000155269	GPR78 (1 OF 2)	ENSDARG00000077645	1	1	0	0.01857	0.01857
Nfu_g_1_002361	ACTL6A	ENSG00000136518	ACTL6A	ENSDARG00000070828	1	1	0	0.018591	0.018591
Nfu_g_1_002522	NR5A2	ENSG00000116833	NR5A2	ENSDARG00000042556	1	1	0	0.01865	0.01865
Nfu_g_1_002444	LHX9	ENSG00000143355	LHX9	ENSDARG00000056979	1	1	0	0.0187083	0.0187083
Nfu_g_1_012870	ILF2	ENSG00000143621	ILF2	ENSDARG00000014591	1	1	0	0.0187614	0.0187614
Nfu_g_1_004712	LEPROTL1	ENSG00000104660	LEPROTL1	ENSDARG00000087172	1	1	0	0.01879	0.01879
Nfu_g_1_004202	RPL30	ENSG00000156482	RPL30	ENSDARG00000035871	1	1	0	0.0188313	0.0188313
Nfu_g_1_002977	OTX1B	ENSG00000115507	OTX1B	ENSDARG00000094992	1	1	0	0.01893	0.01893
Nfu_g_1_009104	LSM1	ENSG00000175324	LSM1	ENSDARG00000043177	1	1	0	0.0189506	0.01888
Nfu_g_1_003532	WNT7BB	ENSG00000188064	WNT7BB	ENSDARG00000071107	1	1	0	0.0190056	0.0190056
Nfu_g_1_016255	NKAIN1	ENSG00000084628	NKAIN1	ENSDARG00000006859	1	1	0	0.0190427	0.0190427
Nfu_g_1_000168	RPS25	ENSG00000118181	RPS25	ENSDARG00000041811	1	1	0	0.01905	0.01905
Nfu_g_1_018971	GPHNB	ENSG00000171723	GPHNB	ENSDARG00000061586	1	1	0	0.0190604	0.0190604
Nfu_g_1_016390	LRFN3	ENSG00000126243	LRFN3	ENSDARG00000039500	1	1	0	0.0191392	0.0191392
Nfu_g_1_001257	CACNG8B	ENSG00000142408	CACNG8B	ENSDARG00000070626	1	1	0	0.0191895	0.0191895
Nfu_g_1_004217	FP102191.1		FP102191.1	ENSDARG00000026095	1	1	0	0.0192091	0.0192091
Nfu_g_1_021889	GPS1	ENSG00000169727	GPS1	ENSDARG00000040650	1	1	0	0.0192583	0.0192583
Nfu_g_1_013832	UBE2KA	ENSG00000078140	UBE2KB	ENSDARG00000013505	1	1	0	0.0192751	0.0192751
Nfu_g_1_012065	YEATS4	ENSG00000127337	YEATS4	ENSDARG00000045874	1	1	0	0.01928	0.01928
Nfu_g_1_019478	FAM195B	ENSG00000225663	FAM195B	ENSDARG00000078383	1	1	0	0.019477	0.019477
Nfu_g_1_016652	CPLX2	ENSG00000145920	CPLX2	ENSDARG00000061918	1	1	0	0.0195	0.0195
Nfu_g_1_002264	UPF1	ENSG00000005007	UPF1	ENSDARG00000016302	1	1	0	0.0195537	0.0195537
Nfu_g_1_000741	ANAPC15	ENSG00000110200	ANAPC15	ENSDARG00000060472	1	1	0	0.0195548	0.0195548
Nfu_g_1_004595	POLR2GL	ENSG00000168002	POLR2GL	ENSDARG00000056127	1	1	0	0.0195705	0.0195705
Nfu_g_1_004621	2006-09-01	ENSG00000125354	2006-09-01	ENSDARG00000010721	1	1	0	0.0196154	0.0196154
Nfu_g_1_020212	SLC1A7A	ENSG00000162383	SLC1A7A	ENSDARG00000034940	1	1	0	0.0196336	0.0196336
Nfu_g_1_007920	ARIH1	ENSG00000166233	ARIH1	ENSDARG00000003616	1	1	0	0.0196367	0.0196367
Nfu_g_1_008241	VPS4A	ENSG00000119541	VPS4B	ENSDARG00000069175	1	1	0	0.019643	0.019643
Nfu_g_1_022914	RARAB	ENSG00000131759	RARAB	ENSDARG00000034893	1	1	0	0.0196949	0.0196949
Nfu_g_1_008751	CASK	ENSG00000147044	CASK	ENSDARG00000059809	1	1	0	0.0197034	0.0197034
Nfu_g_1_006487	ORAI1B	ENSG00000182500	ORAI1B	ENSDARG00000004154	1	1	0	0.0197358	0.01968
Nfu_g_1_007820	EMX2	ENSG00000170370	EMX2	ENSDARG00000039701	1	1	0	0.0197523	0.0197523
Nfu_g_1_008357	GRO2	ENSG00000104953	GRO2	ENSDARG00000002787	1	1	0	0.0197664	0.0197664
Nfu_g_1_009090	Nfu_g_1_009090		SI:DKEYP-66D7.5	ENSDARG00000027587	1	1	0	0.0197817	0.0197817
Nfu_g_1_000799	DR1	ENSG00000117505	DR1	ENSDARG00000059752	1	1	0	0.0198561	0.0198561
Nfu_g_1_007943	SEPHS1	ENSG00000086475	SEPHS1	ENSDARG00000058292	1	1	0	0.0198703	0.0198703
Nfu_g_1_015203	KLHL28	ENSG00000179454	KLHL28	ENSDARG00000063447	1	1	0	0.0198838	0.0198838
Nfu_g_1_020087	PTBP2B	ENSG00000117569	PTBP2B	ENSDARG00000015901	1	1	0	0.01989	0.01989
Nfu_g_1_018739	EIF2S1B	ENSG00000134001	EIF2S1	ENSDARG00000052178	1	1	0	0.0198967	0.0198967
Nfu_g_1_017232	MED27	ENSG00000160563	MED27	ENSDARG00000009681	1	1	0	0.0199	0.0199
Nfu_g_1_004497	PDZD11	ENSG00000120509	PDZD11	ENSDARG00000053194	1	1	0	0.01991	0.01991
Nfu_g_1_018232	GUCY1B3	ENSG00000061918	GUCY1B3	ENSDARG00000086790	1	1	0	0.0199374	0.0199374
Nfu_g_1_009627	KLC2	ENSG00000174996	KLC2	ENSDARG00000075485	1	1	0	0.02008	0.02008
Nfu_g_1_023072	Nfu_g_1_023072	ENSG00000087152	BX547998.1	ENSDARG00000079131	1	1	0	0.02009	0.02009
Nfu_g_1_009081	VCP	ENSG00000165280	VCP	ENSDARG00000020008	1	1	0	0.0202048	0.0202048
Nfu_g_1_011204	CABZ01088933.1	ENSG00000186318	BACE1	ENSDARG00000007177	1	1	0	0.020238	0.020238
Nfu_g_1_001264	U2AF2	ENSG00000063244	U2AF2B	ENSDARG00000011740	1	1	0	0.0202381	0.0202381
Nfu_g_1_023478	CAB39	ENSG00000135932	CAB39	ENSDARG00000043451	1	1	0	0.0202442	0.0202442
Nfu_g_1_014960	ESRRB	ENSG00000119715	ESRRB	ENSDARG00000040151	1	1	0	0.0204151	0.0204151
Nfu_g_1_015345	WDR20B	ENSG00000140153	WDR20 (1 OF 2)	ENSDARG00000079220	1	1	0	0.0205137	0.0205137
Nfu_g_1_014136	CTDNEP1	ENSG00000175826	CTDNEP1A	ENSDARG00000016519	1	1	1	0.0205742	0.0205742
Nfu_g_1_018614	RAB6BA		RAB6BA	ENSDARG00000034522	1	1	0	0.0205831	0.0205831
Nfu_g_1_000194	POLR2I	ENSG00000105258	POLR2I	ENSDARG00000040443	1	1	0	0.0205876	0.0205876
Nfu_g_1_005939	MAN1A2	ENSG00000198162	MAN1A2	ENSDARG00000041728	1	1	0	0.0206079	0.0206079
Nfu_g_1_021523	GNAI2B	ENSG00000114353	GNAI2L	ENSDARG00000018174	1	1	0	0.02064	0.02064
Nfu_g_1_008257	LMO2	ENSG00000135363	LMO2	ENSDARG00000095019	1	1	0	0.0207437	0.0207437
Nfu_g_1_006082	ARRB2	ENSG00000141480	ARRB2B	ENSDARG00000011545	1	1	0	0.0208487	0.0208487
Nfu_g_1_000659	PPP2R1B	ENSG00000137713	PPP2R1A	ENSDARG00000007791	1	1	0	0.0209078	0.0209078
Nfu_g_1_010090	CACNG7A	ENSG00000105605	CACNG7A	ENSDARG00000063006	1	1	0	0.0209227	0.0209227
Nfu_g_1_020442	RAB6BB	ENSG00000154917	RAB6BB	ENSDARG00000031343	1	1	0	0.02096	0.02095
Nfu_g_1_002963	WNT8B	ENSG00000075290	WNT8B	ENSDARG00000006911	1	1	0	0.0211771	0.0211771
Nfu_g_1_004593	GABRB2	ENSG00000145864	GABRB2	ENSDARG00000079586	1	1	0	0.0212387	0.0212387
Nfu_g_1_009294	RORB	ENSG00000198963	RORB	ENSDARG00000033498	1	1	0	0.0212487	0.0212487
Nfu_g_1_007200	RPTOR	ENSG00000141564	RPTOR	ENSDARG00000059879	1	1	0	0.0212758	0.0212758
Nfu_g_1_015131	Nfu_g_1_015131	ENSG00000078304	PPP2R5CB	ENSDARG00000031200	1	1	0	0.0213494	0.0213494
Nfu_g_1_009564	CLCN3	ENSG00000109572	CLCN3	ENSDARG00000003269	1	1	0	0.0213563	0.0213563
Nfu_g_1_016152	CH1073-291C23.1	ENSG00000205221	CH1073-291C23.1	ENSDARG00000063631	1	1	0	0.02143	0.02143
Nfu_g_1_008519	DET1	ENSG00000140543	DET1	ENSDARG00000006145	1	1	0	0.0214438	0.0214438
Nfu_g_1_019316	BX571714.2		BX571714.2	ENSDARG00000037967	1	1	0	0.02145	0.02145
Nfu_g_1_017328	SUDS3	ENSG00000111707	SUDS3	ENSDARG00000073737	1	1	0	0.02151	0.02151
Nfu_g_1_005057	CNIH2	ENSG00000174871	CNIH2	ENSDARG00000043662	1	1	0	0.021513	0.021513
Nfu_g_1_021992	2002-09-01	ENSG00000168385	2002-09-01	ENSDARG00000027590	1	1	0	0.0216255	0.0150945
Nfu_g_1_001904	GPR173	ENSG00000184194	GPR173	ENSDARG00000042922	1	1	0	0.0216449	0.021635
Nfu_g_1_004190	C19H6ORF62	ENSG00000112308	C19H6ORF62	ENSDARG00000093406	1	1	0	0.02179	0.02179
Nfu_g_1_007550	CT573476.1		CT573476.1	ENSDARG00000077915	1	1	0	0.0218	0.0218
Nfu_g_1_010697	OLFM1A	ENSG00000130558	OLFM1A	ENSDARG00000018270	1	1	0	0.0218337	0.0218337
Nfu_g_1_008144	C5HXORF56	ENSG00000018610	C5HXORF56	ENSDARG00000067981	1	1	0	0.0218493	0.0218493
Nfu_g_1_004736	FBXW11	ENSG00000072803	FBXW11B	ENSDARG00000017230	1	1	0	0.0219882	0.0219882
Nfu_g_1_022074	AL929115.2	ENSG00000166188	ZNF319	ENSDARG00000062401	1	1	0	0.0220604	0.0220604
Nfu_g_1_009256	GALNT9	ENSG00000182870	GALNT9	ENSDARG00000006832	1	1	0	0.0220776	0.0220776
Nfu_g_1_011857	CABZ01083827.1	ENSG00000130037	KCNA5	ENSDARG00000061753	1	1	0	0.0220815	0.0220815
Nfu_g_1_008432	KRAS	ENSG00000133703	KRAS	ENSDARG00000010844	1	1	0	0.0221598	0.0221598
Nfu_g_1_007808	RPS4X	ENSG00000198034	RPS4X	ENSDARG00000014690	1	1	0	0.0222649	0.0222649
Nfu_g_1_017121	C10H12ORF44	ENSG00000123395	C10H12ORF44	ENSDARG00000043287	1	1	0	0.0222746	0.0222746
Nfu_g_1_004556	THOC3	ENSG00000051596	THOC3	ENSDARG00000056517	1	1	0	0.0223248	0.0223248
Nfu_g_1_023515	TADA2B	ENSG00000173011	TADA2B	ENSDARG00000003769	1	1	0	0.0223512	0.0223512
Nfu_g_1_007212	TECRB	ENSG00000099797	TECRB	ENSDARG00000025904	1	1	0	0.022436	0.022436
Nfu_g_1_018335	GRIN1A	ENSG00000176884	GRIN1A	ENSDARG00000027828	1	1	0	0.0224626	0.0224626
Nfu_g_1_005342	PURA	ENSG00000185129	PURA	ENSDARG00000067591	1	1	0	0.0224825	0.0224825
Nfu_g_1_011327	CHST2B	-	-	-	1	1	0	0.0224974	0.0224974
Nfu_g_1_007674	OLFM2A	ENSG00000105088	OLFM2A	ENSDARG00000077847	1	1	0	0.0225209	0.0225209
Nfu_g_1_003599	PPP2R2BA	ENSG00000074211	PPP2R2BA	ENSDARG00000044334	1	1	0	0.0225291	0.0225191
Nfu_g_1_000459	RPS6KB1B	ENSG00000108443	RPS6KB1B	ENSDARG00000058230	1	1	0	0.02257	0.02257
Nfu_g_1_006992	USP46	ENSG00000109189	USP46	ENSDARG00000045343	1	1	0	0.0226639	0.0226639
Nfu_g_1_009884	RAD51	ENSG00000051180	RAD51	ENSDARG00000041411	1	1	0	0.0228062	0.0228062
Nfu_g_1_012050	Nfu_g_1_012050	ENSG00000111218	PRMT8B	ENSDARG00000045760	1	1	0	0.0228777	0.0228777
Nfu_g_1_010356	ASB8	ENSG00000177981	ASB8	ENSDARG00000003383	1	1	0	0.0228943	0.0228943
Nfu_g_1_015941	TMEM63BB	ENSG00000137216	TMEM63BA	ENSDARG00000003836	1	1	0	0.0229284	0.0229185
Nfu_g_1_005516	SRP9	ENSG00000143742	SRP9	ENSDARG00000042851	1	1	0	0.02293	0.02293
Nfu_g_1_018721	RPS12	ENSG00000112306	RPS12	ENSDARG00000036875	1	1	0	0.0229706	0.0229706
Nfu_g_1_012657	GLYR1	ENSG00000140632	GLYR1	ENSDARG00000037897	1	1	0	0.0230536	0.0230536
Nfu_g_1_021851	TMX1	ENSG00000139921	TMX1	ENSDARG00000019487	1	1	0	0.02312	0.02312
Nfu_g_1_020503	TLK1B	ENSG00000198586	TLK1B	ENSDARG00000059190	1	1	0	0.023126	0.023126
Nfu_g_1_020476	ATP6V1H	ENSG00000047249	ATP6V1H	ENSDARG00000006370	1	1	0	0.0231266	0.0231266
Nfu_g_1_019296	CU639413.3	ENSG00000133627	ACTR3B	ENSDARG00000008790	1	1	0	0.0231294	0.0231294
Nfu_g_1_006986	DCUN1D4	ENSG00000109184	DCUN1D4	ENSDARG00000092394	1	1	0	0.02317	0.02317
Nfu_g_1_014874	POU3F4	ENSG00000184486	POU3F2	ENSDARG00000076262	1	1	0	0.02317	0.02317
Nfu_g_1_003332	GRO1	ENSG00000140332	GRO1	ENSDARG00000069006	1	1	0	0.0232055	0.0232055
Nfu_g_1_016081	MBD3B	ENSG00000071655	MBD3B	ENSDARG00000042029	1	1	0	0.023229	0.023229
Nfu_g_1_008022	GNB5A	ENSG00000069966	GNB5A	ENSDARG00000092921	1	1	0	0.0233435	0.0233435
Nfu_g_1_005158	RNF121	ENSG00000137522	RNF121	ENSDARG00000060282	1	1	0	0.0233478	0.0233478
Nfu_g_1_021526	FAM72B	ENSG00000188610	FAM72B	ENSDARG00000070621	1	1	0	0.02341	0.02341
Nfu_g_1_023525	PPP1CBL	ENSG00000213639	PPP1CB	ENSDARG00000044153	1	1	0	0.02344	0.02344
Nfu_g_1_021786	GNG2	ENSG00000186469	GNG2	ENSDARG00000056831	1	1	0	0.0235519	0.0235519
Nfu_g_1_006118	CUL5B	ENSG00000166266	CUL5A	ENSDARG00000069742	1	1	0	0.0235865	0.0235865
Nfu_g_1_020488	MCM6	ENSG00000076003	MCM6	ENSDARG00000057683	1	1	0	0.02361	0.02361
Nfu_g_1_001663	GID8A	ENSG00000101193	GID8B	ENSDARG00000037589	1	1	0	0.0237107	0.0237107
Nfu_g_1_011453	MC4R	ENSG00000166603	MC4R	ENSDARG00000015515	1	1	0	0.0237171	0.0237171
Nfu_g_1_009938	LIMS2	ENSG00000169756	LIMS1	ENSDARG00000026985	1	1	0	0.0237301	0.0237301
Nfu_g_1_019515	THRA	ENSG00000126351	THRAB	ENSDARG00000052654	1	1	0	0.02381	0.02381
Nfu_g_1_011218	ATP8A2	ENSG00000132932	ATP8A2	ENSDARG00000077492	1	1	0	0.02396	0.02396
Nfu_g_1_001489	WNT7A	ENSG00000154764	WNT7AA	ENSDARG00000044827	1	1	0	0.024	0.024
Nfu_g_1_023106	PSMD11B	ENSG00000108671	PSMD11B	ENSDARG00000005134	1	1	0	0.024058	0.024058
Nfu_g_1_002170	TRAF7	ENSG00000131653	TRAF7	ENSDARG00000060207	1	1	0	0.0240738	0.0240738
Nfu_g_1_010036	Nfu_g_1_010036	ENSG00000168036	CTNNB1	ENSDARG00000014571	1	1	0	0.0240759	0.0240759
Nfu_g_1_008742	GABRB3	ENSG00000166206	GABRB3	ENSDARG00000023771	1	1	0	0.02408	0.01286
Nfu_g_1_008928	TCF7L1	ENSG00000152284	TCF7L1A	ENSDARG00000038159	1	1	0	0.02408	0.02408
Nfu_g_1_019376	SMURF1	ENSG00000198742	SMURF1	ENSDARG00000016086	1	1	0	0.0242467	0.0242467
Nfu_g_1_008954	RAB35	ENSG00000111737	RAB35	ENSDARG00000058425	1	1	0	0.0243398	0.0243398
Nfu_g_1_004064	RRAS2	ENSG00000133818	RRAS2	ENSDARG00000036252	1	1	0	0.0244203	0.0244203
Nfu_g_1_009186	LZTR1	ENSG00000099949	LZTR1	ENSDARG00000015905	1	1	0	0.0244493	0.0244493
Nfu_g_1_015704	CNOT8	ENSG00000155508	CNOT8	ENSDARG00000020043	1	1	0	0.0245105	0.0245105
Nfu_g_1_010054	RNF5	ENSG00000204308	RNF5	ENSDARG00000075606	1	1	0	0.0245443	0.0245345
Nfu_g_1_005933	XPO4	ENSG00000132953	XPO4	ENSDARG00000010281	1	1	0	0.0245787	0.0245787
Nfu_g_1_023273	COPS3	ENSG00000141030	COPS3	ENSDARG00000008623	1	1	0	0.0245813	0.0245616
Nfu_g_1_010258	NAA10	ENSG00000102030	NAA10	ENSDARG00000071060	1	1	0	0.0245922	0.0245922
Nfu_g_1_018230	CXXC4	ENSG00000168772	CXXC4	ENSDARG00000077817	1	1	0	0.02468	0.02468
Nfu_g_1_012354	HSP90AA1.2	ENSG00000080824	HSP90AA1.2	ENSDARG00000024746	1	1	0	0.0248459	0.0248459
Nfu_g_1_016134	KLC4	ENSG00000137171	KLC4 (2 OF 2)	ENSDARG00000020635	1	1	0	0.0248463	0.0248463
Nfu_g_1_019447	GRB2B	ENSG00000177885	GRB2B	ENSDARG00000038059	1	1	0	0.0249002	0.0249002
Nfu_g_1_003963	COPB1	ENSG00000129083	COPB1	ENSDARG00000056557	1	1	1	0.0249032	0.0249032
Nfu_g_1_016955	CDC73	ENSG00000134371	CDC73	ENSDARG00000020201	1	1	0	0.02496	0.02496
Nfu_g_1_015272	TMEM39B	ENSG00000121775	TMEM39B	ENSDARG00000018956	1	1	0	0.02518	0.02518
Nfu_g_1_004461	COPS6	ENSG00000168090	COPS6	ENSDARG00000079173	1	1	0	0.0251933	0.0251933
Nfu_g_1_005111	GNB2	ENSG00000172354	GNB2	ENSDARG00000035357	1	1	0	0.02521	0.02521
Nfu_g_1_021233	MCM2	ENSG00000073111	MCM2	ENSDARG00000015911	1	1	0	0.0252439	0.0252439
Nfu_g_1_015115	MTFR1L	ENSG00000117640	FAM54B	ENSDARG00000003940	1	1	0	0.02528	0.02528
Nfu_g_1_000077	STUB1	ENSG00000103266	STUB1	ENSDARG00000045228	1	1	0	0.0253745	0.0253745
Nfu_g_1_001599	PRPF6	ENSG00000101161	C20ORF14	ENSDARG00000091367	1	1	0	0.0255272	0.0255272
Nfu_g_1_016674	ODZ2	ENSG00000145934	ODZ2 (3 OF 3)	ENSDARG00000037122	1	1	1	0.0255496	0.0219286
Nfu_g_1_011360	CDK8	ENSG00000132964	CDK8	ENSDARG00000016496	1	1	0	0.0256305	0.0256305
Nfu_g_1_011938	CNOT2	ENSG00000111596	CNOT2	ENSDARG00000061802	1	1	0	0.02566	0.02566
Nfu_g_1_019062	TFAP2B	ENSG00000008196	TFAP2B	ENSDARG00000012667	1	1	0	0.0257128	0.0257128
Nfu_g_1_016786	FBL	ENSG00000105202	FBL	ENSDARG00000053912	1	1	0	0.0257764	0.0257764
Nfu_g_1_015449	PLOD3	ENSG00000106397	PLOD3 (2 OF 2)	ENSDARG00000060715	1	1	0	0.0258	0.0258
Nfu_g_1_000185	KCNJ5	ENSG00000120457	KCNJ5	ENSDARG00000061014	1	1	0	0.0258159	0.0258159
Nfu_g_1_007998	OLA.4950	ENSG00000171956	FOXB1.2	ENSDARG00000089042	1	1	0	0.0258247	0.0224162
Nfu_g_1_013686	CHIC2	ENSG00000109220	CHIC2	ENSDARG00000022690	1	1	0	0.0258462	0.0258462
Nfu_g_1_000897	BARHL2	ENSG00000143032	BARHL2	ENSDARG00000070129	1	1	0	0.02587	0.02587
Nfu_g_1_013101	SF3A3	ENSG00000183431	SF3A3	ENSDARG00000056447	1	1	0	0.0258724	0.0258724
Nfu_g_1_008588	RSPRY1	ENSG00000159579	RSPRY1	ENSDARG00000062558	1	1	0	0.025926	0.025926
Nfu_g_1_006568	SPPL3	ENSG00000157837	SPPL3	ENSDARG00000025220	1	1	0	0.0261275	0.0261275
Nfu_g_1_003262	RASA3	ENSG00000185989	RASA3	ENSDARG00000063371	1	1	0	0.0262528	0.0262528
Nfu_g_1_012945	DLX6A	ENSG00000006377	DLX6A	ENSDARG00000042291	1	1	0	0.02641	0.02641
Nfu_g_1_016730	PSMC4	ENSG00000013275	PSMC4	ENSDARG00000027099	1	1	0	0.0264238	0.0264238
Nfu_g_1_016216	CYHR1	ENSG00000187954	CYHR1	ENSDARG00000061057	1	1	0	0.0265627	0.0265627
Nfu_g_1_003938	TSPAN3B	ENSG00000140391	TSPAN3A	ENSDARG00000034753	1	1	0	0.02657	0.02657
Nfu_g_1_001837	CPSF3L	ENSG00000127054	CPSF3L	ENSDARG00000025212	1	1	0	0.0266007	0.0266007
Nfu_g_1_022175	AP2B1	ENSG00000006125	AP2B1	ENSDARG00000035152	1	1	0	0.0266216	0.0266116
Nfu_g_1_016231	PUM1	ENSG00000134644	PUM1	ENSDARG00000023145	1	1	0	0.0267298	0.0267298
Nfu_g_1_019425	NAT15	ENSG00000122390	NAT15	ENSDARG00000061185	1	1	0	0.02685	0.02685
Nfu_g_1_002594	DDA1	ENSG00000130311	DDA1	ENSDARG00000076074	1	1	0	0.0268581	0.0163162
Nfu_g_1_010752	UFC1	ENSG00000143222	UFC1	ENSDARG00000022340	1	1	0	0.0268826	0.0268826
Nfu_g_1_007888	TM9SF3	ENSG00000077147	TM9SF3	ENSDARG00000028748	1	1	0	0.0270153	0.0270153
Nfu_g_1_012105	ENO3	ENSG00000108515	ENO3	ENSDARG00000039007	1	1	0	0.0270381	0.0270381
Nfu_g_1_010761	GJC1	ENSG00000182963	GJC1	ENSDARG00000077563	1	1	0	0.0270549	0.0270549
Nfu_g_1_023200	DHX8	ENSG00000067596	DHX8	ENSDARG00000054707	1	1	0	0.0271843	0.0271843
Nfu_g_1_020695	VPS28	ENSG00000160948	VPS28	ENSDARG00000045949	1	1	0	0.027192	0.027192
Nfu_g_1_011960	ANKS1B	ENSG00000185046	ANKS1B	ENSDARG00000003512	1	1	0	0.0272024	0.0272024
Nfu_g_1_015717	SGCD	ENSG00000170624	SGCD	ENSDARG00000009789	1	1	0	0.0272031	0.0272031
Nfu_g_1_003389	HPCAL4	ENSG00000116983	HPCAL4	ENSDARG00000070491	1	1	0	0.02722	0.02722
Nfu_g_1_011773	PARP11	ENSG00000059378	PARP12 (1 OF 2)	ENSDARG00000045921	1	1	0	0.027247	0.027247
Nfu_g_1_015066	EVLA	ENSG00000196405	EVLA	ENSDARG00000035650	1	1	0	0.02729	0.02729
Nfu_g_1_022164	NF2B		NF2B	ENSDARG00000025567	1	1	0	0.027353	0.027353
Nfu_g_1_018979	NR2E1	ENSG00000112333	NR2E1	ENSDARG00000017107	1	1	0	0.0273619	0.0273619
Nfu_g_1_001184	SEC61B	ENSG00000106803	SEC61B	ENSDARG00000076568	1	1	0	0.02748	0.02748
Nfu_g_1_010753	SPNA2	ENSG00000197694	SPNA2	ENSDARG00000019231	1	1	0	0.0277405	0.0277405
Nfu_g_1_012201	ANKRA2	ENSG00000164331	ANKRA2	ENSDARG00000035399	1	1	0	0.0277586	0.0277586
Nfu_g_1_014848	HPRT1	ENSG00000165704	HPRT1	ENSDARG00000008884	1	1	0	0.0279322	0.0279123
Nfu_g_1_014439	MARCH5	ENSG00000198060	MARCH5	ENSDARG00000032552	1	1	0	0.0279608	0.0279608
Nfu_g_1_008528	SYT9B	ENSG00000170743	SYT9B	ENSDARG00000029239	1	1	0	0.02813	0.02813
Nfu_g_1_002317	UCHL5	ENSG00000116750	UCHL5	ENSDARG00000042635	1	1	0	0.0281654	0.0281654
Nfu_g_1_008681	ATP5B	ENSG00000110955	ATP5B	ENSDARG00000070083	1	1	0	0.0281654	0.0281654
Nfu_g_1_022290	HCK	ENSG00000101336	HCK	ENSDARG00000058647	1	1	0	0.02819	0.02819
Nfu_g_1_008778	RND3A	ENSG00000115963	RND3A	ENSDARG00000076799	1	1	0	0.02821	0.02821
Nfu_g_1_014333	PARVAA	ENSG00000197702	PARVAA	ENSDARG00000043710	1	1	0	0.0283007	0.0283007
Nfu_g_1_022190	PAFAH1B1B	ENSG00000007168	PAFAH1B1B	ENSDARG00000026595	1	1	0	0.0283992	0.0283992
Nfu_g_1_012111	DVL2	ENSG00000004975	DVL2	ENSDARG00000056184	1	1	0	0.0284	0.0284
Nfu_g_1_023252	KAT7	ENSG00000136504	KAT7	ENSDARG00000031770	1	1	0	0.02848	0.02848
Nfu_g_1_008817	NR2F1A	ENSG00000175745	NR2F1A	ENSDARG00000052695	1	1	0	0.0285241	0.0285241
Nfu_g_1_012187	RALBA	ENSG00000144118	RALBA	ENSDARG00000040778	1	1	0	0.02857	0.02857
Nfu_g_1_013258	KIF5BA	ENSG00000170759	KIF5BA	ENSDARG00000074131	1	1	0	0.0286233	0.0286233
Nfu_g_1_006951	PUF60	ENSG00000179950	PUF60A	ENSDARG00000032175	1	1	0	0.0286342	0.0286342
Nfu_g_1_010689	FIBCD1	ENSG00000130720	FIBCD1	ENSDARG00000060393	1	1	0	0.0286722	0.0286722
Nfu_g_1_002496	MOB3A	ENSG00000172081	MOB3A	ENSDARG00000019113	1	1	0	0.028719	0.028719
Nfu_g_1_006914	ASAP1B	ENSG00000153317	ASAP1	ENSDARG00000039729	1	1	0	0.0288298	0.0288298
Nfu_g_1_022643	OLA.18948		SI:DKEY-42P8.3	ENSDARG00000008767	1	1	0	0.0288312	0.0288312
Nfu_g_1_005448	RNF145	ENSG00000145860	RNF145B	ENSDARG00000032373	1	1	0	0.0288566	0.0288566
Nfu_g_1_018902	HSP90AB1	ENSG00000096384	HSP90AB1	ENSDARG00000029150	1	1	0	0.0289025	0.0289025
Nfu_g_1_008645	CAB39L	ENSG00000102547	CAB39L	ENSDARG00000036658	1	1	0	0.02892	0.02892
Nfu_g_1_016519	OLA.23099		CU019646.2	ENSDARG00000091234	1	1	0	0.0289778	0.0289778
Nfu_g_1_021441	RHOA	ENSG00000067560	RHOAB	ENSDARG00000094673	1	1	0	0.0290778	0.0290778
Nfu_g_1_007345	Nfu_g_1_007345	ENSG00000168385	2002-09-01	ENSDARG00000027590	1	1	0	0.0290834	0.0290834
Nfu_g_1_012285	Nfu_g_1_012285		WU:FK48D07	ENSDARG00000018425	1	1	0	0.02911	0.02911
Nfu_g_1_011980	PTPRR	ENSG00000110786	PTPN5	ENSDARG00000074866	1	1	0	0.02919	0.02919
Nfu_g_1_007548	RPL19	ENSG00000108298	RPL19	ENSDARG00000013307	1	1	0	0.0291911	0.0291811
Nfu_g_1_022720	MPND	ENSG00000008382	MPND	ENSDARG00000061989	1	1	0	0.0292371	0.0292371
Nfu_g_1_017456	ELP3	ENSG00000134014	ELP3	ENSDARG00000042005	1	1	0	0.0292719	0.0292719
Nfu_g_1_006803	COPS4	ENSG00000138663	COPS4	ENSDARG00000043732	1	1	0	0.0293537	0.0293537
Nfu_g_1_011312	ATP6V1A	ENSG00000114573	ATP6V1AB	ENSDARG00000076318	1	1	0	0.0293828	0.0293828
Nfu_g_1_006388	SGTA	ENSG00000197860	SGTA	ENSDARG00000016769	1	1	0	0.029387	0.029387
Nfu_g_1_014903	SMAD5	ENSG00000113658	SMAD5	ENSDARG00000037238	1	1	0	0.0295149	0.0295149
Nfu_g_1_007083	HIST1H2BD	ENSG00000158373	HIST1H2BM (3 OF 7)	ENSDARG00000086751	1	1	0	0.0295556	0.0295556
Nfu_g_1_013894	RPS3A	ENSG00000145425	RPS3A	ENSDARG00000035692	1	1	0	0.0296365	0.0296365
Nfu_g_1_013381	RAB18A	ENSG00000099246	RAB18B	ENSDARG00000035084	1	1	0	0.0296778	0.0296778
Nfu_g_1_003656	ACTR3	ENSG00000133627	ACTR3B	ENSDARG00000008790	1	1	0	0.02979	0.02979
Nfu_g_1_020844	TRIM62	ENSG00000116525	TRIM62	ENSDARG00000060901	1	1	0	0.0297954	0.0297954
Nfu_g_1_018813	YPELB	ENSG00000119801	YPEL5	ENSDARG00000088929	1	1	0	0.0298215	0.029802
Nfu_g_1_012073	TAPT1B	ENSG00000169762	TAPT1B	ENSDARG00000061143	1	1	0	0.0299274	0.0299
Nfu_g_1_011394	PAN3	ENSG00000152520	PAN3	ENSDARG00000031637	1	1	0	0.0299348	0.0299348
Nfu_g_1_009249	KCNIP3A	ENSG00000115041	KCNIP3	ENSDARG00000017880	1	1	0	0.0300248	0.0300248
Nfu_g_1_002670	PSMD1	ENSG00000173692	PSMD1	ENSDARG00000003189	1	1	0	0.0300377	0.0300377
Nfu_g_1_011103	CABZ01027547.1	ENSG00000254726	MEX3A	ENSDARG00000076638	1	1	0	0.0300607	0.0300607
Nfu_g_1_013598	PCGF3	ENSG00000115289	PCGF1	ENSDARG00000001249	1	1	0	0.0301719	0.030162
Nfu_g_1_019291	DDX18	ENSG00000088205	DDX18	ENSDARG00000030789	1	1	0	0.0301794	0.0301794
Nfu_g_1_016553	PSMD2	ENSG00000175166	PSMD2	ENSDARG00000088574	1	1	0	0.0303421	0.0303421
Nfu_g_1_005785	ZIC2A	ENSG00000043355	ZIC2A	ENSDARG00000015554	1	1	0	0.0303679	0.0303679
Nfu_g_1_023442	KCTD5	ENSG00000167977	KCTD5	ENSDARG00000015722	1	1	0	0.030385	0.030385
Nfu_g_1_007524	C1QL3B	ENSG00000131094	C1QL3B	ENSDARG00000028521	1	1	0	0.0303862	0.0303862
Nfu_g_1_003354	POU4F1	ENSG00000152192	POU4F1	ENSDARG00000005559	1	1	0	0.0304845	0.0260136
Nfu_g_1_004306	UPRT	ENSG00000094841	UPRT	ENSDARG00000035549	1	1	0	0.0305073	0.0305073
Nfu_g_1_022488	NXT2	ENSG00000101888	NXT2	ENSDARG00000061527	1	1	0	0.03057	0.03057
Nfu_g_1_021767	PSMA3	ENSG00000100567	PSMA3	ENSDARG00000086618	1	1	0	0.0306077	0.0306077
Nfu_g_1_015457	GTF2B	ENSG00000137947	GTF2B	ENSDARG00000019489	1	1	0	0.0307189	0.0307189
Nfu_g_1_005317	MARK4A	ENSG00000007047	MARK4A	ENSDARG00000023914	1	1	0	0.03075	0.03075
Nfu_g_1_002086	ARL6	ENSG00000113966	ARL6	ENSDARG00000032056	1	1	0	0.03077	0.03077
Nfu_g_1_012376	Nfu_g_1_012376	ENSG00000100811	YY1A	ENSDARG00000042796	1	1	0	0.0308528	0.0308528
Nfu_g_1_017286	PURBB	-	-	-	1	1	0	0.0308592	0.0308592
Nfu_g_1_002307	ARPC5B	ENSG00000162704	ARPC5B	ENSDARG00000019062	1	1	0	0.030956	0.030956
Nfu_g_1_021982	GAS7	ENSG00000007237	GAS7 (1 OF 2)	ENSDARG00000074443	1	1	0	0.0310644	0.0310644
Nfu_g_1_002085	PSMC3	ENSG00000165916	PSMC3	ENSDARG00000007141	1	1	0	0.0311211	0.0311211
Nfu_g_1_021445	CAMKV	ENSG00000164076	CAMKV (1 OF 2)	ENSDARG00000027963	1	1	0	0.0311462	0.0311462
Nfu_g_1_006441	S100Z	ENSG00000171643	S100Z	ENSDARG00000038729	1	1	0	0.03115	0.03115
Nfu_g_1_012051	Nfu_g_1_012051	ENSG00000102069	UBE2NB	ENSDARG00000045877	1	1	0	0.0311889	0.0311889
Nfu_g_1_004372	PRP19	ENSG00000110107	PRP19	ENSDARG00000015239	1	1	0	0.0311954	0.0311954
Nfu_g_1_022230	YWHAG1	ENSG00000170027	YWHAG1	ENSDARG00000067626	1	1	0	0.0312	0.0312
Nfu_g_1_010908	UBE2E2	ENSG00000170035	UBE2E2	ENSDARG00000034670	1	1	0	0.03124	0.03124
Nfu_g_1_001957	DNAJC5AB	ENSG00000101152	DNAJC5AB	ENSDARG00000004836	1	1	0	0.0313	0.0313
Nfu_g_1_016140	CABZ01080134.1		CABZ01080134.1	ENSDARG00000079971	1	1	0	0.0313481	0.0313481
Nfu_g_1_022192	NBEAA	ENSG00000172915	NBEAA	ENSDARG00000070080	1	1	1	0.03135	0.03135
Nfu_g_1_012510	CASKIN2	ENSG00000177303	CASKIN2 (3 OF 4)	ENSDARG00000043818	1	1	0	0.03147	0.03147
Nfu_g_1_012234	GATSL2	ENSG00000198750	GATSL2	ENSDARG00000018985	1	1	0	0.0316384	0.0316384
Nfu_g_1_004640	GNB2L1	ENSG00000204628	GNB2L1	ENSDARG00000041619	1	1	0	0.0316925	0.0316925
Nfu_g_1_014664	DDX41	ENSG00000183258	DDX41	ENSDARG00000042269	1	1	0	0.0316965	0.0316965
Nfu_g_1_005396	ESRRA	ENSG00000173153	ESRRA	ENSDARG00000069266	1	1	0	0.0317743	0.0317743
Nfu_g_1_011013	OLA.1026		HM:ZEH0351	ENSDARG00000052673	1	1	0	0.0318955	0.0318758
Nfu_g_1_008520	UBE2H	ENSG00000186591	UBE2H	ENSDARG00000000019	1	1	0	0.031913	0.031913
Nfu_g_1_008995	OTPA	ENSG00000171540	OTPA	ENSDARG00000014201	1	1	0	0.031926	0.0319062
Nfu_g_1_013658	MAP2K7	ENSG00000076984	MAP2K7	ENSDARG00000008279	1	1	0	0.0319442	0.0319442
Nfu_g_1_013086	UBE2QL1	ENSG00000215218	UBE2QL1	ENSDARG00000079276	1	1	0	0.0319644	0.0319644
Nfu_g_1_020715	RPS15	ENSG00000115268	RPS15	ENSDARG00000070849	1	1	0	0.0319896	0.0155901
Nfu_g_1_022526	NAB1A	ENSG00000138386	NAB1B	ENSDARG00000040700	1	1	0	0.0320063	0.0320063
Nfu_g_1_016379	RPS3	ENSG00000149273	RPS3	ENSDARG00000046119	1	1	0	0.0322354	0.0322354
Nfu_g_1_021136	RUVBL1	ENSG00000175792	RUVBL1	ENSDARG00000002591	1	1	0	0.0322928	0.0322928
Nfu_g_1_006570	OTPB	ENSG00000171540	OTPA	ENSDARG00000014201	1	1	0	0.0323119	0.0323119
Nfu_g_1_007315	ARFRP1	ENSG00000101246	ARFRP1	ENSDARG00000057857	1	1	0	0.03234	0.03234
Nfu_g_1_013366	NTNG1	ENSG00000162631	NTNG1A	ENSDARG00000014973	1	1	0	0.0323824	0.0323824
Nfu_g_1_011354	PCYT1BA	ENSG00000102230	PCYT1BA	ENSDARG00000058162	1	1	0	0.0324055	0.0324055
Nfu_g_1_000915	SNF8	ENSG00000159210	SNF8	ENSDARG00000058076	1	1	0	0.0324466	0.0324466
Nfu_g_1_006023	TFDP1A	ENSG00000198176	TFDP1A	ENSDARG00000019293	1	1	0	0.032455	0.0324354
Nfu_g_1_017526	NR4A2A	ENSG00000153234	NR4A2A	ENSDARG00000017007	1	1	0	0.0324665	0.0324665
Nfu_g_1_022123	RPL23A	ENSG00000198242	RPL23A	ENSDARG00000006316	1	1	0	0.0324892	0.0324892
Nfu_g_1_010188	ARIH2	ENSG00000177479	ARIH2	ENSDARG00000012848	1	1	0	0.0325883	0.0325883
Nfu_g_1_022410	PRKX	ENSG00000183943	PRKX	ENSDARG00000060716	1	1	0	0.0326469	0.0326469
Nfu_g_1_013114	RAB8A	ENSG00000167461	RAB8A	ENSDARG00000067920	1	1	0	0.03266	0.03266
Nfu_g_1_021722	CNIH	ENSG00000100528	CNIH	ENSDARG00000020311	1	1	0	0.0327073	0.0288374
Nfu_g_1_022834	NRXN1A	ENSG00000179915	NRXN1A	ENSDARG00000061647	1	1	0	0.0327214	0.0327214
Nfu_g_1_020213	PCYT1A	ENSG00000161217	PCYT1AA	ENSDARG00000011233	1	1	0	0.0327587	0.0327587
Nfu_g_1_022355	Nfu_g_1_022355	ENSG00000129194	SOX19A	ENSDARG00000010770	1	1	0	0.0327777	0.0326588
Nfu_g_1_002876	MAP4K3	ENSG00000011566	MAP4K3 (2 OF 2)	ENSDARG00000087742	1	1	0	0.0328148	0.0312097
Nfu_g_1_007271	SGCZ	ENSG00000185053	SGCZ	ENSDARG00000090659	1	1	0	0.0329	0.0329
Nfu_g_1_004574	CUL4B	ENSG00000158290	CUL4B	ENSDARG00000060510	1	1	0	0.0329318	0.0329318
Nfu_g_1_006363	CAMK2B	ENSG00000058404	CAMK2B2	ENSDARG00000021065	1	1	0	0.0329551	0.0329551
Nfu_g_1_011770	CSRP2	ENSG00000175183	CSRP2	ENSDARG00000011961	1	1	0	0.0329562	0.0329562
Nfu_g_1_023068	GLUD1B	ENSG00000182890	GLUD1B	ENSDARG00000002414	1	1	0	0.0329736	0.0329736
Nfu_g_1_014700	KCTD12B		KCTD12B	ENSDARG00000037507	1	1	0	0.0330084	0.0330084
Nfu_g_1_010595	SRSF5B	ENSG00000100650	SRSF5B	ENSDARG00000027734	1	1	0	0.0330792	0.0330792
Nfu_g_1_007856	RAB1A	ENSG00000138069	RAB1A	ENSDARG00000029663	1	1	0	0.033085	0.033085
Nfu_g_1_014074	ARPC2	ENSG00000163466	ARPC2	ENSDARG00000075989	1	1	0	0.033099	0.033099
Nfu_g_1_017122	PPIL3	ENSG00000240344	PPIL3	ENSDARG00000033370	1	1	0	0.0331475	0.0331475
Nfu_g_1_004371	SOX3	ENSG00000134595	SOX3	ENSDARG00000053569	1	1	0	0.0332204	0.0332204
Nfu_g_1_013941	ADRBK2	ENSG00000100077	ADRBK2	ENSDARG00000013007	1	1	0	0.0332904	0.0332904
Nfu_g_1_011332	TRPC1	ENSG00000144935	TRPC1	ENSDARG00000061203	1	1	0	0.0333098	0.0333098
Nfu_g_1_010119	EOMESA	ENSG00000163508	EOMESA	ENSDARG00000006640	1	1	0	0.0333289	0.0333289
Nfu_g_1_010381	RPL10A	ENSG00000198755	RPL10A	ENSDARG00000042905	1	1	0	0.0335135	0.0335135
Nfu_g_1_005798	NALCN	ENSG00000102452	NALCN	ENSDARG00000001835	1	1	1	0.0335573	0.0335573
Nfu_g_1_018260	TCF4	ENSG00000140262	TCF12	ENSDARG00000004714	1	1	1	0.0335692	0.0335692
Nfu_g_1_018155	GFOD1	ENSG00000145990	GFOD1	ENSDARG00000061363	1	1	0	0.0335696	0.0335696
Nfu_g_1_012093	GABRA5	ENSG00000186297	GABRA5	ENSDARG00000070730	1	1	0	0.0336232	0.0336232
Nfu_g_1_001478	RPL32	ENSG00000144713	RPL32	ENSDARG00000054818	1	1	0	0.0336267	0.0336267
Nfu_g_1_010042	MED30	ENSG00000164758	THRAP6	ENSDARG00000029459	1	1	0	0.033644	0.033644
Nfu_g_1_005746	RPL8	ENSG00000161016	RPL8	ENSDARG00000014867	1	1	0	0.0336911	0.0336911
Nfu_g_1_022544	EIF4A1	ENSG00000161960	EIF4A1B	ENSDARG00000003032	1	1	0	0.033724	0.033724
Nfu_g_1_011490	RNF152	ENSG00000176641	RNF152	ENSDARG00000087782	1	1	0	0.03373	0.03373
Nfu_g_1_018041	RXRB	ENSG00000204231	RXRBA	ENSDARG00000078954	1	1	0	0.0337794	0.0337794
Nfu_g_1_004068	OLA.334	ENSG00000034713	GABARAPL2	ENSDARG00000027200	1	1	0	0.0338277	0.0334188
Nfu_g_1_019707	NTN1B	ENSG00000065320	NTN1B	ENSDARG00000022531	1	1	0	0.033866	0.033866
Nfu_g_1_003911	FAM63B	ENSG00000128923	FAM63B	ENSDARG00000017431	1	1	0	0.03389	0.03389
Nfu_g_1_021640	RHOBTB3	ENSG00000164292	RHOBTB3	ENSDARG00000090036	1	1	0	0.03389	0.03389
Nfu_g_1_016611	KPNB3	ENSG00000065150	KPNB3	ENSDARG00000040245	1	1	0	0.0339093	0.0339093
Nfu_g_1_012911	INIP	ENSG00000148153	INIP	ENSDARG00000028523	1	1	0	0.03393	0.03393
Nfu_g_1_016747	TMEM147	ENSG00000105677	TMEM147	ENSDARG00000039913	1	1	0	0.03394	0.03394
Nfu_g_1_014924	CUL2	ENSG00000108094	CUL2	ENSDARG00000013965	1	1	0	0.0339512	0.0177644
Nfu_g_1_009086	TLE1	ENSG00000140332	GRO1	ENSDARG00000069006	1	1	0	0.0339651	0.0339651
Nfu_g_1_020024	EPHB1	ENSG00000154928	EPHB1	ENSDARG00000076757	1	1	0	0.034	0.034
Nfu_g_1_018942	Nfu_g_1_018942		RAB15	ENSDARG00000026484	1	1	0	0.03404	0.03404
Nfu_g_1_018784	FUT8	ENSG00000033170	FUT8	ENSDARG00000015449	1	1	0	0.0340638	0.0340638
Nfu_g_1_009054	AGPAT6	ENSG00000158669	AGPAT6	ENSDARG00000019897	1	1	0	0.0340654	0.0340555
Nfu_g_1_004956	C16ORF80	ENSG00000070761	C19H16ORF80	ENSDARG00000039193	1	1	0	0.0341209	0.0341209
Nfu_g_1_006014	CNOT11	ENSG00000158435	C9H2ORF29	ENSDARG00000068596	1	1	0	0.0341378	0.0341378
Nfu_g_1_004808	GLRA4A	ENSG00000188828	GLRA4A	ENSDARG00000006865	1	1	0	0.0341652	0.0341652
Nfu_g_1_019844	WIPI2	ENSG00000157954	WIPI2	ENSDARG00000037871	1	1	0	0.0342026	0.0342026
Nfu_g_1_021972	KIAA0930		-	-	1	1	1	0.034237	0.034237
Nfu_g_1_006130	CAPN5B	ENSG00000149260	CAPN5B	ENSDARG00000069748	1	1	0	0.0342884	0.0342884
Nfu_g_1_009378	FEM1C	ENSG00000145780	FEM1C	ENSDARG00000013375	1	1	0	0.0343433	0.0343433
Nfu_g_1_013402	PABPN1	ENSG00000100836	PABPN1	ENSDARG00000045373	1	1	0	0.03436	0.03436
Nfu_g_1_002034	RRAD	ENSG00000166592	RRAD	ENSDARG00000052011	1	1	0	0.0344088	0.0344088
Nfu_g_1_007577	PHB	ENSG00000167085	PHB	ENSDARG00000057414	1	1	0	0.0345893	0.0345893
Nfu_g_1_005533	CDK19	ENSG00000155111	CDK19	ENSDARG00000043858	1	1	0	0.0346213	0.0346213
Nfu_g_1_006891	MYL12.2	ENSG00000101608	MYL12.2	ENSDARG00000025326	1	1	0	0.0346483	0.0346483
Nfu_g_1_020377	FGF12A	ENSG00000114279	FGF12A	ENSDARG00000027957	1	1	1	0.0347132	0.0347132
Nfu_g_1_004123	LAPTM4B	ENSG00000104341	LAPTM4B	ENSDARG00000035870	1	1	0	0.0347305	0.0344
Nfu_g_1_021274	SNRPB	ENSG00000125835	SNRPB	ENSDARG00000011125	1	1	0	0.034734	0.034734
Nfu_g_1_021847	AP2A1	ENSG00000196961	AP2A1	ENSDARG00000054320	1	1	0	0.0347871	0.0347871
Nfu_g_1_017940	ETS2	ENSG00000157557	ETS2	ENSDARG00000018308	1	1	0	0.0347886	0.0347886
Nfu_g_1_014645	OGT	ENSG00000147162	OGT.1	ENSDARG00000057702	1	1	0	0.0348217	0.0348217
Nfu_g_1_020358	ZSWIM5	ENSG00000162415	ZSWIM5	ENSDARG00000055900	1	1	0	0.0350878	0.0350878
Nfu_g_1_001002	BC2	ENSG00000130724	BC2	ENSDARG00000053979	1	1	0	0.0351293	0.0307268
Nfu_g_1_017597	DNAJC3	ENSG00000102580	DNAJC3	ENSDARG00000041110	1	1	0	0.03519	0.03519
Nfu_g_1_005212	KCNAB3	ENSG00000170049	KCNAB3	ENSDARG00000074320	1	1	0	0.0352194	0.0352194
Nfu_g_1_007566	STAT3	ENSG00000168610	STAT3	ENSDARG00000022712	1	1	0	0.035279	0.035279
Nfu_g_1_009043	TMEM127	ENSG00000135956	TMEM127	ENSDARG00000030981	1	1	0	0.0353145	0.0353145
Nfu_g_1_018300	CDK2AP1	ENSG00000167797	CDK2AP2	ENSDARG00000069700	1	1	0	0.0354099	0.0354099
Nfu_g_1_020501	RAB2A	ENSG00000104388	RAB2A	ENSDARG00000020261	1	1	0	0.03541	0.03541
Nfu_g_1_021002	NXPH4	ENSG00000182379	NXPH4	ENSDARG00000086716	1	1	0	0.0355007	0.03548
Nfu_g_1_000211	FLI1A	ENSG00000151702	FLI1A	ENSDARG00000054632	1	1	0	0.03558	0.03558
Nfu_g_1_011581	IMPDH1A	ENSG00000106348	IMPDH1A	ENSDARG00000042336	1	1	0	0.0356013	0.0356013
Nfu_g_1_015619	Nfu_g_1_015619	ENSG00000143878	RHOAA	ENSDARG00000026845	1	1	0	0.0356213	0.0356213
Nfu_g_1_014072	DMD	ENSG00000198947	DMD	ENSDARG00000008487	1	1	0	0.035653	0.035653
Nfu_g_1_010084	CACNG8	ENSG00000142408	CACNG8A	ENSDARG00000020450	1	1	0	0.0357187	0.0357187
Nfu_g_1_020079	GBX1	ENSG00000164900	GBX1	ENSDARG00000071418	1	1	0	0.0357379	0.0357379
Nfu_g_1_013155	NAPG	ENSG00000134265	NAPG	ENSDARG00000043012	1	1	0	0.0359007	0.0359007
Nfu_g_1_018472	PIP4K2B	ENSG00000150867	PIP4K2AA	ENSDARG00000003776	1	1	0	0.0359642	0.0359543
Nfu_g_1_020095	CU467854.1		CU467854.1	ENSDARG00000022810	1	1	1	0.0360024	0.0360024
Nfu_g_1_015317	SRP14	ENSG00000140319	SRP14	ENSDARG00000088272	1	1	0	0.0360224	0.0360224
Nfu_g_1_004258	TMEM35	ENSG00000126950	TMEM35	ENSDARG00000052567	1	1	0	0.0360384	0.0360384
Nfu_g_1_022626	MOB3C	ENSG00000142961	MOB3C	ENSDARG00000043705	1	1	0	0.0361624	0.0361624
Nfu_g_1_021541	ST7L	ENSG00000007341	ST7L	ENSDARG00000032603	1	1	0	0.0362254	0.0362254
Nfu_g_1_005065	OLA.15573	ENSG00000150316	ZGC:86607	ENSDARG00000013382	1	1	0	0.0362335	0.0362335
Nfu_g_1_004664	ZIC3	ENSG00000156925	ZIC3	ENSDARG00000071497	1	1	0	0.036249	0.036249
Nfu_g_1_011493	BMI1	ENSG00000168283	BMI1A	ENSDARG00000006010	1	1	0	0.0362527	0.0362527
Nfu_g_1_007190	SMARCA5	ENSG00000153147	SMARCA5	ENSDARG00000052348	1	1	0	0.0362594	0.0362594
Nfu_g_1_009932	CRYGN2	ENSG00000127377	CRYGN2	ENSDARG00000030411	1	1	0	0.0362788	0.0362788
Nfu_g_1_018836	C20H12ORF57	ENSG00000111678	C20H12ORF57	ENSDARG00000030038	1	1	0	0.03628	0.03628
Nfu_g_1_001828	WDR13	ENSG00000101940	WDR13	ENSDARG00000022974	1	1	0	0.0363351	0.0363351
Nfu_g_1_019170	ABCE1	ENSG00000164163	ABCE1	ENSDARG00000007216	1	1	0	0.0363587	0.0363587
Nfu_g_1_000595	CUL3	ENSG00000036257	CUL3A	ENSDARG00000038967	1	1	0	0.0363589	0.0363589
Nfu_g_1_007608	GIPC1	ENSG00000123159	GIPC1	ENSDARG00000010771	1	1	0	0.0363799	0.03637
Nfu_g_1_019670	FSCN1A	ENSG00000075618	FSCN1A	ENSDARG00000059680	1	1	0	0.0364026	0.0364026
Nfu_g_1_020742	CNNM2	ENSG00000148842	CNNM2 (1 OF 2)	ENSDARG00000078733	1	1	0	0.0364245	0.0364245
Nfu_g_1_006509	PPP2R2A	ENSG00000221914	PPP2R2A	ENSDARG00000006624	1	1	0	0.0365806	0.0365806
Nfu_g_1_019834	PRKCBB	ENSG00000166501	PRKCBB	ENSDARG00000022254	1	1	0	0.0365853	0.0365853
Nfu_g_1_018787	CHURC1	ENSG00000258289	CHURC1	ENSDARG00000010831	1	1	0	0.03669	0.03669
Nfu_g_1_000750	DDX6	ENSG00000110367	DDX6	ENSDARG00000061338	1	1	0	0.0367351	0.0367351
Nfu_g_1_020110	EXOSC4	ENSG00000178896	EXOSC4	ENSDARG00000088210	1	1	0	0.0367471	0.0367471
Nfu_g_1_022356	Nfu_g_1_022356	ENSG00000144118	RALBA	ENSDARG00000040778	1	1	0	0.0367516	0.0367516
Nfu_g_1_018951	CNR1	ENSG00000118432	CNR1	ENSDARG00000009020	1	1	0	0.0368777	0.0368777
Nfu_g_1_013630	RHBDL3	ENSG00000141314	RHBDL3	ENSDARG00000070311	1	1	0	0.0368886	0.0368886
Nfu_g_1_006643	PDLIM5B	ENSG00000163110	PDLIM5B	ENSDARG00000027600	1	1	0	0.0369	0.0369
Nfu_g_1_018508	KLC1A	ENSG00000126214	KLC1A	ENSDARG00000009796	1	1	0	0.036905	0.036905
Nfu_g_1_013705	NFIXA	ENSG00000008441	NFIXA	ENSDARG00000043226	1	1	0	0.0369149	0.0369149
Nfu_g_1_003104	PTPRD		PTPRDB	ENSDARG00000019945	1	1	0	0.0369637	0.0369637
Nfu_g_1_017696	FZD7	ENSG00000155760	FZD7A	ENSDARG00000060004	1	1	0	0.0369803	0.0369803
Nfu_g_1_014617	ERGIC1	ENSG00000113719	ERGIC1	ENSDARG00000005273	1	1	0	0.0369868	0.0369868
Nfu_g_1_008774	SCN1LAB	ENSG00000136531	SCN1LAB	ENSDARG00000062744	1	1	0	0.03701	0.03701
Nfu_g_1_005835	MED4	ENSG00000136146	MED4	ENSDARG00000041503	1	1	0	0.037153	0.037153
Nfu_g_1_002379	MAFA	ENSG00000182759	MAFA	ENSDARG00000044155	1	1	0	0.0371681	0.0370896
Nfu_g_1_000372	2004-09-01	ENSG00000108387	SEPT4A	ENSDARG00000010385	1	1	0	0.037234	0.037234
Nfu_g_1_012972	MARCH11	ENSG00000183654	MARCH11	ENSDARG00000075212	1	1	0	0.037236	0.037236
Nfu_g_1_010006	RAB42A		RAB42A	ENSDARG00000034215	1	1	0	0.0372675	0.0372675
Nfu_g_1_021729	TRIM9	ENSG00000100505	TRIM9	ENSDARG00000039123	1	1	0	0.0372888	0.0372888
Nfu_g_1_008649	Nfu_g_1_008649	ENSG00000101871	MID1	ENSDARG00000060482	1	1	0	0.0373254	0.0373254
Nfu_g_1_010348	CHMP4B	ENSG00000101421	CHMP4B (1 OF 2)	ENSDARG00000016255	1	1	0	0.0373744	0.0373744
Nfu_g_1_006542	TRIM23	ENSG00000113595	TRIM23	ENSDARG00000069420	1	1	0	0.0373886	0.0373886
Nfu_g_1_018965	JDP2	ENSG00000140044	JDP2 (1 OF 2)	ENSDARG00000040137	1	1	0	0.0374024	0.0374024
Nfu_g_1_009023	MAT2AB	ENSG00000168906	MAT2AA	ENSDARG00000040334	1	1	0	0.0374166	0.0374166
Nfu_g_1_004065	TEAD1		TEAD1A	ENSDARG00000028159	1	1	0	0.03745	0.03745
Nfu_g_1_006483	KLHL8	ENSG00000145332	KLHL8	ENSDARG00000015344	1	1	0	0.0374624	0.0374624
Nfu_g_1_010239	RARGA	ENSG00000077092	RARGA	ENSDARG00000034117	1	1	0	0.0374847	0.0374847
Nfu_g_1_011486	RPL21	ENSG00000122026	RPL21	ENSDARG00000010516	1	1	0	0.0375057	0.0375057
Nfu_g_1_003808	POLE3	ENSG00000148229	POLE3	ENSDARG00000008551	1	1	0	0.0375436	0.0375436
Nfu_g_1_007431	KCMF1	ENSG00000176407	KCMF1	ENSDARG00000067656	1	1	0	0.0375608	0.0375608
Nfu_g_1_015176	RNF144AA	ENSG00000151692	RNF144AA	ENSDARG00000020600	1	1	0	0.0376108	0.0376108
Nfu_g_1_011472	ZNHIT1	ENSG00000106400	ZNHIT1	ENSDARG00000054574	1	1	0	0.0376303	0.0376303
Nfu_g_1_018741	RAB10	ENSG00000084733	RAB10	ENSDARG00000046106	1	1	0	0.0378743	0.0378743
Nfu_g_1_007788	TAF2	ENSG00000064313	TAF2 (1 OF 2)	ENSDARG00000038423	1	1	0	0.0379114	0.0379114
Nfu_g_1_012985	DNAJB4	ENSG00000162616	DNAJB4	ENSDARG00000038978	1	1	0	0.0379342	0.0379342
Nfu_g_1_007526	BX649458.1	ENSG00000182575	NXPH3	ENSDARG00000070694	1	1	0	0.0379452	0.03792
Nfu_g_1_015039	ID3	ENSG00000117318	ID3	ENSDARG00000054823	1	1	0	0.03796	0.03796
Nfu_g_1_016254	SNRNP40	ENSG00000060688	SNRNP40	ENSDARG00000023160	1	1	0	0.0379655	0.0379655
Nfu_g_1_010033	INTS3	ENSG00000143624	INTS3	ENSDARG00000016811	1	1	0	0.0379871	0.0379871
Nfu_g_1_000607	IGSF9B	ENSG00000080854	IGSF9BA	ENSDARG00000033845	1	1	0	0.03804	0.03804
Nfu_g_1_009127	UBE3B	ENSG00000151148	UBE3B	ENSDARG00000061960	1	1	0	0.0382062	0.0382062
Nfu_g_1_002388	GNB4	ENSG00000078369	GNB1B	ENSDARG00000005944	1	1	0	0.0382372	0.0382372
Nfu_g_1_001010	PDE6D	ENSG00000156973	PDE6D	ENSDARG00000074892	1	1	0	0.0383094	0.0383094
Nfu_g_1_008655	NDFIP2	ENSG00000102471	NDFIP2	ENSDARG00000033928	1	1	0	0.0383392	0.0383392
Nfu_g_1_003814	AP1G1	ENSG00000166747	AP1G1	ENSDARG00000012294	1	1	0	0.038345	0.038345
Nfu_g_1_001755	MDH2	ENSG00000146701	MDH2	ENSDARG00000043371	1	1	0	0.0383793	0.0383793
Nfu_g_1_002831	CABZ01031887.1	ENSG00000100796	SMEK1	ENSDARG00000042187	1	1	0	0.0383871	0.0383871
Nfu_g_1_002967	RGS7	ENSG00000182901	RGS7	ENSDARG00000016584	1	1	0	0.0384744	0.0384744
Nfu_g_1_001381	NACA	ENSG00000196531	NACA	ENSDARG00000005513	1	1	0	0.0385164	0.0385164
Nfu_g_1_011240	EYA1	ENSG00000104313	EYA1	ENSDARG00000014259	1	1	0	0.0385221	0.0385122
Nfu_g_1_003932	SYT7B	ENSG00000011347	SYT7 (2 OF 2)	ENSDARG00000063568	1	1	0	0.0385407	0.0385407
Nfu_g_1_011121	RPS19	ENSG00000105372	RPS19	ENSDARG00000030602	1	1	1	0.0386002	0.0386002
Nfu_g_1_021014	RBBP5	ENSG00000117222	RBBP5	ENSDARG00000042147	1	1	0	0.0386823	0.0386823
Nfu_g_1_008511	SRGAP1	ENSG00000196935	SRGAP1	ENSDARG00000007461	1	1	0	0.0387746	0.0387746
Nfu_g_1_003336	STIM2	ENSG00000109689	STIM2 (2 OF 2)	ENSDARG00000074867	1	1	0	0.0388	0.0388
Nfu_g_1_018983	EIF2B2	ENSG00000119718	EIF2B2	ENSDARG00000041397	1	1	0	0.0388423	0.0388423
Nfu_g_1_012222	GABBR1B	ENSG00000204681	GABBR1B	ENSDARG00000016667	1	1	0	0.0388537	0.0387944
Nfu_g_1_000464	SNRPA	ENSG00000077312	SNRPA	ENSDARG00000018890	1	1	0	0.0388619	0.0388619
Nfu_g_1_012069	CLVS1	ENSG00000146352	CLVS2	ENSDARG00000053122	1	1	0	0.03891	0.03891
Nfu_g_1_006906	HTR5A	ENSG00000157219	HTR5A	ENSDARG00000038869	1	1	0	0.0389125	0.0389125
Nfu_g_1_001686	PSMB2	ENSG00000126067	PSMB2	ENSDARG00000031511	1	1	0	0.03894	0.03894
Nfu_g_1_011471	TAGLN3B	ENSG00000144834	TAGLN3B	ENSDARG00000058394	1	1	0	0.0389591	0.0389591
Nfu_g_1_017776	SP5	ENSG00000204335	SP5	ENSDARG00000076571	1	1	0	0.039003	0.039003
Nfu_g_1_022460	STAG2B	ENSG00000101972	STAG2B	ENSDARG00000053668	1	1	0	0.039028	0.039028
Nfu_g_1_015378	EML5	ENSG00000165521	EML5	ENSDARG00000053517	1	1	0	0.0390392	0.0390099
Nfu_g_1_016804	PIK3R4	ENSG00000196455	PIK3R4	ENSDARG00000060469	1	1	0	0.0392678	0.0392678
Nfu_g_1_014870	RPS6KA6	ENSG00000177189	RPS6KA3B	ENSDARG00000057927	1	1	0	0.03928	0.03928
Nfu_g_1_023745	OLFM3A	-	-	-	1	1	0	0.0393262	0.0393262
Nfu_g_1_021822	ACTN1	ENSG00000072110	ACTN1	ENSDARG00000007219	1	1	0	0.0393971	0.0393971
Nfu_g_1_007529	XAB2	ENSG00000076924	XAB2	ENSDARG00000007092	1	1	0	0.0394096	0.0394096
Nfu_g_1_013250	TRAPPC3	ENSG00000054116	TRAPPC3	ENSDARG00000045364	1	1	0	0.0394242	0.0394242
Nfu_g_1_005409	BSX	ENSG00000188909	BSX	ENSDARG00000068976	1	1	0	0.0394635	0.0394635
Nfu_g_1_001462	CNBPA	ENSG00000169714	ZFF9	ENSDARG00000045776	1	1	0	0.03957	0.03957
Nfu_g_1_005722	SPRYD7	ENSG00000123178	SPRYD7B	ENSDARG00000069485	1	1	0	0.0395837	0.0395837
Nfu_g_1_011163	SPG21	ENSG00000090487	SPG21	ENSDARG00000007760	1	1	0	0.0396317	0.0396121
Nfu_g_1_013092	COPA	ENSG00000122218	COPA	ENSDARG00000004173	1	1	0	0.0396498	0.0396498
Nfu_g_1_011314	DOK6	ENSG00000206052	DOK6	ENSDARG00000063032	1	1	0	0.0397024	0.0397024
Nfu_g_1_007357	TLE4	ENSG00000140332	GRO1	ENSDARG00000069006	1	1	0	0.0397176	0.0397176
Nfu_g_1_006153	NPY2R	ENSG00000185149	NPY2R (1 OF 3)	ENSDARG00000057718	1	1	0	0.0397252	0.0397252
Nfu_g_1_016308	ERCC2	ENSG00000104884	ERCC2	ENSDARG00000021985	1	1	0	0.0397367	0.0397367
Nfu_g_1_004110	CYP51	ENSG00000001630	CYP51	ENSDARG00000042641	1	1	0	0.03974	0.03974
Nfu_g_1_015196	PRKD3	ENSG00000115825	PRKD3	ENSDARG00000079967	1	1	0	0.0397682	0.0397682
Nfu_g_1_010996	CABZ01080434.1		GNRHR1	ENSDARG00000041866	1	1	0	0.03988	0.03988
Nfu_g_1_021373	EYA2	ENSG00000064655	EYA2	ENSDARG00000018984	1	1	0	0.03988	0.03988
Nfu_g_1_016066	Nfu_g_1_016066	ENSG00000185236	RAB11BB	ENSDARG00000023324	1	1	0	0.0399	0.0399
Nfu_g_1_010902	ENSAB	ENSG00000143420	ENSAB	ENSDARG00000061644	1	1	0	0.0399007	0.0365339
Nfu_g_1_004728	Nfu_g_1_004728		-	-	1	1	0	0.03993	0.03993
Nfu_g_1_019032	FNDC4A	ENSG00000115226	FNDC4A	ENSDARG00000043396	1	1	0	0.0399573	0.0399573
Nfu_g_1_007600	STAT5.1	ENSG00000173757	STAT5.1	ENSDARG00000019392	1	1	0	0.0399749	0.039965
Nfu_g_1_004973	PRPSAP1	ENSG00000141127	PRPSAP2	ENSDARG00000019326	1	1	0	0.0400016	0.0400016
Nfu_g_1_022197	Nfu_g_1_022197	ENSG00000166333	ILK	ENSDARG00000056964	1	1	0	0.0400255	0.0400255
Nfu_g_1_006740	HSPA5	ENSG00000044574	HSPA5	ENSDARG00000004665	1	1	0	0.0401017	0.0401017
Nfu_g_1_006077	TAF9	ENSG00000085231	TAF9	ENSDARG00000077870	1	1	0	0.0401661	0.0401661
Nfu_g_1_021852	HECTD1	ENSG00000092148	HECTD1	ENSDARG00000054213	1	1	0	0.0402144	0.0402144
Nfu_g_1_006161	MED16	ENSG00000175221	MED16	ENSDARG00000040779	1	1	0	0.0402224	0.0402224
Nfu_g_1_008846	RHOBTB2	ENSG00000008853	RHOBTB2B	ENSDARG00000089340	1	1	0	0.0403028	0.0403028
Nfu_g_1_000771	EVI5B	ENSG00000067208	EVI5B	ENSDARG00000070839	1	1	0	0.0403807	0.0403807
Nfu_g_1_021819	FRMD6	ENSG00000139926	FRMD6	ENSDARG00000002332	1	1	0	0.0403963	0.0403963
Nfu_g_1_009466	RASGRF2B	ENSG00000113319	RASGRF2B	ENSDARG00000002816	1	1	0	0.04045	0.04045
Nfu_g_1_012709	BRN1.2	ENSG00000184486	POU3F2	ENSDARG00000076262	1	1	0	0.0405412	0.0405412
Nfu_g_1_013728	SMARCA4	ENSG00000127616	SMARCA4	ENSDARG00000077226	1	1	0	0.0405537	0.0405537
Nfu_g_1_012057	RAB21	ENSG00000080371	RAB21	ENSDARG00000061751	1	1	0	0.0406024	0.0406024
Nfu_g_1_022775	C11ORF75		-	-	1	1	0	0.04062	0.04062
Nfu_g_1_023140	KCNMA1	ENSG00000156113	KCNMA1A	ENSDARG00000079840	1	1	0	0.0406497	0.0406497
Nfu_g_1_017451	HMBOX1B	ENSG00000147421	HMBOX1B	ENSDARG00000018913	1	1	0	0.0406858	0.0406858
Nfu_g_1_017247	OLA.5773	ENSG00000104695	PPP2CB	ENSDARG00000053020	1	1	0	0.0407433	0.0407433
Nfu_g_1_004865	BRAF	ENSG00000157764	BRAF	ENSDARG00000017661	1	1	0	0.0407464	0.0407464
Nfu_g_1_014287	ADARB1B	ENSG00000197381	ADARB1B	ENSDARG00000003544	1	1	0	0.0408157	0.0408157
Nfu_g_1_017219	RALGDS	ENSG00000160271	SI:CH211-251J10.3	ENSDARG00000042409	1	1	0	0.0408282	0.0408282
Nfu_g_1_021177	RPS26	ENSG00000197728	RPS26	ENSDARG00000037071	1	1	0	0.0408546	0.022663
Nfu_g_1_017368	ATP6V1C1	ENSG00000155097	ATP6V1C1A	ENSDARG00000023967	1	1	0	0.0409442	0.0409442
Nfu_g_1_023217	LRRC3C	ENSG00000204913	LRRC3C (1 OF 2)	ENSDARG00000079371	1	1	0	0.04099	0.04099
Nfu_g_1_013123	DYNC1I1	ENSG00000158560	DYNC1I1	ENSDARG00000060948	1	1	0	0.0410186	0.0410186
Nfu_g_1_009457	MEF2CB	ENSG00000081189	MEF2CB	ENSDARG00000009418	1	1	0	0.0411242	0.0411242
Nfu_g_1_018507	CARM1	ENSG00000142453	CARM1	ENSDARG00000018698	1	1	0	0.0411388	0.0411388
Nfu_g_1_018172	PAPSS1	ENSG00000138801	PAPSS1	ENSDARG00000057099	1	1	0	0.041158	0.041158
Nfu_g_1_021096	NELFCD	ENSG00000101158	TH1L	ENSDARG00000021097	1	1	0	0.0411881	0.0411881
Nfu_g_1_022674	CKS2	ENSG00000123975	CKS2	ENSDARG00000071410	1	1	0	0.0411937	0.0411937
Nfu_g_1_008638	RPL31	ENSG00000071082	RPL31	ENSDARG00000053365	1	1	0	0.04121	0.04121
Nfu_g_1_022522	RAP1GDS1	ENSG00000138698	RAP1GDS1	ENSDARG00000073741	1	1	0	0.0412131	0.0412131
Nfu_g_1_002507	S1PR1	ENSG00000170989	S1PR1	ENSDARG00000042690	1	1	0	0.0412705	0.0412705
Nfu_g_1_022736	FAM78B	ENSG00000188859	FAM78B (1 OF 2)	ENSDARG00000062889	1	1	0	0.0413794	0.0413794
Nfu_g_1_010178	HNRNPR	ENSG00000135316	SYNCRIP	ENSDARG00000040184	1	1	0	0.0414183	0.0414183
Nfu_g_1_019003	ATP6V1D	ENSG00000100554	ATP6V1D	ENSDARG00000011175	1	1	0	0.0414826	0.0414826
Nfu_g_1_000510	PICALML	ENSG00000073921	PICALM	ENSDARG00000012866	1	1	0	0.0415	0.0415
Nfu_g_1_023400	CABZ01109599.1	ENSG00000175029	CTBP2	ENSDARG00000044062	1	1	0	0.0415441	0.0415441
Nfu_g_1_017565	RABL3	ENSG00000144840	RABL3	ENSDARG00000040959	1	1	0	0.0415859	0.0415859
Nfu_g_1_014580	IPO13	ENSG00000117408	IPO13	ENSDARG00000060618	1	1	0	0.0416338	0.0416338
Nfu_g_1_006842	RPL27A		-	-	1	1	0	0.0416609	0.0416609
Nfu_g_1_020602	SF3A2	ENSG00000104897	SF3A2	ENSDARG00000021107	1	1	0	0.0416647	0.0416647
Nfu_g_1_008694	NHLH2	ENSG00000177551	NHLH2	ENSDARG00000025495	1	1	0	0.0417441	0.0417441
Nfu_g_1_019589	NPTX1L	ENSG00000171246	NPTX1L	ENSDARG00000074671	1	1	0	0.0418236	0.0418236
Nfu_g_1_018301	SPIN1	ENSG00000106723	SPIN2B	ENSDARG00000058949	1	1	0	0.0419158	0.0419158
Nfu_g_1_001443	ORMDL2	ENSG00000123353	ORMDL2	ENSDARG00000058022	1	1	0	0.04195	0.04195
Nfu_g_1_011682	PRDM4	ENSG00000110851	PRDM4	ENSDARG00000017366	1	1	0	0.04195	0.04195
Nfu_g_1_018219	STXBP1A	ENSG00000136854	STXBP1A	ENSDARG00000001994	1	1	0	0.0419933	0.0419933
Nfu_g_1_016807	KPNA5	ENSG00000196911	KPNA5	ENSDARG00000042030	1	1	0	0.042007	0.042007
Nfu_g_1_007909	FP102157.1	ENSG00000188859	FAM78B (2 OF 2)	ENSDARG00000063018	1	1	0	0.0420286	0.0420286
Nfu_g_1_013644	DDX39AA	ENSG00000123136	DDX39AB	ENSDARG00000015111	1	1	0	0.0420558	0.0420558
Nfu_g_1_017226	BRD3A	ENSG00000169925	BRD3A	ENSDARG00000006527	1	1	0	0.0420593	0.0420593
Nfu_g_1_015251	EXOC5	ENSG00000070367	EXOC5	ENSDARG00000060323	1	1	0	0.0420876	0.0420876
Nfu_g_1_013236	ATCAYB	ENSG00000167654	ATCAYB	ENSDARG00000059781	1	1	0	0.0421212	0.0421212
Nfu_g_1_011124	RBM8A	ENSG00000131795	RBM8A	ENSDARG00000016516	1	1	0	0.0421359	0.0421359
Nfu_g_1_020574	PPM1LA	ENSG00000163590	PPM1LA	ENSDARG00000063218	1	1	0	0.0421984	0.0421984
Nfu_g_1_019701	CACNG4	ENSG00000075461	CACNG4 (1 OF 2)	ENSDARG00000074669	1	1	0	0.0422	0.0422
Nfu_g_1_017511	CU915814.1		CU915814.1	ENSDARG00000079878	1	1	0	0.0423085	0.0423085
Nfu_g_1_003861	DENND5A	ENSG00000184014	DENND5A	ENSDARG00000017006	1	1	0	0.0423341	0.0423341
Nfu_g_1_004649	ADH5	ENSG00000197894	ADH5	ENSDARG00000080010	1	1	0	0.0423363	0.0423363
Nfu_g_1_003296	CUL4A	ENSG00000158290	CUL4B	ENSDARG00000060510	1	1	0	0.0423389	0.0423389
Nfu_g_1_022070	CK2A2A	ENSG00000070770	CK2A2B	ENSDARG00000013582	1	1	0	0.0423952	0.0423952
Nfu_g_1_021912	CHP1	ENSG00000187446	CHP1	ENSDARG00000052859	1	1	0	0.0424323	0.0424323
Nfu_g_1_007562	ASIC2	ENSG00000108684	ASIC2	ENSDARG00000006849	1	1	0	0.0425092	0.0425092
Nfu_g_1_008553	MAP2K1	ENSG00000169032	MAP2K1	ENSDARG00000007825	1	1	0	0.0425266	0.0425266
Nfu_g_1_007035	GNA12A	ENSG00000146535	GNA12	ENSDARG00000025826	1	1	1	0.042528	0.030443
Nfu_g_1_002810	PRKG1A	ENSG00000185532	PRKG1A	ENSDARG00000020656	1	1	0	0.0425661	0.0284744
Nfu_g_1_001601	MAFBA	ENSG00000204103	MAFBA	ENSDARG00000017121	1	1	0	0.0426383	0.0426383
Nfu_g_1_022706	SH3GL1B	ENSG00000141985	SH3GL1B	ENSDARG00000002642	1	1	0	0.0427427	0.0427427
Nfu_g_1_025976	ATP6V0B	-	-	-	1	1	0	0.0428442	0.0428442
Nfu_g_1_021878	WDR32	ENSG00000122741	WDR32	ENSDARG00000029600	1	1	0	0.0428513	0.0428513
Nfu_g_1_006744	CU570793.2		SI:DKEY-222B8.1	ENSDARG00000045094	1	1	0	0.0429011	0.0429011
Nfu_g_1_001616	LHFPL4A	ENSG00000156959	LHFPL4	ENSDARG00000078998	1	1	0	0.0429205	0.0429205
Nfu_g_1_012526	ARNT2	ENSG00000172379	ARNT2	ENSDARG00000058449	1	1	0	0.0429667	0.0429667
Nfu_g_1_015779	C10ORF76	ENSG00000120029	C22H10ORF76 (1 OF 2)	ENSDARG00000030790	1	1	0	0.0430008	0.0430008
Nfu_g_1_000167	B3GAT1	ENSG00000109956	B3GAT1	ENSDARG00000040547	1	1	0	0.0430009	0.0430009
Nfu_g_1_013346	PTPN11B		PTPN11B	ENSDARG00000012340	1	1	0	0.04304	0.04304
Nfu_g_1_010949	PBX2		PBX2	ENSDARG00000019717	1	1	0	0.0430479	0.0430479
Nfu_g_1_015172	C14ORF1	-	-	-	1	1	0	0.04307	0.04307
Nfu_g_1_017191	OLFM1	ENSG00000130558	OLFM1A	ENSDARG00000018270	1	1	0	0.0431014	0.0431014
Nfu_g_1_020390	RNF220A	ENSG00000187147	RNF220A	ENSDARG00000060929	1	1	0	0.04314	0.04314
Nfu_g_1_016767	PI4KB	ENSG00000143393	PI4KB	ENSDARG00000040111	1	1	0	0.043236	0.043236
Nfu_g_1_006856	ASF1B	ENSG00000105011	ASF1BB	ENSDARG00000043713	1	1	0	0.0432478	0.0432478
Nfu_g_1_005478	H2AFY	ENSG00000113648	H2AFY	ENSDARG00000053442	1	1	0	0.0432533	0.0432533
Nfu_g_1_004732	KDM3B	ENSG00000115548	KDM3B	ENSDARG00000062267	1	1	0	0.0432667	0.0432667
Nfu_g_1_009237	MED22	ENSG00000148297	MED22	ENSDARG00000014148	1	1	0	0.0432806	0.0432806
Nfu_g_1_003699	PIK3C3	ENSG00000078142	PIK3C3	ENSDARG00000054829	1	1	1	0.0433005	0.0433005
Nfu_g_1_004377	LARGE	ENSG00000133424	LARGE	ENSDARG00000005126	1	1	0	0.0433891	0.0433891
Nfu_g_1_006457	RABGAP1	ENSG00000011454	RABGAP1	ENSDARG00000010297	1	1	0	0.0434038	0.0434038
Nfu_g_1_000691	FZD4	ENSG00000174804	FZD4	ENSDARG00000077111	1	1	0	0.04346	0.0434502
Nfu_g_1_020351	COPB2	ENSG00000184432	COPB2	ENSDARG00000038743	1	1	0	0.0434602	0.0434602
Nfu_g_1_011023	SATB1	ENSG00000182568	SATB1	ENSDARG00000062621	1	1	0	0.043539	0.043539
Nfu_g_1_022826	ADRB1	ENSG00000043591	ADRB1	ENSDARG00000007490	1	1	0	0.0435492	0.0435492
Nfu_g_1_020930	NPRL2	ENSG00000114388	NPRL2	ENSDARG00000059613	1	1	0	0.0436067	0.0436067
Nfu_g_1_015380	KDM1A	ENSG00000004487	KDM1A	ENSDARG00000060679	1	1	0	0.0436342	0.0436342
Nfu_g_1_006885	OPRK1	ENSG00000082556	OPRK1	ENSDARG00000006894	1	1	0	0.0436796	0.0436796
Nfu_g_1_001603	CABZ01046283.1	ENSG00000144711	IQSEC1 (1 OF 2)	ENSDARG00000016551	1	1	0	0.0436931	0.0436931
Nfu_g_1_015867	BTBD3A	ENSG00000132640	BTBD3A	ENSDARG00000005544	1	1	0	0.0437061	0.0437061
Nfu_g_1_011656	NAP1L1	ENSG00000187109	NAP1L1	ENSDARG00000002400	1	1	0	0.0437827	0.0437827
Nfu_g_1_004446	DPF2L	ENSG00000133884	DPF2L	ENSDARG00000037291	1	1	0	0.0437912	0.0437912
Nfu_g_1_004853	SMU1	ENSG00000122692	SMU1	ENSDARG00000002538	1	1	1	0.0438342	0.0306223
Nfu_g_1_011789	AHCYL2	ENSG00000158467	AHCYL2	ENSDARG00000039343	1	1	0	0.0439873	0.0439873
Nfu_g_1_017533	RPE	ENSG00000197713	RPE	ENSDARG00000005251	1	1	0	0.0440168	0.0440168
Nfu_g_1_015136	LIN52	ENSG00000205659	LIN52	ENSDARG00000070833	1	1	0	0.044032	0.044032
Nfu_g_1_009610	SUPT16H	ENSG00000092201	SUPT16H	ENSDARG00000079949	1	1	0	0.0440412	0.0440412
Nfu_g_1_008406	TSG101		BX088691.2	ENSDARG00000011897	1	1	0	0.0441009	0.0441009
Nfu_g_1_011880	USP15	ENSG00000114316	USP4	ENSDARG00000014770	1	1	0	0.0441077	0.0441077
Nfu_g_1_010926	RRAGC	ENSG00000116954	RRAGC	ENSDARG00000069829	1	1	0	0.0441738	0.0441738
Nfu_g_1_008365	ASCL1B	ENSG00000183734	ASCL1B	ENSDARG00000094379	1	1	0	0.0441869	0.0441869
Nfu_g_1_005376	KCNIP1B	ENSG00000182132	KCNIP1B	ENSDARG00000034808	1	1	0	0.0442038	0.0442038
Nfu_g_1_021139	CADPSB		CADPSB	ENSDARG00000070567	1	1	1	0.0442338	0.0442338
Nfu_g_1_008482	CDK10	ENSG00000185324	CDK10	ENSDARG00000034256	1	1	0	0.0442865	0.0442865
Nfu_g_1_011091	ETV1	ENSG00000006468	ETV1	ENSDARG00000055183	1	1	0	0.0442866	0.0442866
Nfu_g_1_015132	GNA11B	ENSG00000088256	GNA11B	ENSDARG00000053326	1	1	0	0.0443	0.0443
Nfu_g_1_022285	SUPT6H	ENSG00000109111	SUPT6H	ENSDARG00000006524	1	1	0	0.0443602	0.0443602
Nfu_g_1_015945	POLR3F	ENSG00000132664	POLR3F	ENSDARG00000012572	1	1	0	0.0444179	0.0444179
Nfu_g_1_005151	UBLCP1	ENSG00000164332	UBLCP1	ENSDARG00000044492	1	1	0	0.0444198	0.0444198
Nfu_g_1_000862	RAB40B	ENSG00000141542	RAB40B	ENSDARG00000042410	1	1	0	0.0445399	0.0445399
Nfu_g_1_002646	AP1M3	ENSG00000072958	AP1M3	ENSDARG00000039512	1	1	0	0.0446022	0.0446022
Nfu_g_1_021909	RTF1	ENSG00000137815	RTF1	ENSDARG00000008947	1	1	0	0.0446047	0.0446047
Nfu_g_1_002829	UGP2B	ENSG00000169764	UGP2B	ENSDARG00000008200	1	1	0	0.0446193	0.0446193
Nfu_g_1_017926	EXOC1	ENSG00000090989	EXOC1	ENSDARG00000043019	1	1	0	0.0446933	0.0446933
Nfu_g_1_011466	GAD2	ENSG00000136750	GAD2	ENSDARG00000015537	1	1	0	0.0447187	0.0447187
Nfu_g_1_023166	GID4	ENSG00000141034	GID4	ENSDARG00000079482	1	1	0	0.04473	0.04473
Nfu_g_1_017732	BBS5	ENSG00000163093	BBS5	ENSDARG00000039827	1	1	0	0.044762	0.044762
Nfu_g_1_004676	CU855896.1		CU855896.1	ENSDARG00000061909	1	1	0	0.0447731	0.0447731
Nfu_g_1_008123	RFX4	ENSG00000111783	RFX4	ENSDARG00000026395	1	1	0	0.0447923	0.0447923
Nfu_g_1_013540	ARPP19	ENSG00000128989	ARPP19B	ENSDARG00000039880	1	1	0	0.0448025	0.0448025
Nfu_g_1_004970	SLC25A11	ENSG00000108528	SLC25A11	ENSDARG00000035741	1	1	0	0.0448181	0.0448181
Nfu_g_1_014010	PPIB	ENSG00000166794	PPIB	ENSDARG00000092798	1	1	0	0.0448301	0.0448301
Nfu_g_1_012540	RAB5C	ENSG00000108774	RAB5C	ENSDARG00000026712	1	1	0	0.044843	0.044843
Nfu_g_1_014822	FNDC5B	ENSG00000160097	FNDC5B	ENSDARG00000035895	1	1	0	0.0448605	0.0448605
Nfu_g_1_006510	TIA1	ENSG00000116001	TIA1	ENSDARG00000052536	1	1	0	0.0448985	0.0448985
Nfu_g_1_016584	HLFA	ENSG00000108924	HLFA	ENSDARG00000074752	1	1	0	0.044954	0.044954
Nfu_g_1_012630	PAIP2B	ENSG00000124374	PAIP2B	ENSDARG00000008706	1	1	0	0.0449553	0.0449553
Nfu_g_1_002816	CNRIP1B	ENSG00000119865	CNRIP1B	ENSDARG00000037337	1	1	0	0.0449733	0.0449733
Nfu_g_1_017794	Nfu_g_1_017794	ENSG00000146938	NLGN4A	ENSDARG00000079455	1	1	0	0.0450262	0.0450262
Nfu_g_1_020809	SSU72	ENSG00000160075	SSU72	ENSDARG00000031216	1	1	0	0.0450475	0.0449983
Nfu_g_1_005122	PAK3	ENSG00000149269	PAK1 (1 OF 2)	ENSDARG00000042624	1	1	0	0.04507	0.04507
Nfu_g_1_019138	IK	ENSG00000113141	IK	ENSDARG00000004161	1	1	0	0.0450708	0.0450708
Nfu_g_1_002272	HER6	ENSG00000114315	HER6	ENSDARG00000006514	1	1	0	0.0450915	0.0450818
Nfu_g_1_010844	TLN1	ENSG00000137076	TLN1	ENSDARG00000005333	1	1	0	0.0451503	0.0451503
Nfu_g_1_008410	FRMD4A	ENSG00000151474	FRMD4A	ENSDARG00000042249	1	1	0	0.0451803	0.0451803
Nfu_g_1_006308	PTPN11A	ENSG00000179295	PTPN11A	ENSDARG00000020334	1	1	0	0.0452104	0.0452104
Nfu_g_1_016808	HACE1	ENSG00000085382	HACE1	ENSDARG00000062280	1	1	0	0.0452201	0.0452201
Nfu_g_1_019992	EXTL1	ENSG00000182197	EXT1A	ENSDARG00000020373	1	1	0	0.0452249	0.0452249
Nfu_g_1_003436	CHRNA2	ENSG00000120903	CHRNA2B	ENSDARG00000057025	1	1	0	0.0452348	0.0452348
Nfu_g_1_023110	MPP2B	ENSG00000108852	MPP2B	ENSDARG00000010957	1	1	0	0.0452387	0.0452387
Nfu_g_1_008462	ZNF319	ENSG00000166188	ZNF319	ENSDARG00000062401	1	1	0	0.0452717	0.0452717
Nfu_g_1_009187	MSI1	ENSG00000135097	MSI1	ENSDARG00000010710	1	1	0	0.0453306	0.0453306
Nfu_g_1_000417	NXN	ENSG00000167693	NXN	ENSDARG00000033978	1	1	0	0.045353	0.045353
Nfu_g_1_013091	THRB	ENSG00000151090	THRB	ENSDARG00000021163	1	1	0	0.045435	0.045435
Nfu_g_1_015567	ATP2B3	ENSG00000058668	ATP2B3B	ENSDARG00000023445	1	1	1	0.0455299	0.01857
Nfu_g_1_003572	FBXL7	ENSG00000183580	FBXL7	ENSDARG00000062251	1	1	1	0.0455447	0.0377105
Nfu_g_1_007080	SMC3	ENSG00000108055	SMC3	ENSDARG00000019000	1	1	1	0.0455882	0.0135505
Nfu_g_1_006316	PPWD1	ENSG00000113593	PPWD1	ENSDARG00000063161	1	1	0	0.0457838	0.0457838
Nfu_g_1_003287	RPS17	ENSG00000182774	ZGC:77702	ENSDARG00000035756	1	1	0	0.0458202	0.0458202
Nfu_g_1_022651	SSBP3B	ENSG00000157216	SSBP3B	ENSDARG00000030155	1	1	0	0.045821	0.045821
Nfu_g_1_016324	POLR2D	ENSG00000144231	POLR2D	ENSDARG00000076509	1	1	0	0.0458393	0.0458097
Nfu_g_1_022678	GNA11A		GNA11A	ENSDARG00000010002	1	1	0	0.04586	0.04586
Nfu_g_1_010031	GABPB2A	ENSG00000143458	GABPB2A	ENSDARG00000007943	1	1	0	0.0458725	0.0458725
Nfu_g_1_011017	MED18	ENSG00000130772	MED18	ENSDARG00000041237	1	1	0	0.0459164	0.0459164
Nfu_g_1_014185	PSMD3	ENSG00000108344	PSMD3	ENSDARG00000018124	1	1	0	0.0459329	0.0459329
Nfu_g_1_010012	SEMA6D	ENSG00000143434	SEMA6E	ENSDARG00000000189	1	1	0	0.0459586	0.0459586
Nfu_g_1_004242	CNOT6	ENSG00000113300	CNOT6	ENSDARG00000008255	1	1	0	0.0459614	0.0459614
Nfu_g_1_021714	C22H6ORF89	ENSG00000198663	C22H6ORF89	ENSDARG00000078301	1	1	0	0.04607	0.04607
Nfu_g_1_022686	NCL1	ENSG00000125912	NCL1	ENSDARG00000058861	1	1	0	0.0462104	0.0462104
Nfu_g_1_010705	TBC1D13	ENSG00000107021	TBC1D13	ENSDARG00000078274	1	1	0	0.0462255	0.0462255
Nfu_g_1_022332	PDLIM7	ENSG00000196923	PDLIM7	ENSDARG00000030638	1	1	0	0.04627	0.04627
Nfu_g_1_007285	WDR83OS	ENSG00000105583	WDR83OS	ENSDARG00000025554	1	1	0	0.0462938	0.0462938
Nfu_g_1_011282	SEMA5A	ENSG00000112902	SEMA5A	ENSDARG00000058821	1	1	1	0.0463573	0.0254873
Nfu_g_1_009367	SMAD2	ENSG00000175387	SMAD2	ENSDARG00000006389	1	1	0	0.0464119	0.0464119
Nfu_g_1_001950	NPBWR2	ENSG00000125522	NPBWR2 (1 OF 2)	ENSDARG00000033393	1	1	0	0.046419	0.046419
Nfu_g_1_020538	ANKRD13C	ENSG00000118454	ANKRD13C	ENSDARG00000042444	1	1	0	0.0464222	0.0464222
Nfu_g_1_021522	THOC7	ENSG00000163634	THOC7	ENSDARG00000015394	1	1	0	0.0464827	0.0464827
Nfu_g_1_017376	LDLRAD4	ENSG00000168675	C16H18ORF1 (1 OF 2)	ENSDARG00000054941	1	1	0	0.04649	0.04649
Nfu_g_1_007043	CR847925.1	ENSG00000104915	STX10	ENSDARG00000075030	1	1	0	0.0466432	0.0466432
Nfu_g_1_022432	UBE3A	ENSG00000114062	UBE3A	ENSDARG00000055737	1	1	0	0.0466919	0.0466919
Nfu_g_1_004650	RAPGEF2	ENSG00000109756	RAPGEF2	ENSDARG00000005482	1	1	1	0.0468033	0.0468033
Nfu_g_1_013476	ONECUT1	ENSG00000169856	ONECUT1	ENSDARG00000007982	1	1	1	0.0468498	0.0359338
Nfu_g_1_002003	MAD2L2	ENSG00000116670	MAD2L2 (1 OF 2)	ENSDARG00000042456	1	1	0	0.0469482	0.0469482
Nfu_g_1_008620	RELN	ENSG00000189056	RELN (2 OF 2)	ENSDARG00000038188	1	1	2	0.0469744	0.0469064
Nfu_g_1_018802	RAB32A	ENSG00000118508	RAB32A	ENSDARG00000029036	1	1	0	0.0470583	0.0470583
Nfu_g_1_010735	PRKAA1	ENSG00000132356	PRKAA1	ENSDARG00000060596	1	1	0	0.0470778	0.0470778
Nfu_g_1_008476	TPH1A	ENSG00000129167	TPH1A	ENSDARG00000029432	1	1	0	0.0471031	0.0471031
Nfu_g_1_021366	CAPZB	ENSG00000077549	CAPZB	ENSDARG00000046004	1	1	0	0.0471123	0.0471123
Nfu_g_1_013761	GTPBP2	ENSG00000172432	GTPBP2	ENSDARG00000071059	1	1	0	0.0472678	0.0472678
Nfu_g_1_009750	OSR1	ENSG00000143867	OSR1	ENSDARG00000014091	1	1	0	0.04732	0.04732
Nfu_g_1_017173	HS3ST1L2		HS3ST1L2	ENSDARG00000035578	1	1	0	0.0473449	0.0473449
Nfu_g_1_006301	STRBP	ENSG00000165209	STRBP	ENSDARG00000021455	1	1	0	0.0473708	0.0473708
Nfu_g_1_016762	GRIK2	ENSG00000164418	CABZ01076431.1	ENSDARG00000074515	1	1	1	0.0473725	0.0473725
Nfu_g_1_003178	RP42-PEN	ENSG00000150401	RP42-PEN	ENSDARG00000040838	1	1	0	0.0474054	0.0474054
Nfu_g_1_018423	PGAM1A	ENSG00000171314	PGAM1A	ENSDARG00000005423	1	1	0	0.0474729	0.0474729
Nfu_g_1_015951	SEC23B	ENSG00000101310	SEC23B	ENSDARG00000019360	1	1	0	0.0474923	0.0474923
Nfu_g_1_016543	TPST1	ENSG00000169902	TPST1	ENSDARG00000073872	1	1	0	0.0475582	0.0475582
Nfu_g_1_020839	SLC6A6A	ENSG00000131389	SLC6A6A	ENSDARG00000012534	1	1	0	0.0476053	0.0476053
Nfu_g_1_023420	TRIM8B	ENSG00000171206	TRIM8	ENSDARG00000060729	1	1	0	0.0476456	0.0476456
Nfu_g_1_010654	SLC1A3B	ENSG00000079215	SLC1A3B	ENSDARG00000043148	1	1	0	0.0476979	0.0476979
Nfu_g_1_007778	MAP2K4A	ENSG00000065559	MAP2K4B	ENSDARG00000077177	1	1	0	0.0477168	0.0468247
Nfu_g_1_006449	TNKS	ENSG00000173273	TNKS	ENSDARG00000077650	1	1	0	0.047729	0.047729
Nfu_g_1_005983	ARMC8	ENSG00000114098	ARMC8	ENSDARG00000062258	1	1	1	0.0477324	0.0477324
Nfu_g_1_018519	EIF5	ENSG00000100664	EIF5	ENSDARG00000003681	1	1	0	0.0477632	0.0477632
Nfu_g_1_004975	Nfu_g_1_004975		ZGC:153845	ENSDARG00000012772	1	1	0	0.04779	0.04779
Nfu_g_1_004444	GOLT1BA	ENSG00000111711	GOLT1B (2 OF 2)	ENSDARG00000022795	1	1	0	0.0478877	0.0438346
Nfu_g_1_022016	EIF3M	ENSG00000149100	EIF3M	ENSDARG00000013931	1	1	0	0.0478891	0.0478891
Nfu_g_1_014204	FBXW2	ENSG00000119402	FBXW2	ENSDARG00000009745	1	1	0	0.0478967	0.0478967
Nfu_g_1_019444	NSFA	ENSG00000073969	NSFA	ENSDARG00000007654	1	1	0	0.047991	0.047991
Nfu_g_1_004596	CU468924.1	ENSG00000070614	NDST1 (2 OF 3)	ENSDARG00000062397	1	1	0	0.0479998	0.0479998
Nfu_g_1_011631	GATA3	ENSG00000107485	GATA3	ENSDARG00000016526	1	1	0	0.0480951	0.0480951
Nfu_g_1_013070	RIMS3	ENSG00000117016	RIMS3	ENSDARG00000062305	1	1	0	0.0481104	0.0481104
Nfu_g_1_006874	FAM49BB	ENSG00000153310	FAM49BB	ENSDARG00000045417	1	1	0	0.0481481	0.0481481
Nfu_g_1_011143	FAF2	ENSG00000113194	FAF2	ENSDARG00000052374	1	1	1	0.0482039	0.0482039
Nfu_g_1_001636	OLA.23329	ENSG00000124208	UBE2V1	ENSDARG00000041875	1	1	0	0.0482785	0.0482785
Nfu_g_1_020928	RAB22A	ENSG00000124209	RAB22A	ENSDARG00000015807	1	1	0	0.0483	0.0483
Nfu_g_1_018437	SUCLG1	ENSG00000163541	SUCLG1	ENSDARG00000052712	1	1	0	0.0483302	0.0483302
Nfu_g_1_020769	RPLP0	ENSG00000089157	RPLP0	ENSDARG00000051783	1	1	0	0.04835	0.04835
Nfu_g_1_015477	FLNA	ENSG00000196924	FLNA	ENSDARG00000074201	1	1	1	0.0483533	0.0483533
Nfu_g_1_021203	BLOC1S1	ENSG00000135441	BLOC1S1	ENSDARG00000014171	1	1	0	0.0483818	0.0483818
Nfu_g_1_012232	TMEM248	ENSG00000106609	TMEM248	ENSDARG00000018825	1	1	0	0.0484105	0.0484105
Nfu_g_1_012629	MARK2	ENSG00000072518	MARK2B	ENSDARG00000032458	1	1	0	0.04849	0.04849
Nfu_g_1_013150	RAB31	ENSG00000168461	RAB31	ENSDARG00000020128	1	1	0	0.0485197	0.0485197
Nfu_g_1_004169	GMPR	ENSG00000137198	GMPR	ENSDARG00000016160	1	1	0	0.0485883	0.0485883
Nfu_g_1_008310	NUP93	ENSG00000102900	NUP93	ENSDARG00000003487	1	1	0	0.0486009	0.0486009
Nfu_g_1_022962	CCZ1	ENSG00000122674	CCZ1	ENSDARG00000056559	1	1	0	0.0486247	0.0486148
Nfu_g_1_007208	PSMD12	ENSG00000197170	PSMD12	ENSDARG00000052377	1	1	0	0.0487097	0.0487097
Nfu_g_1_011257	MARCH6	ENSG00000145495	MARCH6	ENSDARG00000076066	1	1	0	0.0487253	0.0487253
Nfu_g_1_018830	CR628323.3	ENSG00000203733	GJE1 (2 OF 2)	ENSDARG00000053062	1	1	0	0.0487725	0.0487725
Nfu_g_1_007660	CU681846.1	ENSG00000128310	CU681846.1	ENSDARG00000044969	1	1	0	0.0487727	0.0487727
Nfu_g_1_016097	CABZ01079775.1		CU928218.1	ENSDARG00000075088	1	1	0	0.0487823	0.0487823
Nfu_g_1_006764	RPL7A	ENSG00000148303	RPL7A	ENSDARG00000019230	1	1	0	0.0488405	0.0488405
Nfu_g_1_003270	CORO2BA	ENSG00000103647	CORO2BA	ENSDARG00000079440	1	1	0	0.0488429	0.0488429
Nfu_g_1_002570	MLLT1	ENSG00000130382	MLLT1	ENSDARG00000043185	1	1	0	0.0489	0.0489
Nfu_g_1_022299	TRIM3B	ENSG00000110171	TRIM3B	ENSDARG00000005397	1	1	0	0.0489368	0.0489368
Nfu_g_1_005929	OLIG2	ENSG00000205927	OLIG2	ENSDARG00000040946	1	1	0	0.0490863	0.0490863
Nfu_g_1_022868	BECN1	ENSG00000126581	BECN1	ENSDARG00000079128	1	1	0	0.0491116	0.0491116
Nfu_g_1_005793	DNAJB11	ENSG00000090520	DNAJB11	ENSDARG00000015088	1	1	0	0.0491168	0.0491168
Nfu_g_1_002756	PGBD5	ENSG00000177614	PGBD5	ENSDARG00000011042	1	1	0	0.0491213	0.0491213
Nfu_g_1_005694	Nfu_g_1_005694	ENSG00000147065	MSNA	ENSDARG00000058128	1	1	0	0.0491246	0.0491246
Nfu_g_1_015065	CCDC28B	ENSG00000160050	CCDC28B	ENSDARG00000011222	1	1	0	0.049161	0.049161
Nfu_g_1_001986	TFCP2	ENSG00000135457	TFCP2	ENSDARG00000060306	1	1	0	0.0491632	0.0491632
Nfu_g_1_006674	TRAPPC13	ENSG00000113597	C10H5ORF44	ENSDARG00000033768	1	1	1	0.049174	0.049174
Nfu_g_1_004278	GPM6AA	ENSG00000150625	GPM6AA	ENSDARG00000055455	1	1	0	0.0492301	0.0492301
Nfu_g_1_002636	GPR52	ENSG00000203737	GPR52	ENSDARG00000093460	1	1	0	0.0492591	0.0492591
Nfu_g_1_022999	Nfu_g_1_022999	ENSG00000125430	HS3ST3B1B	ENSDARG00000086645	1	1	0	0.0493302	0.0493302
Nfu_g_1_013161	SGCE	ENSG00000127990	SGCE	ENSDARG00000012138	1	1	0	0.0493633	0.0493633
Nfu_g_1_006459	NEDD4L	ENSG00000049759	NEDD4L	ENSDARG00000060006	1	1	1	0.0493672	0.0493672
Nfu_g_1_016527	EPHA4A	ENSG00000116106	EPHA4A	ENSDARG00000054454	1	1	1	0.0493875	0.0493875
Nfu_g_1_016117	ALDH18A1	ENSG00000059573	ALDH18A1	ENSDARG00000061123	1	1	0	0.0494314	0.0494314
Nfu_g_1_005205	CX27.5	ENSG00000169562	CX27.5	ENSDARG00000035553	1	1	0	0.04949	0.04949
Nfu_g_1_014427	SUFU		-	-	1	1	0	0.0495047	0.0495047
Nfu_g_1_000756	PAFAH1B1A	ENSG00000007168	PAFAH1B1B	ENSDARG00000026595	1	1	0	0.0496056	0.0495958
Nfu_g_1_010105	CPNE4	ENSG00000196353	CPNE4	ENSDARG00000062754	1	1	0	0.0496059	0.0496059
Nfu_g_1_012430	FKBP1B	ENSG00000119782	FKBP1B	ENSDARG00000052625	1	1	0	0.0497632	0.0432654
Nfu_g_1_003867	NIP7	ENSG00000132603	NIP7	ENSDARG00000059075	1	1	0	0.0497819	0.0497819
Nfu_g_1_010889	TAF12	ENSG00000120656	TAF12	ENSDARG00000054085	1	1	0	0.0498103	0.0498103
Nfu_g_1_004528	B4GALT7	ENSG00000027847	B4GALT7	ENSDARG00000021899	1	1	0	0.049838	0.049838
Nfu_g_1_008970	RNF165B	ENSG00000141622	RNF165B	ENSDARG00000078817	1	1	0	0.0498791	0.0498791
Nfu_g_1_014760	TMEM185B	ENSG00000155984	TMEM185B	ENSDARG00000044327	1	1	0	0.0499388	0.0499388
Nfu_g_1_016032	FSD1	ENSG00000105255	FSD1	ENSDARG00000062017	1	1	0	0.0499729	0.0499729
Nfu_g_1_014411	Nfu_g_1_014411	ENSG00000179915	NRXN1A	ENSDARG00000061647	1	1	1	0.05004	0.05004
Nfu_g_1_013711	KEAP1B	ENSG00000079999	KEAP1B	ENSDARG00000074634	1	1	0	0.0500458	0.0500458
Nfu_g_1_009383	ASPHD2	ENSG00000128203	ASPHD2	ENSDARG00000059629	1	1	0	0.0500664	0.0500664
Nfu_g_1_006324	Nfu_g_1_006324	ENSG00000152234	ATP5A1	ENSDARG00000010149	1	1	0	0.0500733	0.0500733
Nfu_g_1_006072	IL1RAPL2	ENSG00000189108	IL1RAPL2	ENSDARG00000037553	1	1	0	0.0500907	0.0500907
Nfu_g_1_000678	GOSR1	ENSG00000108587	GOSR1	ENSDARG00000026654	1	1	0	0.050117	0.050117
Nfu_g_1_015474	EDEM2	ENSG00000088298	EDEM2	ENSDARG00000028448	1	1	0	0.0501186	0.0501186
Nfu_g_1_002599	DMAP1	ENSG00000178028	DMAP1	ENSDARG00000042087	1	1	0	0.050123	0.050123
Nfu_g_1_017399	FAXCB	ENSG00000146267	FAXC (2 OF 2)	ENSDARG00000075956	1	1	0	0.050146	0.050146
Nfu_g_1_017836	SNX27A	ENSG00000143376	SNX27A	ENSDARG00000033804	1	1	0	0.0501745	0.0501745
Nfu_g_1_021761	PYGL	ENSG00000100504	PYGL	ENSDARG00000002197	1	1	0	0.050225	0.050225
Nfu_g_1_013826	SLIT2	ENSG00000145147	SLIT2	ENSDARG00000004246	1	1	0	0.0503629	0.0503629
Nfu_g_1_019693	CDK1	ENSG00000170312	CDK1	ENSDARG00000087554	1	1	0	0.0503984	0.0503984
Nfu_g_1_022711	RXRA2	ENSG00000143171	RXRGB	ENSDARG00000004697	1	1	0	0.0504101	0.0504101
Nfu_g_1_011096	RPZ		RPZ	ENSDARG00000091161	1	1	0	0.0504869	0.0504869
Nfu_g_1_001265	GALNT1	ENSG00000141429	GALNT1	ENSDARG00000061335	1	1	1	0.0505732	0.0505732
Nfu_g_1_013514	ZMAT2	ENSG00000146007	ZMAT2	ENSDARG00000004956	1	1	0	0.0506033	0.0357432
Nfu_g_1_024251	FAT4	-	-	-	1	1	0	0.05061	0.05061
Nfu_g_1_003672	NELFA	ENSG00000185049	WHSC2	ENSDARG00000061411	1	1	0	0.0506143	0.0506143
Nfu_g_1_008720	SLITRK1	ENSG00000178235	SLITRK1	ENSDARG00000077514	1	1	0	0.0506748	0.0506748
Nfu_g_1_004745	TMEM178B	ENSG00000261115	TMEM178B (1 OF 2)	ENSDARG00000006747	1	1	0	0.0507014	0.0507014
Nfu_g_1_004287	KIF3A	ENSG00000131437	KIF3A	ENSDARG00000087538	1	1	0	0.0507358	0.0507358
Nfu_g_1_008762	Nfu_g_1_008762	ENSG00000101871	MID1	ENSDARG00000060482	1	1	0	0.0507416	0.0507416
Nfu_g_1_009586	BX957337.1	ENSG00000138439	FAM117B (2 OF 2)	ENSDARG00000074921	1	1	0	0.0507517	0.0507517
Nfu_g_1_013362	PFKPA	ENSG00000067057	PFKP (1 OF 2)	ENSDARG00000028000	1	1	0	0.0508775	0.0508775
Nfu_g_1_020486	SNTG1	ENSG00000147481	SNTG1	ENSDARG00000061832	1	1	0	0.0509204	0.0509204
Nfu_g_1_020232	CA8	ENSG00000178538	CA8	ENSDARG00000039098	1	1	0	0.0509348	0.0509348
Nfu_g_1_017168	SPINA	ENSG00000106723	SPIN2B	ENSDARG00000058949	1	1	0	0.0509397	0.0509397
Nfu_g_1_019106	PTRHD1	ENSG00000184924	PTRHD1	ENSDARG00000016122	1	1	0	0.0509471	0.0509471
Nfu_g_1_014133	NEURL4		AL929346.1	ENSDARG00000078127	1	1	2	0.050967	0.050967
Nfu_g_1_021562	Nfu_g_1_021562	ENSG00000131051	RBM39A	ENSDARG00000011613	1	1	0	0.05102	0.05102
Nfu_g_1_023170	ZDHHC6	ENSG00000023041	ZDHHC6	ENSDARG00000075721	1	1	0	0.0510272	0.0510272
Nfu_g_1_021613	STRIP1	ENSG00000143093	FAM40A	ENSDARG00000074084	1	1	0	0.0510385	0.0510385
Nfu_g_1_002956	Nfu_g_1_002956	ENSG00000182771	GRID1 (1 OF 2)	ENSDARG00000044161	1	1	0	0.05114	0.05114
Nfu_g_1_002568	DOCK7	ENSG00000116641	DOCK7	ENSDARG00000078675	1	1	1	0.0511931	0.0347505
Nfu_g_1_014826	C14H8ORF40	ENSG00000176209	C14H8ORF40	ENSDARG00000037423	1	1	0	0.0512253	0.0512253
Nfu_g_1_004252	PCDH11X	-	-	-	1	1	0	0.0512357	0.0512357
Nfu_g_1_021775	C1H11ORF73	ENSG00000149196	C1H11ORF73	ENSDARG00000040546	1	1	0	0.0512474	0.0512474
Nfu_g_1_006910	ABCF2	ENSG00000033050	ABCF2A	ENSDARG00000038785	1	1	0	0.0512887	0.0512887
Nfu_g_1_005187	TOMM40L	ENSG00000130204	TOMM40	ENSDARG00000092112	1	1	0	0.0513178	0.0513178
Nfu_g_1_025544	SMAD7	-	-	-	1	1	0	0.0513566	0.0513566
Nfu_g_1_005275	MSNA	ENSG00000147065	MSNA	ENSDARG00000058128	1	1	1	0.0513782	0.0513782
Nfu_g_1_005164	ACACA	ENSG00000132142	ACACA	ENSDARG00000078512	1	1	0	0.0514112	0.0514112
Nfu_g_1_022458	MEN1	ENSG00000133895	MEN1 (2 OF 2)	ENSDARG00000058021	1	1	0	0.0514549	0.0514549
Nfu_g_1_021535	SLC6A11	ENSG00000010379	SLC6A12	ENSDARG00000067567	1	1	0	0.0516129	0.0516031
Nfu_g_1_015144	Nfu_g_1_015144	ENSG00000100811	YY1A	ENSDARG00000042796	1	1	0	0.0516247	0.0516247
Nfu_g_1_001815	CS	ENSG00000062485	CS	ENSDARG00000070395	1	1	0	0.0516669	0.0516669
Nfu_g_1_023129	ARL4D	ENSG00000175906	ARL4D	ENSDARG00000045074	1	1	0	0.0517087	0.0517087
Nfu_g_1_023329	CABZ01112647.1	ENSG00000187714	SLC18A3A	ENSDARG00000006356	1	1	0	0.0517136	0.0517136
Nfu_g_1_015492	HM13	ENSG00000101294	HM13	ENSDARG00000037846	1	1	0	0.0518223	0.0518223
Nfu_g_1_006646	PRDM12	ENSG00000130711	PRDM12	ENSDARG00000007430	1	1	0	0.0518544	0.0518544
Nfu_g_1_010453	SRM	ENSG00000116649	SRM	ENSDARG00000055760	1	1	0	0.0519004	0.0519004
Nfu_g_1_018683	PREP	ENSG00000085377	PREP	ENSDARG00000057151	1	1	1	0.0519183	0.0519183
Nfu_g_1_016463	OTUD5	ENSG00000068308	OTUD5A	ENSDARG00000059006	1	1	0	0.0519269	0.0519269
Nfu_g_1_002827	CHRNA1	ENSG00000138435	CHRNA1	ENSDARG00000009021	1	1	0	0.05196	0.05196
Nfu_g_1_019855	KDELR2A	ENSG00000136240	KDELR2A	ENSDARG00000005254	1	1	0	0.0520074	0.0520074
Nfu_g_1_005455	Nfu_g_1_005455		ZGC:194261	ENSDARG00000035340	1	1	0	0.0520838	0.052054
Nfu_g_1_006534	VAV2	ENSG00000160293	VAV2	ENSDARG00000044718	1	1	0	0.0521429	0.0521429
Nfu_g_1_007356	GLDC	ENSG00000178445	GLDC	ENSDARG00000035120	1	1	0	0.0522978	0.0522978
Nfu_g_1_000234	VASP	ENSG00000125753	VASP	ENSDARG00000017105	1	1	0	0.05232	0.05232
Nfu_g_1_004198	PABPC1A	ENSG00000070756	PABPC1B	ENSDARG00000021140	1	1	0	0.0523439	0.0523439
Nfu_g_1_004505	MCTS1	ENSG00000232119	MCTS1	ENSDARG00000025972	1	1	0	0.0523767	0.0382407
Nfu_g_1_004753	SAMM50L	ENSG00000100347	SAMM50L	ENSDARG00000039681	1	1	0	0.0523986	0.0523986
Nfu_g_1_010202	SPSB1	ENSG00000171621	SPSB1	ENSDARG00000056515	1	1	1	0.0524151	0.0524151
Nfu_g_1_007992	CPNE2	ENSG00000140848	CPNE2	ENSDARG00000007753	1	1	0	0.0524163	0.0524163
Nfu_g_1_011807	CREBL2	ENSG00000111269	CREBL2	ENSDARG00000094623	1	1	0	0.0524502	0.0524502
Nfu_g_1_018279	NAA15	ENSG00000164134	NAA15A	ENSDARG00000003213	1	1	0	0.0524502	0.0524502
Nfu_g_1_015929	CNRIP1A	ENSG00000119865	CNRIP1A	ENSDARG00000091683	1	1	0	0.0524578	0.0524578
Nfu_g_1_003700	RGP1	ENSG00000107185	RGP1	ENSDARG00000006545	1	1	0	0.0524899	0.0524899
Nfu_g_1_020076	DIP2B	ENSG00000066084	DIP2B (2 OF 2)	ENSDARG00000016348	1	1	0	0.0525616	0.0525519
Nfu_g_1_011407	Nfu_g_1_011407	ENSG00000198909	MAP3K3	ENSDARG00000060348	1	1	0	0.0526145	0.0526145
Nfu_g_1_003036	MON2	ENSG00000061987	MON2	ENSDARG00000063694	1	1	1	0.0526705	0.0413212
Nfu_g_1_011391	KPNA1	ENSG00000114030	KPNA1	ENSDARG00000016360	1	1	0	0.0527074	0.0527074
Nfu_g_1_012779	PRPF38A	ENSG00000134748	PRPF38A	ENSDARG00000039213	1	1	0	0.0527109	0.0527109
Nfu_g_1_012986	DAPK3	ENSG00000167657	DAPK3	ENSDARG00000074447	1	1	1	0.0527518	0.0527518
Nfu_g_1_017294	RUFY3	ENSG00000018189	RUFY3	ENSDARG00000029692	1	1	0	0.0528678	0.0528678
Nfu_g_1_009877	FLII	ENSG00000177731	FLII	ENSDARG00000059701	1	1	0	0.0529173	0.0529173
Nfu_g_1_001299	OLA.27021		ZGC:92606	ENSDARG00000040971	1	1	0	0.0529237	0.0529237
Nfu_g_1_001593	SLC6A6B	ENSG00000131389	SLC6A6B	ENSDARG00000058440	1	1	0	0.0529392	0.0529392
Nfu_g_1_009201	DIMT1L	ENSG00000086189	DIMT1L	ENSDARG00000005057	1	1	0	0.0530038	0.0530038
Nfu_g_1_009777	ATP6V0A1B	ENSG00000033627	ATP6V0A1B	ENSDARG00000015174	1	1	0	0.0530139	0.0530139
Nfu_g_1_020419	KISS1RA	ENSG00000116014	KISS1RA	ENSDARG00000002728	1	1	0	0.0530472	0.0530472
Nfu_g_1_002161	NELFB	ENSG00000188986	COBRA1	ENSDARG00000035505	1	1	0	0.0530747	0.0530747
Nfu_g_1_013132	FUBP1	ENSG00000162613	FUBP1	ENSDARG00000029248	1	1	1	0.0530989	0.0530989
Nfu_g_1_011054	EAF1	ENSG00000144597	EAF1	ENSDARG00000070795	1	1	0	0.0531004	0.0531004
Nfu_g_1_021137	MAP3K12	ENSG00000139625	MAP3K12	ENSDARG00000042565	1	1	0	0.0531278	0.0531278
Nfu_g_1_002908	PPP2R2D	ENSG00000175470	PPP2R2D	ENSDARG00000078044	1	1	0	0.0531586	0.0531586
Nfu_g_1_022648	TOR3A	ENSG00000186283	TOR3A	ENSDARG00000079308	1	1	0	0.0532501	0.0532501
Nfu_g_1_009117	SNRNP200	ENSG00000144028	SNRNP200	ENSDARG00000077536	1	1	1	0.0533511	0.0341819
Nfu_g_1_017846	TRIM46B	ENSG00000163462	TRIM46B	ENSDARG00000058649	1	1	0	0.053362	0.053362
Nfu_g_1_011721	ASUN	ENSG00000064102	ASUN	ENSDARG00000011764	1	1	0	0.0533683	0.0533683
Nfu_g_1_007473	BX649554.3	ENSG00000162073	PAQR4 (1 OF 2)	ENSDARG00000076960	1	1	0	0.0534517	0.0534517
Nfu_g_1_008461	HSP90B1	ENSG00000166598	HSP90B1	ENSDARG00000003570	1	1	0	0.053542	0.053542
Nfu_g_1_017003	MAST2	ENSG00000086015	MAST2	ENSDARG00000074311	1	1	0	0.0535445	0.0535445
Nfu_g_1_013631	CR388002.1	ENSG00000145362	ANK2	ENSDARG00000009026	1	1	1	0.0535565	0.0535275
Nfu_g_1_013485	PTK2	ENSG00000169398	PTK2.1	ENSDARG00000004672	1	1	0	0.0536215	0.0536215
Nfu_g_1_004358	EHD1	ENSG00000110047	EHD1B	ENSDARG00000014793	1	1	0	0.0537053	0.0537053
Nfu_g_1_012791	C18H16ORF70	ENSG00000125149	C18H16ORF70	ENSDARG00000041560	1	1	0	0.0537159	0.0537159
Nfu_g_1_005320	CHMP1B	ENSG00000131165	CHMP1A	ENSDARG00000009802	1	1	0	0.053736	0.053736
Nfu_g_1_008411	CALB2A	ENSG00000172137	CALB2A	ENSDARG00000041062	1	1	0	0.0537572	0.0537572
Nfu_g_1_005914	ESD	ENSG00000139684	ESD	ENSDARG00000019496	1	1	0	0.0537644	0.0537644
Nfu_g_1_023468	PHKG2	-	-	-	1	1	0	0.0537845	0.0537845
Nfu_g_1_001600	DDX23	ENSG00000174243	DDX23	ENSDARG00000021945	1	1	0	0.053832	0.053832
Nfu_g_1_012319	EEF1A1L1	ENSG00000156508	EEF1A1L1	ENSDARG00000020850	1	1	0	0.0538578	0.0538578
Nfu_g_1_022430	NLGN4A	ENSG00000146938	NLGN4A	ENSDARG00000079455	1	1	1	0.0539091	0.0539091
Nfu_g_1_017849	TBC1D23	ENSG00000036054	TBC1D23	ENSDARG00000044357	1	1	0	0.0539348	0.0539348
Nfu_g_1_019820	CR812472.2		CABZ01041769.1	ENSDARG00000029232	1	1	0	0.0539717	0.0539717
Nfu_g_1_022861	SOX9A	ENSG00000125398	SOX9A	ENSDARG00000003293	1	1	0	0.0539776	0.0539776
Nfu_g_1_009407	Nfu_g_1_009407		SCAMP1	ENSDARG00000036911	1	1	0	0.0540444	0.0540444
Nfu_g_1_020352	ABI1B	ENSG00000136754	ABI1B	ENSDARG00000062991	1	1	0	0.0541475	0.0541475
Nfu_g_1_009800	DIRAS1A	ENSG00000176490	DIRAS1B	ENSDARG00000009372	1	1	0	0.0541616	0.0541616
Nfu_g_1_006007	HSPD1	ENSG00000144381	HSPD1	ENSDARG00000056160	1	1	0	0.0542149	0.0542149
Nfu_g_1_016009	CELF5	ENSG00000161082	CELF5	ENSDARG00000071375	1	1	0	0.0542196	0.0542196
Nfu_g_1_017712	OSBPL6	ENSG00000079156	OSBPL6	ENSDARG00000063730	1	1	0	0.0542341	0.0542341
Nfu_g_1_013799	F8A2	ENSG00000185990	F8A2	ENSDARG00000025518	1	1	0	0.0542527	0.0542527
Nfu_g_1_004682	MCM7	ENSG00000166508	MCM7	ENSDARG00000035761	1	1	0	0.0542606	0.0542606
Nfu_g_1_016128	MEMO1	ENSG00000162959	MEMO1	ENSDARG00000010823	1	1	0	0.0542648	0.0396172
Nfu_g_1_010261	IMPDH2	ENSG00000178035	IMPDH2	ENSDARG00000006900	1	1	0	0.0543396	0.0543396
Nfu_g_1_023971	PROK1	-	-	-	1	1	0	0.05439	0.05439
Nfu_g_1_013314	RFWD2	ENSG00000143207	RFWD2	ENSDARG00000079329	1	1	0	0.0544005	0.0544005
Nfu_g_1_010170	GABBR2	ENSG00000136928	GABBR2	ENSDARG00000061042	1	1	0	0.0544013	0.0544013
Nfu_g_1_021620	OXTR	ENSG00000180914	OXTR	ENSDARG00000033956	1	1	0	0.0544592	0.0544592
Nfu_g_1_020013	ZNF521	ENSG00000102935	ZNF423	ENSDARG00000059707	1	1	1	0.0544743	0.0544743
Nfu_g_1_017105	TAOK3A	ENSG00000135090	TAOK3A	ENSDARG00000060751	1	1	1	0.0544888	0.02421
Nfu_g_1_009727	MYT1L	ENSG00000186487	MYT1LA	ENSDARG00000008209	1	1	0	0.0544894	0.0544894
Nfu_g_1_001534	BHLHE23	ENSG00000125533	BHLHE23	ENSDARG00000037588	1	1	0	0.0545587	0.0545587
Nfu_g_1_016079	TCF3	ENSG00000071564	TCF3 (1 OF 2)	ENSDARG00000052383	1	1	0	0.0545795	0.0545795
Nfu_g_1_004622	MED12	ENSG00000184634	MED12	ENSDARG00000056800	1	1	0	0.0545922	0.0545922
Nfu_g_1_003928	SYT9A	ENSG00000170743	SYT9A	ENSDARG00000003994	1	1	0	0.0545942	0.0545942
Nfu_g_1_014349	RAB23	ENSG00000112210	RAB23	ENSDARG00000004151	1	1	0	0.054608	0.054608
Nfu_g_1_001682	DHX35	ENSG00000101452	DHX35	ENSDARG00000063419	1	1	0	0.0546316	0.0546316
Nfu_g_1_021302	ACAP3B	ENSG00000131584	ACAP3B	ENSDARG00000039386	1	1	0	0.0546373	0.0546373
Nfu_g_1_010912	ANKMY2A	ENSG00000106524	ANKMY2A	ENSDARG00000005948	1	1	0	0.0546933	0.0546933
Nfu_g_1_006378	KCNIP3B	ENSG00000115041	KCNIP3	ENSDARG00000017880	1	1	0	0.0546995	0.0546995
Nfu_g_1_018745	CCM2	ENSG00000136280	CCM2	ENSDARG00000013705	1	1	0	0.0547053	0.0547053
Nfu_g_1_020999	FAM116A	ENSG00000205593	FAM116B	ENSDARG00000011605	1	1	0	0.0547264	0.0547264
Nfu_g_1_022846	CRIPT	ENSG00000159176	CSRP1A	ENSDARG00000006603	1	1	0	0.0547609	0.0547609
Nfu_g_1_022325	BIRC2	ENSG00000110330	BIRC2	ENSDARG00000044619	1	1	0	0.0547907	0.0547907
Nfu_g_1_017883	ING5A	ENSG00000168395	ING5A	ENSDARG00000022413	1	1	0	0.0548582	0.0548582
Nfu_g_1_005944	MAP4K4	ENSG00000071054	MAP4K4	ENSDARG00000093661	1	1	0	0.0549203	0.0549203
Nfu_g_1_022258	DDX46	ENSG00000145833	DDX46	ENSDARG00000094863	1	1	0	0.0549226	0.0549226
Nfu_g_1_012956	EIF3F	ENSG00000175390	EIF3F	ENSDARG00000077533	1	1	0	0.0549394	0.0549394
Nfu_g_1_004962	GTF2E2	ENSG00000197265	GTF2E2	ENSDARG00000012672	1	1	0	0.0550136	0.0550136
Nfu_g_1_022893	Nfu_g_1_022893	ENSG00000171132	PRKCEA	ENSDARG00000003008	1	1	0	0.0550738	0.0550738
Nfu_g_1_012055	CABZ01073085.1	ENSG00000166226	CCT2	ENSDARG00000041754	1	1	1	0.0550855	0.0533193
Nfu_g_1_004764	ELOVL6	ENSG00000170522	ELOVL6	ENSDARG00000004402	1	1	0	0.0551003	0.0551003
Nfu_g_1_017901	PAK2B	ENSG00000180370	PAK2B	ENSDARG00000018476	1	1	0	0.0551167	0.0551167
Nfu_g_1_012002	OLA.20330	ENSG00000127314	RAP1B	ENSDARG00000008867	1	1	0	0.05512	0.05512
Nfu_g_1_023425	TANC2	ENSG00000170921	TANC2	ENSDARG00000079097	1	1	1	0.0551558	0.0502834
Nfu_g_1_011101	TMOD4	ENSG00000163157	TMOD4	ENSDARG00000020890	1	1	0	0.05518	0.05518
Nfu_g_1_013831	SPCS3	ENSG00000129128	SPCS3	ENSDARG00000089976	1	1	0	0.0551906	0.0551906
Nfu_g_1_011844	SOX5	ENSG00000134532	SOX5	ENSDARG00000011582	1	1	0	0.0551999	0.0551999
Nfu_g_1_020990	FAM219A	ENSG00000164970	FAM219A	ENSDARG00000016396	1	1	0	0.0552	0.0552
Nfu_g_1_007199	CLTA	ENSG00000122705	CLTA	ENSDARG00000045618	1	1	0	0.0552178	0.0552178
Nfu_g_1_018294	ACER2	ENSG00000177076	ACER2	ENSDARG00000077782	1	1	0	0.0552839	0.0552742
Nfu_g_1_010524	LZIC	ENSG00000162441	LZIC	ENSDARG00000055899	1	1	0	0.055332	0.0553125
Nfu_g_1_010879	STK40	ENSG00000196182	STK40	ENSDARG00000060318	1	1	0	0.0553639	0.0553639
Nfu_g_1_016021	SPINB		CABZ01112877.1	ENSDARG00000001817	1	1	0	0.0553957	0.0553957
Nfu_g_1_005821	KCTD12.1	ENSG00000178695	KCTD12.1	ENSDARG00000069843	1	1	0	0.055473	0.055473
Nfu_g_1_005863	UXS1	ENSG00000115652	UXS1	ENSDARG00000056102	1	1	0	0.0554764	0.0445457
Nfu_g_1_001159	USP5	ENSG00000111667	USP5	ENSDARG00000014517	1	1	0	0.055489	0.0554794
Nfu_g_1_006636	DRG1	ENSG00000185721	DRG1	ENSDARG00000039345	1	1	0	0.0554919	0.0554919
Nfu_g_1_000489	CLUH	ENSG00000132361	ZGC:152873	ENSDARG00000030913	1	1	0	0.0555306	0.0555306
Nfu_g_1_009240	COL4A3BPA		CR318660.1	ENSDARG00000063542	1	1	0	0.05555	0.05555
Nfu_g_1_008062	MBTPS1	ENSG00000140943	MBTPS1	ENSDARG00000014634	1	1	1	0.0556029	0.0337205
Nfu_g_1_009696	GNPDA2	ENSG00000163281	GNPDA2	ENSDARG00000024443	1	1	0	0.0556243	0.0556243
Nfu_g_1_009051	FZD10	ENSG00000111432	FZD10	ENSDARG00000068213	1	1	0	0.0556725	0.0556725
Nfu_g_1_012071	C24H18ORF8	ENSG00000141452	C24H18ORF8	ENSDARG00000029307	1	1	0	0.0556731	0.0556731
Nfu_g_1_006264	CABZ01117349.1	ENSG00000068796	KIF2A	ENSDARG00000043571	1	1	0	0.0557183	0.0557183
Nfu_g_1_003754	JAGN1B	ENSG00000171135	JAGN1B	ENSDARG00000014995	1	1	0	0.0558027	0.0558027
Nfu_g_1_009024	MFSD3	ENSG00000167700	MFSD3	ENSDARG00000093253	1	1	0	0.055858	0.0558384
Nfu_g_1_002628	ACAP2	ENSG00000114331	ACAP2 (1 OF 2)	ENSDARG00000060783	1	1	1	0.0558858	0.0558858
Nfu_g_1_008598	HPRT1L		HPRT1L	ENSDARG00000014866	1	1	0	0.0558982	0.0558982
Nfu_g_1_002843	ZBTB18	ENSG00000179456	ZNF238	ENSDARG00000028228	1	1	0	0.0560329	0.0560329
Nfu_g_1_004207	RPLP1	ENSG00000137818	RPLP1	ENSDARG00000021864	1	1	0	0.0560508	0.0560313
Nfu_g_1_003480	CAMK1DB	ENSG00000183049	CAMK1DA	ENSDARG00000074905	1	1	0	0.056071	0.0560515
Nfu_g_1_006676	RGS3A	ENSG00000138835	RGS3 (2 OF 2)	ENSDARG00000035132	1	1	0	0.0561	0.0561
Nfu_g_1_022251	CORO6	ENSG00000167549	CORO6	ENSDARG00000040391	1	1	0	0.0561239	0.0561239
Nfu_g_1_003886	CPSF5	ENSG00000167005	CPSF5	ENSDARG00000003153	1	1	1	0.0561647	0.0561647
Nfu_g_1_013605	CHSY1	ENSG00000131873	CHSY1	ENSDARG00000079027	1	1	0	0.0561668	0.0561668
Nfu_g_1_017092	C5H12ORF49	ENSG00000111412	C5H12ORF49	ENSDARG00000078315	1	1	0	0.0562272	0.0562272
Nfu_g_1_002795	Nfu_g_1_002795		PTENA	ENSDARG00000071018	1	1	0	0.0563112	0.0563112
Nfu_g_1_018803	TCP1	ENSG00000120438	TCP1	ENSDARG00000017891	1	1	0	0.0563459	0.0563459
Nfu_g_1_004112	PTDSS1	ENSG00000156471	PTDSS1 (2 OF 2)	ENSDARG00000036114	1	1	0	0.0563551	0.0563551
Nfu_g_1_009860	JMJD6	ENSG00000070495	JMJD6	ENSDARG00000034358	1	1	0	0.0563676	0.0563676
Nfu_g_1_014381	NKX6-2	ENSG00000148826	NKX6.2	ENSDARG00000044075	1	1	0	0.0563883	0.0563883
Nfu_g_1_001779	RBMS3	ENSG00000144642	RBMS3	ENSDARG00000044574	1	1	0	0.0564561	0.0564561
Nfu_g_1_001650	ASIC1A	ENSG00000110881	ASIC1A	ENSDARG00000008329	1	1	0	0.0564759	0.0564759
Nfu_g_1_007005	RAB3AA	ENSG00000105649	RAB3AA	ENSDARG00000056347	1	1	0	0.0564814	0.0564814
Nfu_g_1_005154	GABRA6B	ENSG00000145863	GABRA6B	ENSDARG00000058736	1	1	0	0.0565041	0.0565041
Nfu_g_1_006726	LRRTM4L1	ENSG00000176204	LRRTM4L1	ENSDARG00000080015	1	1	0	0.0565658	0.0565658
Nfu_g_1_012600	CCT7	ENSG00000135624	CCT7	ENSDARG00000007385	1	1	0	0.0566049	0.0565951
Nfu_g_1_016754	CNIH4	ENSG00000143771	CNIH4	ENSDARG00000087759	1	1	0	0.0566153	0.0566153
Nfu_g_1_019564	TBC1D16	ENSG00000167291	TBC1D16	ENSDARG00000036994	1	1	0	0.0566571	0.0566571
Nfu_g_1_020730	PPAPDC2	ENSG00000205808	PPAPDC2	ENSDARG00000043527	1	1	0	0.05666	0.05666
Nfu_g_1_006115	BCKDK	ENSG00000103507	BCKDK	ENSDARG00000016904	1	1	0	0.0567519	0.0567519
Nfu_g_1_008304	SMAD3	ENSG00000166949	SMAD3B	ENSDARG00000010207	1	1	0	0.0567718	0.0567718
Nfu_g_1_010272	ENO1A		ENO1A	ENSDARG00000022456	1	1	0	0.0567927	0.0567927
Nfu_g_1_007520	RPS11	ENSG00000142534	RPS11	ENSDARG00000053058	1	1	0	0.0568058	0.0568058
Nfu_g_1_015456	Nfu_g_1_015456		FP236835.1	ENSDARG00000076210	1	1	0	0.05682	0.05682
Nfu_g_1_010661	LMBRD2B	ENSG00000164187	LMBRD2B	ENSDARG00000017312	1	1	0	0.0568628	0.0568628
Nfu_g_1_005215	GRIA3A	ENSG00000125675	GRIA3A	ENSDARG00000032737	1	1	1	0.0568782	0.0568782
Nfu_g_1_007531	RUNDC3A	ENSG00000108309	RUNDC3A (2 OF 2)	ENSDARG00000007245	1	1	0	0.0568879	0.0568879
Nfu_g_1_023501	PKIB	ENSG00000135549	PKIB	ENSDARG00000053110	1	1	0	0.05689	0.05689
Nfu_g_1_012937	ADCY2B	ENSG00000078295	ADCY2A	ENSDARG00000058392	1	1	0	0.0569104	0.0569104
Nfu_g_1_013766	TOMM20B	ENSG00000173726	TOMM20B	ENSDARG00000044636	1	1	0	0.0569168	0.0569168
Nfu_g_1_006863	Nfu_g_1_006863		SI:DKEYP-113D7.1	ENSDARG00000059109	1	1	0	0.0569264	0.0569264
Nfu_g_1_017671	2010-09-01	ENSG00000186522	2010-09-01	ENSDARG00000089336	1	1	0	0.0569272	0.0569272
Nfu_g_1_007731	EIF3G	ENSG00000130811	EIF3G	ENSDARG00000016889	1	1	0	0.0570014	0.0570014
Nfu_g_1_017373	POU3F2	ENSG00000184486	POU3F2	ENSDARG00000076262	1	1	0	0.0570021	0.0570021
Nfu_g_1_004725	CR855307.1	ENSG00000172409	CLP1	ENSDARG00000063663	1	1	0	0.0570073	0.0570073
Nfu_g_1_013633	FBXO8	ENSG00000164117	FBXO8	ENSDARG00000007477	1	1	0	0.057033	0.057033
Nfu_g_1_012323	TEKT2	ENSG00000092850	TEKT2	ENSDARG00000028973	1	1	0	0.05705	0.05705
Nfu_g_1_003258	LIMS1	ENSG00000169756	LIMS1	ENSDARG00000026985	1	1	0	0.0571184	0.0571184
Nfu_g_1_020836	LACTBL1B	ENSG00000215906	LACTBL1B	ENSDARG00000070467	1	1	0	0.0571262	0.0571262
Nfu_g_1_018014	ZBTB14	ENSG00000198081	ZFP161	ENSDARG00000089700	1	1	0	0.0571535	0.0571535
Nfu_g_1_017138	WDFY3	ENSG00000163625	WDFY3	ENSDARG00000078890	1	1	2	0.0571834	0.0494308
Nfu_g_1_013259	MED10	-	-	-	1	1	0	0.0572292	0.0572292
Nfu_g_1_020768	RBM15B	ENSG00000179837	RBM15B	ENSDARG00000078966	1	1	1	0.0572506	0.0572506
Nfu_g_1_010232	TARDBPL	ENSG00000120948	TARDBPL	ENSDARG00000004452	1	1	0	0.0572594	0.0572594
Nfu_g_1_011442	TNFSF10	ENSG00000121858	TNFSF10	ENSDARG00000057241	1	1	0	0.05734	0.05734
Nfu_g_1_001522	DNAJC5AA	ENSG00000101152	DNAJC5AA	ENSDARG00000042948	1	1	0	0.0574145	0.0574145
Nfu_g_1_006522	CORO1C	ENSG00000110880	CORO1C (2 OF 2)	ENSDARG00000021193	1	1	0	0.0574244	0.0574244
Nfu_g_1_014562	NDRG3A	ENSG00000101079	NDRG3A	ENSDARG00000013087	1	1	0	0.0574336	0.0574336
Nfu_g_1_012134	METAP1	ENSG00000164024	METAP1	ENSDARG00000033440	1	1	0	0.0574383	0.0574383
Nfu_g_1_000354	RAB4B	ENSG00000167578	RAB4B	ENSDARG00000012177	1	1	0	0.05752	0.05752
Nfu_g_1_009517	NOP58	ENSG00000055044	NOP58	ENSDARG00000058337	1	1	0	0.0575963	0.0575963
Nfu_g_1_020583	JMJD4	ENSG00000081692	JMJD4	ENSDARG00000058995	1	1	0	0.0576	0.0576
Nfu_g_1_012532	KAT2A	ENSG00000108773	KAT2A	ENSDARG00000006017	1	1	0	0.0577022	0.0577022
Nfu_g_1_020585	FAM108A1	ENSG00000129968	FAM108A1 (2 OF 2)	ENSDARG00000091433	1	1	0	0.0577122	0.0577122
Nfu_g_1_022609	SSBP4	ENSG00000130511	SSBP4	ENSDARG00000056483	1	1	0	0.0577127	0.0577127
Nfu_g_1_014466	PGAM1B	ENSG00000171314	PGAM1A	ENSDARG00000005423	1	1	0	0.0577172	0.0287312
Nfu_g_1_019360	SMIM10		-	-	1	1	0	0.05772	0.05772
Nfu_g_1_011410	PDK3	ENSG00000067992	PDK3A	ENSDARG00000014527	1	1	0	0.0577256	0.0577256
Nfu_g_1_000332	TRIM3A	ENSG00000110171	TRIM3B	ENSDARG00000005397	1	1	1	0.0577288	0.0531196
Nfu_g_1_003927	IPO7	ENSG00000205339	IPO7	ENSDARG00000035751	1	1	0	0.0577359	0.0577359
Nfu_g_1_001637	SAMD10B	ENSG00000130590	SAMD10B	ENSDARG00000094377	1	1	0	0.0578061	0.0578061
Nfu_g_1_008355	ABCC8	ENSG00000006071	ABCC8	ENSDARG00000051879	1	1	1	0.0578702	0.0578702
Nfu_g_1_006540	ASH2L	ENSG00000129691	ASH2L	ENSDARG00000060392	1	1	0	0.0578782	0.0578587
Nfu_g_1_004744	SSRP1	ENSG00000149136	SSRP1B	ENSDARG00000016994	1	1	0	0.0578988	0.0578988
Nfu_g_1_017555	GMPPAA	ENSG00000144591	GMPPAA	ENSDARG00000024112	1	1	0	0.0579609	0.0579609
Nfu_g_1_014524	VCL	ENSG00000035403	VCL	ENSDARG00000044968	1	1	0	0.0579917	0.0579917
Nfu_g_1_015902	PCDH10A	ENSG00000138650	PCDH10A	ENSDARG00000054274	1	1	0	0.0580917	0.0580917
Nfu_g_1_005823	PTPLB	ENSG00000206527	PTPLB	ENSDARG00000014806	1	1	0	0.0581226	0.0581226
Nfu_g_1_003303	GLCE	ENSG00000138604	GLCEB	ENSDARG00000068981	1	1	0	0.0581314	0.0581314
Nfu_g_1_021031	ZC3H10	ENSG00000135482	ZC3H10	ENSDARG00000030335	1	1	0	0.0581562	0.0581562
Nfu_g_1_019047	OLA.3385	ENSG00000198276	UCKL1	ENSDARG00000033916	1	1	0	0.0581743	0.0581743
Nfu_g_1_011731	OSGEP	ENSG00000092094	OSGEP	ENSDARG00000045846	1	1	1	0.0581756	0.0581756
Nfu_g_1_009279	USP39	ENSG00000168883	USP39	ENSDARG00000041908	1	1	0	0.0582142	0.0582142
Nfu_g_1_019386	TMEM184B	ENSG00000198792	TMEM184B (2 OF 3)	ENSDARG00000045147	1	1	0	0.0582168	0.0581683
Nfu_g_1_015323	HS6ST1	ENSG00000136720	HS6ST1B	ENSDARG00000071501	1	1	0	0.0582405	0.0582405
Nfu_g_1_005811	FAM46C	ENSG00000183508	FAM46C	ENSDARG00000010437	1	1	0	0.0582726	0.0582726
Nfu_g_1_014662	HSPA9	ENSG00000113013	HSPA9	ENSDARG00000003035	1	1	0	0.0582859	0.0582859
Nfu_g_1_005688	SF3B1	ENSG00000115524	SF3B1	ENSDARG00000056138	1	1	1	0.0583673	0.0240891
Nfu_g_1_004606	CCNJL	ENSG00000135083	CCNJL	ENSDARG00000077116	1	1	0	0.0583919	0.0583919
Nfu_g_1_022513	ACVR2AA	ENSG00000121989	ACVR2A	ENSDARG00000011188	1	1	1	0.0584612	0.0584612
Nfu_g_1_007599	RND2	ENSG00000108830	RND2	ENSDARG00000070735	1	1	0	0.0584987	0.0584987
Nfu_g_1_005080	DPYSL3	ENSG00000113657	DPYSL3	ENSDARG00000002587	1	1	0	0.0585048	0.0585048
Nfu_g_1_004659	GNPDA1	ENSG00000113552	GNPDA1	ENSDARG00000037307	1	1	0	0.0586087	0.0586087
Nfu_g_1_022628	AP3D1	ENSG00000065000	AP3D1	ENSDARG00000071424	1	1	0	0.0586193	0.0586193
Nfu_g_1_017852	TOMM70A	ENSG00000154174	TOMM70A	ENSDARG00000029639	1	1	0	0.0586213	0.0586213
Nfu_g_1_017268	FNBP1	ENSG00000187239	FNBP1	ENSDARG00000036156	1	1	0	0.0586329	0.0586329
Nfu_g_1_006326	FAM163B	ENSG00000196990	FAM163B	ENSDARG00000073914	1	1	0	0.0586697	0.0586697
Nfu_g_1_006057	DACHD	ENSG00000165659	DACHD	ENSDARG00000069440	1	1	0	0.0586998	0.0586998
Nfu_g_1_020891	TIMM17A	ENSG00000134375	TIMM17A	ENSDARG00000029510	1	1	0	0.0587065	0.0587065
Nfu_g_1_023536	TBC1D22B	ENSG00000054611	TBC1D22A	ENSDARG00000045510	1	1	1	0.0587523	0.0587523
Nfu_g_1_007358	CLTCL1	ENSG00000141367	CLTCB	ENSDARG00000090716	1	1	1	0.0587712	0.0570787
Nfu_g_1_004823	GLRBB	ENSG00000109738	GLRBB	ENSDARG00000052769	1	1	0	0.0587996	0.0587996
Nfu_g_1_003964	RPL13	ENSG00000167526	RPL13	ENSDARG00000030585	1	1	0	0.0588256	0.0588256
Nfu_g_1_022572	KIRRELA	ENSG00000183853	KIRRELA	ENSDARG00000001634	1	1	0	0.0588325	0.0588325
Nfu_g_1_021933	SLY1	ENSG00000092108	SLY1	ENSDARG00000000779	1	1	0	0.0588539	0.0588539
Nfu_g_1_018812	TMED10	ENSG00000170348	TMED10	ENSDARG00000041391	1	1	0	0.0588951	0.0566046
Nfu_g_1_007579	MAFK	ENSG00000198517	MAFK	ENSDARG00000033709	1	1	0	0.0589491	0.0589491
Nfu_g_1_005794	ZIC5	ENSG00000139800	ZIC5	ENSDARG00000016022	1	1	0	0.0590344	0.0590344
Nfu_g_1_010875	PPP1R8	ENSG00000117751	PPP1R8 (2 OF 2)	ENSDARG00000022430	1	1	0	0.0590419	0.0590419
Nfu_g_1_012383	TRIB2	ENSG00000071575	TRIB2	ENSDARG00000068179	1	1	0	0.0590631	0.0590631
Nfu_g_1_006892	LMBR1	ENSG00000105983	LMBR1	ENSDARG00000024092	1	1	0	0.0591192	0.0591192
Nfu_g_1_013067	FZD8	ENSG00000177283	FZD8A	ENSDARG00000045444	1	1	0	0.0591388	0.0591388
Nfu_g_1_013379	PDCD6	ENSG00000249915	PDCD6	ENSDARG00000005220	1	1	0	0.0591394	0.0591394
Nfu_g_1_010274	UBE4B	ENSG00000130939	UBE4B	ENSDARG00000037017	1	1	0	0.0591606	0.0591606
Nfu_g_1_011505	RDH10A	ENSG00000121039	RDH10A	ENSDARG00000058730	1	1	0	0.0592271	0.0592271
Nfu_g_1_009554	POP7	ENSG00000172336	POP7	ENSDARG00000036394	1	1	0	0.0593131	0.0593131
Nfu_g_1_011641	KCNA1	ENSG00000111262	KCNA1 (2 OF 2)	ENSDARG00000062942	1	1	0	0.0593389	0.0593389
Nfu_g_1_023426	MAZ	ENSG00000103495	MAZ (1 OF 2)	ENSDARG00000063555	1	1	0	0.0593533	0.0593533
Nfu_g_1_014897	FAM122B	ENSG00000156504	FAM122B	ENSDARG00000036500	1	1	0	0.0593556	0.0593556
Nfu_g_1_004887	GSG1L	ENSG00000169181	GSG1L	ENSDARG00000037390	1	1	0	0.0593928	0.0593928
Nfu_g_1_014048	NCAM2	ENSG00000154654	NCAM2	ENSDARG00000017466	1	1	1	0.0594272	0.0594272
Nfu_g_1_010734	SYT6A	ENSG00000134207	SYT6A	ENSDARG00000076730	1	1	0	0.0594386	0.0594386
Nfu_g_1_004718	KLHL4	ENSG00000102271	KLHL4	ENSDARG00000016531	1	1	0	0.0594554	0.0594554
Nfu_g_1_017596	OLA.12258		SI:CH211-167J6.5	ENSDARG00000058409	1	1	0	0.0594714	0.0594714
Nfu_g_1_021999	DNAJA2	ENSG00000069345	DNAJA2	ENSDARG00000023921	1	1	0	0.0595292	0.0595292
Nfu_g_1_000943	TUBGCP2	ENSG00000130640	TUBGCP2	ENSDARG00000013079	1	1	0	0.0595818	0.0595818
Nfu_g_1_022491	BZW1A	ENSG00000082153	BZW1A	ENSDARG00000010481	1	1	1	0.0595954	0.0520004
Nfu_g_1_005131	STK32A	ENSG00000152953	STK32A	ENSDARG00000079499	1	1	0	0.0595956	0.0595956
Nfu_g_1_017009	TAGLN	ENSG00000149591	TAGLN	ENSDARG00000045408	1	1	0	0.0596131	0.0596131
Nfu_g_1_020068	FOXC1A	ENSG00000054598	FOXC1A	ENSDARG00000091481	1	1	0	0.0596237	0.0596237
Nfu_g_1_010812	ARRDC3B	ENSG00000113369	ARRDC3	ENSDARG00000052690	1	1	0	0.0596279	0.0596279
Nfu_g_1_007172	C1H16ORF72	ENSG00000182831	ZGC:77849	ENSDARG00000012458	1	1	0	0.0597082	0.0597082
Nfu_g_1_009410	FBXL17	ENSG00000145743	FBXL17	ENSDARG00000042072	1	1	0	0.05971	0.05971
Nfu_g_1_004577	RBM22	ENSG00000086589	RBM22	ENSDARG00000010238	1	1	0	0.0597259	0.0597259
Nfu_g_1_010500	TEAD3A	ENSG00000007866	TEAD3A	ENSDARG00000074321	1	1	0	0.0598487	0.0598487
Nfu_g_1_018187	PI4K2A	ENSG00000155252	PI4K2A	ENSDARG00000033666	1	1	0	0.059874	0.059874
Nfu_g_1_020744	YWHAE2	ENSG00000108953	YWHAE1	ENSDARG00000006399	1	1	0	0.0598995	0.0598995
Nfu_g_1_011555	RBM17	ENSG00000134453	RBM17	ENSDARG00000031346	1	1	0	0.059936	0.059936
Nfu_g_1_021160	FAM19A4B	ENSG00000163377	FAM19A4B	ENSDARG00000062471	1	1	0	0.0599402	0.0599402
Nfu_g_1_004355	SFXN1	ENSG00000164466	SFXN1	ENSDARG00000019963	1	1	0	0.059954	0.059954
Nfu_g_1_013702	2003-09-01	ENSG00000100167	2003-09-01	ENSDARG00000030656	1	1	0	0.0599729	0.0599729
Nfu_g_1_016636	CDC27	ENSG00000004897	CDC27	ENSDARG00000056258	1	1	1	0.0599856	0.038349
Nfu_g_1_023282	USP22	ENSG00000124422	USP22	ENSDARG00000040407	1	1	0	0.0599883	0.0599883
Nfu_g_1_016471	EIF3I	ENSG00000084623	EIF3I	ENSDARG00000017445	1	1	0	0.0600697	0.0600697
Nfu_g_1_013247	PRKCI	ENSG00000163558	PRKCI	ENSDARG00000021225	1	1	0	0.0601405	0.0601405
Nfu_g_1_016885	FXYD6	ENSG00000137726	FXYD6	ENSDARG00000095094	1	1	0	0.06017	0.06017
Nfu_g_1_011907	DNM1L	ENSG00000087470	DNM1L	ENSDARG00000015006	1	1	0	0.0601731	0.0601731
Nfu_g_1_015714	SAP30L	ENSG00000164576	SAP30L	ENSDARG00000030213	1	1	0	0.0602395	0.011517
Nfu_g_1_015094	RGS6	ENSG00000182732	RGS6	ENSDARG00000015627	1	1	0	0.0602435	0.0602435
Nfu_g_1_010093	CLK2A	ENSG00000176444	CLK2A	ENSDARG00000062954	1	1	0	0.0602849	0.0602849
Nfu_g_1_011760	OLA.14687	ENSG00000127955	GNAI1	ENSDARG00000021647	1	1	0	0.0603456	0.0603456
Nfu_g_1_012851	SSR2	ENSG00000163479	SSR2	ENSDARG00000005230	1	1	0	0.0603552	0.0603552
Nfu_g_1_017292	EI24	ENSG00000149547	EI24	ENSDARG00000053840	1	1	0	0.0604091	0.0604091
Nfu_g_1_003030	WSB1	ENSG00000109046	WSB1	ENSDARG00000021343	1	1	0	0.06042	0.06042
Nfu_g_1_005093	RPS6KA4	ENSG00000162302	RPS6KA4	ENSDARG00000044436	1	1	0	0.0605335	0.0605335
Nfu_g_1_000550	LHFP	ENSG00000182508	LHFP	ENSDARG00000004363	1	1	0	0.0605467	0.0605467
Nfu_g_1_003218	MPC1	ENSG00000060762	MPC1	ENSDARG00000093448	1	1	0	0.0605703	0.0605119
Nfu_g_1_000122	CRNKL1	ENSG00000101343	CRNKL1	ENSDARG00000007901	1	1	1	0.0605974	0.0417753
Nfu_g_1_020480	CBLN12	ENSG00000102924	CBLN12	ENSDARG00000068232	1	1	0	0.0606402	0.0606402
Nfu_g_1_012967	KLHL18	ENSG00000114648	KLHL18	ENSDARG00000004306	1	1	0	0.0606709	0.0606709
Nfu_g_1_007877	TTL	ENSG00000114999	TTL	ENSDARG00000062418	1	1	0	0.0607574	0.0555951
Nfu_g_1_003291	BTBD1	ENSG00000133243	BTBD2	ENSDARG00000042091	1	1	0	0.0608481	0.0608481
Nfu_g_1_006831	WDR11	ENSG00000120008	WDR11	ENSDARG00000075245	1	1	1	0.0609426	0.0609426
Nfu_g_1_011911	CU928083.1	ENSG00000105835	CU928083.1	ENSDARG00000030598	1	1	0	0.0610023	0.0610023
Nfu_g_1_015792	NT5C2B	ENSG00000076685	NT5C2B	ENSDARG00000058231	1	1	1	0.0610201	0.0449849
Nfu_g_1_018940	RHOB	ENSG00000067560	RHOAB	ENSDARG00000094673	1	1	0	0.0610906	0.0610808
Nfu_g_1_006660	GPN3	ENSG00000111231	GPN3	ENSDARG00000069525	1	1	0	0.0611131	0.0610252
Nfu_g_1_004018	RGS9BP	ENSG00000186326	RGS9BP	ENSDARG00000086756	1	1	0	0.0611303	0.0611303
Nfu_g_1_001437	KRT5	ENSG00000135480	KRT5	ENSDARG00000058371	1	1	1	0.0611505	0.0611505
Nfu_g_1_010058	VPS45	ENSG00000136631	VPS45	ENSDARG00000061180	1	1	0	0.0611672	0.0611672
Nfu_g_1_021393	PCBP4	ENSG00000090097	PCBP4	ENSDARG00000024276	1	1	0	0.06117	0.06117
Nfu_g_1_019801	GYS1	ENSG00000104812	GYS1	ENSDARG00000016875	1	1	0	0.0611757	0.0611757
Nfu_g_1_020176	RAPGEF4	ENSG00000091428	RAPGEF4	ENSDARG00000079872	1	1	0	0.0612575	0.0612575
Nfu_g_1_022701	Nfu_g_1_022701		SEC22BB	ENSDARG00000093866	1	1	0	0.0613034	0.0613034
Nfu_g_1_022483	ING2	ENSG00000168556	ING2	ENSDARG00000013042	1	1	0	0.0613619	0.0613619
Nfu_g_1_007087	ANP32B	ENSG00000136938	ANP32B	ENSDARG00000023330	1	1	1	0.0613892	0.0613892
Nfu_g_1_002750	PHYHIPLB	ENSG00000165443	PHYHIPLB	ENSDARG00000070498	1	1	0	0.0614144	0.0614144
Nfu_g_1_015158	YTH2	ENSG00000198492	YTH2	ENSDARG00000014498	1	1	0	0.0614288	0.0614288
Nfu_g_1_021874	CDKL1	ENSG00000100490	CDKL1	ENSDARG00000017329	1	1	0	0.0614546	0.0614546
Nfu_g_1_014947	KLHL42	ENSG00000087448	KLHDC5	ENSDARG00000006011	1	1	0	0.061543	0.061543
Nfu_g_1_011804	SLC2A13	ENSG00000151229	SLC2A13 (1 OF 3)	ENSDARG00000087867	1	1	0	0.0615742	0.0615742
Nfu_g_1_007664	RHBDF1	ENSG00000007384	RHBDF1	ENSDARG00000036541	1	1	0	0.0616119	0.0616119
Nfu_g_1_017208	CABZ01064108.1	ENSG00000107147	KCNT1	ENSDARG00000079484	1	1	1	0.0616592	0.0616494
Nfu_g_1_019813	PPP2R5D	ENSG00000112640	PPP2R5D	ENSDARG00000014428	1	1	0	0.0617351	0.0617351
Nfu_g_1_015778	PI4K2B	ENSG00000038210	PI4K2B	ENSDARG00000013881	1	1	0	0.0617385	0.0617385
Nfu_g_1_001577	SCRT2	ENSG00000215397	SCRT2	ENSDARG00000056175	1	1	0	0.0617544	0.0617544
Nfu_g_1_009128	EDIL3B	ENSG00000164176	EDIL3	ENSDARG00000093413	1	1	0	0.0617629	0.0617629
Nfu_g_1_001275	TTYH1	ENSG00000167614	TTYH1	ENSDARG00000076804	1	1	0	0.0617909	0.0617909
Nfu_g_1_010391	PA2G4B	ENSG00000170515	PA2G4B	ENSDARG00000070657	1	1	0	0.0617977	0.0617977
Nfu_g_1_009594	DGKH		SI:DKEY-172J4.3	ENSDARG00000074183	1	1	0	0.061802	0.061802
Nfu_g_1_015095	SYNCRIPL	ENSG00000135316	SYNCRIP	ENSDARG00000040184	1	1	0	0.0618261	0.0618261
Nfu_g_1_019713	C3H16ORF72	ENSG00000182831	ZGC:77849	ENSDARG00000012458	1	1	0	0.0618283	0.0618283
Nfu_g_1_012961	GRB10A	ENSG00000106070	GRB10A	ENSDARG00000002013	1	1	0	0.0618851	0.0618851
Nfu_g_1_005096	TAF1	ENSG00000147133	TAF1	ENSDARG00000035330	1	1	0	0.0618896	0.0618896
Nfu_g_1_020903	MSXE	ENSG00000170091	HMP19	ENSDARG00000053663	1	1	0	0.0619927	0.0619927
Nfu_g_1_010405	PPIH	ENSG00000171960	PPIH	ENSDARG00000041530	1	1	0	0.0620007	0.0470668
Nfu_g_1_001464	YTHDF1	ENSG00000149658	YTHDF1	ENSDARG00000016447	1	1	0	0.0620143	0.0620143
Nfu_g_1_025903	MGAT4A	-	-	-	1	1	0	0.0620488	0.0615906
Nfu_g_1_012924	ZMYND11	ENSG00000015171	ZMYND11	ENSDARG00000057249	1	1	0	0.0621431	0.0621431
Nfu_g_1_015002	PTBP1A	ENSG00000011304	PTBP1A	ENSDARG00000019362	1	1	0	0.0621498	0.0621498
Nfu_g_1_008121	RPL4	ENSG00000174444	RPL4	ENSDARG00000041182	1	1	0	0.0621736	0.0621736
Nfu_g_1_000245	PRKD2	ENSG00000184304	PRKD1	ENSDARG00000075949	1	1	0	0.06224	0.06224
Nfu_g_1_008522	DNAJA2L	ENSG00000069345	DNAJA2	ENSDARG00000023921	1	1	0	0.0622747	0.0622747
Nfu_g_1_020081	C2H1ORF123	ENSG00000143179	UCK2B	ENSDARG00000022213	1	1	0	0.06231	0.06231
Nfu_g_1_016928	NDNF	ENSG00000173376	NDNF	ENSDARG00000062936	1	1	0	0.0623566	0.0623566
Nfu_g_1_008775	KCNH7	ENSG00000184611	KCNH7 (1 OF 2)	ENSDARG00000062687	1	1	0	0.062513	0.062513
Nfu_g_1_015281	TMEM50A	ENSG00000183726	TMEM50A	ENSDARG00000015757	1	1	0	0.0625572	0.0625572
Nfu_g_1_003923	CEBPA	ENSG00000245848	CEBPA	ENSDARG00000036074	1	1	0	0.0625587	0.0345753
Nfu_g_1_019533	SLC1A4	ENSG00000115902	SLC1A4	ENSDARG00000000551	1	1	0	0.0626124	0.0626124
Nfu_g_1_022707	FH	-	-	-	1	1	0	0.0626553	0.0626553
Nfu_g_1_013588	TMEM208	ENSG00000168701	TMEM208	ENSDARG00000068291	1	1	0	0.0626556	0.0626556
Nfu_g_1_005545	PFDN1	ENSG00000113068	PFDN1	ENSDARG00000014536	1	1	0	0.0627	0.0627
Nfu_g_1_006524	RFX3	ENSG00000080298	RFX3	ENSDARG00000014550	1	1	0	0.0627786	0.0627786
Nfu_g_1_020376	XPR1	ENSG00000143324	XPR1 (2 OF 2)	ENSDARG00000029671	1	1	0	0.06278	0.06278
Nfu_g_1_009886	FAM84A	ENSG00000162981	FAM84A	ENSDARG00000018921	1	1	0	0.0628523	0.0628523
Nfu_g_1_003620	GK	ENSG00000198814	GK	ENSDARG00000053456	1	1	0	0.0629221	0.0629221
Nfu_g_1_007551	Nfu_g_1_007551		SI:DKEY-106C17.3	ENSDARG00000059747	1	1	0	0.0629235	0.0629235
Nfu_g_1_013853	KLHL5	ENSG00000109790	KLHL5	ENSDARG00000062122	1	1	0	0.0629277	0.0629277
[truncated: 8,979 more rows]

## Sheet: S3 FKK-branch
	Gene shows a significant p-value (<0.05) only with a globally estimated tree but not with a tree that was estimated on the gene itself
	Gene shows a significant p-value (<0.05) and is part of mitochondrial respiratory chain complex I (GO:0005747)
Gene ID	Gene symbol	Ensembl human ortholog gene ID	Ensembl human ortholog gene symbol	Ensembl zebra fish ortholog gene ID	P-value	FDR	Number of selected sites	Ka/Ks tested branch	Ka/Ks other branches
Nfu_g_1_015946	ETAA1	ENSG00000143971	ETAA1	ENSDARG00000074915	5.329e-08	0.000169662	5	5.31684	0.57432
Nfu_g_1_005887	COL4A2	ENSG00000134871	COL4A2	ENSDARG00000020781	1.021e-06	0.00198302	6	1.87213	0.35479
Nfu_g_1_018512	MARK3	ENSG00000075413	MARK3 (1 OF 3)	ENSDARG00000026630	1.09e-06	0.00198302	9	17.178	0.0460309
Nfu_g_1_023211	DECR2	ENSG00000242612	DECR2	ENSDARG00000045257	1.54776e-05	0.0246383	2	10.3449	0.136544
Nfu_g_1_007924	SCARA3	ENSG00000165471	HBL4	ENSDARG00000054202	2.08e-05	0.029432	7	15.6326	0.70817
Nfu_g_1_016082	POLRMT	ENSG00000099821	POLRMT	ENSDARG00000061658	2.803e-05	0.0356962	35	4.20221	0.247113
Nfu_g_1_006372	TNC	ENSG00000041982	TNC	ENSDARG00000021948	5.211e-05	0.0603292	8	38.2675	0.275999
Nfu_g_1_022803	Nfu_g_1_022803	ENSG00000140678	ITGAM	ENSDARG00000002956	0.0001656	0.162224	6	1.3682	0.318
Nfu_g_1_017789	CABZ01069991.1	ENSG00000082438	COBLL1 (2 OF 2)	ENSDARG00000089858	0.000190953	0.16946	3	2.12826	0.39068
Nfu_g_1_000210	TBRG1	ENSG00000154144	TBRG1	ENSDARG00000074996	0.0001996	0.16946	1	2.70588	0.168855
Nfu_g_1_014380	PRDM8		PRDM8	ENSDARG00000025017	0.0004123	0.308861	2	4.72718	0.312982
Nfu_g_1_020229	HHATLA	ENSG00000010282	HHATLA	ENSDARG00000039051	0.0004422	0.312856	1	1.81923	0.130863
Nfu_g_1_008647	MCF2L	ENSG00000126217	MCF2L	ENSDARG00000075859	0.0004903	0.313599	2	2.11935	0.141609
Nfu_g_1_019678	EPN2	ENSG00000072134	EPN2	ENSDARG00000008377	0.0004925	0.313599	2	6.78431	0.35302
Nfu_g_1_003741	METTL21A	ENSG00000144401	METTL21A	ENSDARG00000012051	0.0005448	0.330382	1	5.69594	0.192509
Nfu_g_1_013528	NPM1B	ENSG00000181163	NPM1B	ENSDARG00000037675	0.0006835	0.395653	1	4.36882	0.173748
Nfu_g_1_005471	ZNF346	ENSG00000113761	ZNF346	ENSDARG00000060695	0.0009831	0.521657	5	4.85477	0.43213
Nfu_g_1_002785	MRP63	ENSG00000173141	MRP63	ENSDARG00000007285	0.001133	0.57715	2	25.3362	0.237315
Nfu_g_1_019667	KIAA1467	ENSG00000084444	ZGC:77415	ENSDARG00000006758	0.001277	0.607328	2	1.92723	0.246964
Nfu_g_1_022974	ZDHHC16B	ENSG00000171307	ZDHHC16B	ENSDARG00000015989	0.001334	0.607328	1	7.14771	0.165867
Nfu_g_1_013761	GTPBP2	ENSG00000172432	GTPBP2	ENSDARG00000071059	0.001375	0.607328	1	1.05661	0.0460278
Nfu_g_1_006162	TRMT61B	-	-	-	0.001383	0.607328	17	3.49475	0.59388
Nfu_g_1_001089	CXCR3.2		CXCR3.2	ENSDARG00000041041	0.001525	0.643515	15	4.55909	0.300927
Nfu_g_1_010477	FBXO30B		FBXO30B	ENSDARG00000019311	0.001568	0.643515	4	20.0173	0.47623
Nfu_g_1_017158	OLA.26041	ENSG00000148110	SI:CH211-87M7.2	ENSDARG00000030129	0.001617	0.643515	6	1.91146	0.229757
Nfu_g_1_018917	E2F6	ENSG00000169016	E2F6	ENSDARG00000008119	0.002233	0.79611	3	13.6356	0.302995
Nfu_g_1_015291	ZNF593	ENSG00000142684	ZNF593	ENSDARG00000044102	0.002313	0.79611	2	19.2941	0.0747533
Nfu_g_1_011415	OLA.333		SI:DKEY-12L12.1	ENSDARG00000094422	0.003009	1	2	7.97526	1
Nfu_g_1_016820	POGZB	ENSG00000143442	POGZB	ENSDARG00000076542	0.003208	1	2	1.05175	0.29273
Nfu_g_1_015594	SYPA	ENSG00000102003	SYPA	ENSDARG00000042974	0.003306	1	3	21.2571	0.141244
Nfu_g_1_001183	M6PR	ENSG00000003056	M6PR	ENSDARG00000018432	0.003412	1	4	5.76241	0.57058
Nfu_g_1_007096	CABZ01117079.1	ENSG00000103356	EARS2	ENSDARG00000043471	0.003553	1	5	22.9449	0.212514
Nfu_g_1_005975	ATP6AP2	ENSG00000182220	ATP6AP2	ENSDARG00000008735	0.003646	1	1	0.984434	0.105655
Nfu_g_1_007152	GPR108		-	ENSDARG00000096651	0.003763	1	2	5.0244	0.190157
Nfu_g_1_016892	Nfu_g_1_016892		SI:CH211-53M15.1	ENSDARG00000076539	0.004237	1	8	4.42574	0.60057
Nfu_g_1_010055	ENPP2	ENSG00000136960	ENPP2 (1 OF 2)	ENSDARG00000075384	0.004239	1	1	1.42188	0.12334
Nfu_g_1_004080	BLNK	ENSG00000095585	BLNK	ENSDARG00000042722	0.004411	1	1	5.74168	0.328887
Nfu_g_1_007263	IER2	ENSG00000160888	IER2	ENSDARG00000086881	0.004582	1	1	3.07241	0.350712
Nfu_g_1_003064	MRPS26	ENSG00000125901	MRPS26	ENSDARG00000039719	0.004605	1	2	19.6409	0.224704
Nfu_g_1_008907	TCN2L	ENSG00000185339	TCN2L	ENSDARG00000036481	0.005253	1	1	3.24448	0.278282
Nfu_g_1_002310	NDUFB5	ENSG00000136521	NDUFB5	ENSDARG00000070824	0.006308	1	5	1.30334	0.286755
Nfu_g_1_019777	CHCHD1	ENSG00000172586	CHCHD1	ENSDARG00000029100	0.006314	1	2	55.2233	0.283894
Nfu_g_1_021569	R3HCC1	ENSG00000104679	R3HCC1	ENSDARG00000088146	0.006317	1	3	2.52098	0.41097
Nfu_g_1_004636	COX18	ENSG00000163626	COX18	ENSDARG00000079680	0.006436	1	1	11.0194	0.242836
Nfu_g_1_003167	LINGO1B	ENSG00000169783	LINGO1B	ENSDARG00000035899	0.006706	1	2	1.98721	0.119303
Nfu_g_1_002002	CD55	ENSG00000117322	RCA2.1	ENSDARG00000056075	0.007002	1	4	49.885	0.71974
Nfu_g_1_012127	EIF4EB	ENSG00000151247	EIF4EB	ENSDARG00000013274	0.007248	1	1	5.87185	0.0379053
Nfu_g_1_010936	ETHE1	ENSG00000105755	ETHE1	ENSDARG00000005713	0.007414	1	1	5.51765	0.24422
Nfu_g_1_006593	Nfu_g_1_006593	ENSG00000117523	PRRC2C	ENSDARG00000057583	0.00777	1	2	1.0713	0.17018
Nfu_g_1_021575	SETMAR		SETMAR	ENSDARG00000074836	0.008243	1	1	1.86333	0.301575
Nfu_g_1_016516	ZBTB40	ENSG00000184677	ZBTB40	ENSDARG00000091762	0.008758	1	10	2.15036	0.27894
Nfu_g_1_021936	Nfu_g_1_021936	ENSG00000144035	NAT8	ENSDARG00000078991	0.009056	1	3	18.9514	0.51949
Nfu_g_1_020048	OLA.3179	ENSG00000064012	CASP8	ENSDARG00000058325	0.009752	1	10	3.13418	0.56693
Nfu_g_1_012056	TCP11L2	ENSG00000166046	TCP11L2	ENSDARG00000027316	0.01011	1	8	2.11678	0.51464
Nfu_g_1_020450	SI:CH211-141E20.2		SI:CH211-141E20.2	ENSDARG00000093349	0.01037	1	1	26.8908	0.45946
Nfu_g_1_014314	APOA1	ENSG00000118137	APOA1A	ENSDARG00000012076	0.01055	1	3	6.11018	0.22741
Nfu_g_1_009635	Nfu_g_1_009635		ZGC:92594	ENSDARG00000089517	0.01101	1	3	1.4148	0.364224
Nfu_g_1_008867	ELOVL7A	ENSG00000164181	ELOVL7B	ENSDARG00000005785	0.0112	1	1	5.27235	0.04783
Nfu_g_1_011856	SSBP1	ENSG00000106028	SSBP1	ENSDARG00000039350	0.01399	1	1	1.21208	0.0780928
Nfu_g_1_022172	DDX52	ENSG00000118197	DDX59	ENSDARG00000022177	0.0148363	1	1	1.34409	0.12852
Nfu_g_1_017754	FASTKD5	ENSG00000215251	FASTKD5	ENSDARG00000091717	0.01504	1	14	7.31879	0.5577
Nfu_g_1_022085	CDHR5	ENSG00000099834	CDHR5 (2 OF 2)	ENSDARG00000090275	0.0154554	1	1	4.75171	0.157036
Nfu_g_1_018378	TAF1C	ENSG00000103168	TAF1C	ENSDARG00000096310	0.01636	1	13	3.08222	0.41591
Nfu_g_1_000653	ALCAMB	ENSG00000170017	ALCAMB	ENSDARG00000058538	0.0171	1	3	21.2954	0.394629
Nfu_g_1_017449	THBD	ENSG00000178726	THBD	ENSDARG00000092470	0.01728	1	2	1.27488	0.44214
Nfu_g_1_014681	MLF1IP	ENSG00000151725	MLF1IP (1 OF 2)	ENSDARG00000088924	0.01741	1	4	2.58812	1
Nfu_g_1_009346	MAPK4	ENSG00000141639	MAPK4	ENSDARG00000017681	0.01799	1	2	2.01805	0.190227
Nfu_g_1_001190	Nfu_g_1_001190		SI:DKEYP-77H1.4	ENSDARG00000058248	0.01927	1	2	0.859008	0.39021
Nfu_g_1_016174	Nfu_g_1_016174		CABZ01029822.1	ENSDARG00000086931	0.01927	1	2	0.859015	0.39022
Nfu_g_1_014649	PTCD3	ENSG00000132300	PTCD3	ENSDARG00000057494	0.02094	1	12	1.11157	0.270946
Nfu_g_1_008181	MAPK8IP2	ENSG00000008735	MAPK8IP2	ENSDARG00000063157	0.02104	1	3	0.921841	0.148225
Nfu_g_1_001267	GSTK1	ENSG00000197448	GSTK1 (1 OF 4)	ENSDARG00000056510	0.02158	1	1	3.11151	0.27675
Nfu_g_1_002783	Nfu_g_1_002783	ENSG00000021461	CYP3C1L2	ENSDARG00000037873	0.02227	1	3	2.76498	0.332689
Nfu_g_1_006313	Nfu_g_1_006313		SCAMP1	ENSDARG00000036911	0.02254	1	3	21.2565	0.24261
Nfu_g_1_000838	C12H10ORF88	ENSG00000119965	C12H10ORF88	ENSDARG00000089828	0.02305	1	4	1.66084	0.41854
Nfu_g_1_012137	SNTG2	ENSG00000172554	SNTG2	ENSDARG00000059425	0.0255427	1	2	5.52995	0.141971
Nfu_g_1_005605	LSAMP	ENSG00000185565	LSAMP	ENSDARG00000091309	0.02601	1	3	31.2444	0.150161
Nfu_g_1_001685	CDCA5	ENSG00000146670	CDCA5	ENSDARG00000044437	0.028	1	4	6.57734	0.44622
Nfu_g_1_002040	TFB2M	ENSG00000162851	TFB2M	ENSDARG00000074756	0.02994	1	16	2.01196	0.220588
Nfu_g_1_021887	FBLN5	ENSG00000140092	FBLN5	ENSDARG00000039273	0.0302	1	4	1.33042	0.208536
Nfu_g_1_008997	Nfu_g_1_008997	ENSG00000130779	CLIP1A	ENSDARG00000078722	0.03667	1	8	0.991318	0.255873
Nfu_g_1_014438	FAM178A	ENSG00000119906	FAM178A	ENSDARG00000003328	0.03693	1	19	2.42283	0.60831
Nfu_g_1_006123	SIAH2L	ENSG00000181788	SIAH2L	ENSDARG00000044381	0.04196	1	1	6.7765	0.06365
Nfu_g_1_012422	CHGB		CHGB	ENSDARG00000076500	0.04363	1	4	1.42136	0.329012
Nfu_g_1_020968	C1GALT1B	ENSG00000106392	C1GALT1B	ENSDARG00000055561	0.04549	1	1	9.49611	0.126678
Nfu_g_1_004095	MRPL53	ENSG00000204822	MRPL53 (1 OF 2)	ENSDARG00000008920	0.04602	1	3	1.18188	0.26448
Nfu_g_1_018804	MTIF3	ENSG00000122033	MTIF3	ENSDARG00000039649	0.04687	1	2	2.13811	0.43858
Nfu_g_1_005250	MRPS31	ENSG00000102738	MRPS31	ENSDARG00000057855	0.04709	1	10	59.382	0.489848
Nfu_g_1_021232	MRTO4	ENSG00000053372	MRTO4	ENSDARG00000007130	0.05495	1	1	1.3585	0.110995
Nfu_g_1_012253	RSF1	ENSG00000048649	RSF1 (1 OF 3)	ENSDARG00000068640	0.06137	1	6	0.931007	0.30333
Nfu_g_1_015850	CR556712.1	ENSG00000173805	HAP1	ENSDARG00000074508	0.07415	1	7	0.936646	0.157588
Nfu_g_1_012245	FOXRED1	ENSG00000110074	FOXRED1	ENSDARG00000060790	0.0765	1	10	1.20474	0.253509
Nfu_g_1_008290	NDUFA9	ENSG00000139180	NDUFA9	ENSDARG00000070723	0.08307	1	8	0.968212	0.164525
Nfu_g_1_018465	ELF2	ENSG00000109381	ELF2B	ENSDARG00000079626	0.08521	1	3	137.515	0.214366
Nfu_g_1_016351	Nfu_g_1_016351		SI:CH211-14C7.2	ENSDARG00000094522	0.08543	1	1	0.942146	0.624134
Nfu_g_1_010738	TTLL11	ENSG00000175764	TTLL11	ENSDARG00000060374	0.08576	1	13	4.53569	0.180354
Nfu_g_1_006528	MTFP1	ENSG00000242114	MTFP1	ENSDARG00000032111	0.08986	1	1	1.00453	0.0767229
Nfu_g_1_016697	DNAJB12A	ENSG00000148719	DNAJB12A	ENSDARG00000039363	0.0904894	1	1	2.0363	0.117153
Nfu_g_1_002506	MARVELD3	ENSG00000140832	MARVELD3	ENSDARG00000037528	0.09158	1	3	2.67796	0.097
Nfu_g_1_002089	CR848706.1	ENSG00000176715	ACSF3	ENSDARG00000059503	0.09697	1	2	2.41143	0.259263
Nfu_g_1_013878	BX530018.2		BX530018.2	ENSDARG00000056677	0.1082	1	5	1.06322	0.51562
Nfu_g_1_012307	NDUFS5	ENSG00000168653	NDUFS5	ENSDARG00000006290	0.1134	1	7	1.08778	0.2248
Nfu_g_1_003880	ZDHHC7	ENSG00000153786	ZDHHC7	ENSDARG00000019484	0.1203	1	20	1.98772	0.65899
Nfu_g_1_008978	POLK	ENSG00000122008	POLK	ENSDARG00000059963	0.1271	1	1	134.063	0.434462
Nfu_g_1_007061	PDCD4B	ENSG00000150593	PDCD4B	ENSDARG00000041022	0.1298	1	2	145.519	0.137332
Nfu_g_1_011454	CD226	ENSG00000150637	CD226	ENSDARG00000045391	0.1316	1	2	1.57214	0.267834
Nfu_g_1_003670	Nfu_g_1_003670		CR352328.4	ENSDARG00000089432	0.132	1	3	1.56749	0.306724
Nfu_g_1_014969	VASH1	ENSG00000071246	VASH1	ENSDARG00000092716	0.132	1	2	1.86268	0.0853723
Nfu_g_1_000012	GRINA	ENSG00000178719	GRINA (1 OF 2)	ENSDARG00000092332	0.132416	1	1	2.15989	0.242846
Nfu_g_1_004158	MRPL24	ENSG00000143314	MRPL24	ENSDARG00000019222	0.1349	1	3	2.45208	0.219136
Nfu_g_1_020241	Nfu_g_1_020241	ENSG00000179399	GPC5	ENSDARG00000088858	0.135	1	3	101.695	1
Nfu_g_1_018030	ORLA-UAA	ENSG00000010704	SI:CH73-213J4.4	ENSDARG00000092731	0.1366	1	16	2.03174	0.4167
Nfu_g_1_006681	AAK1	ENSG00000115977	AAK1 (1 OF 2)	ENSDARG00000077686	0.1387	1	2	118.783	0.344815
Nfu_g_1_014665	SNX25	ENSG00000109762	SNX25	ENSDARG00000088264	0.1405	1	4	127.651	0.0987065
Nfu_g_1_015916	CC2D1A	ENSG00000132024	CC2D1A	ENSDARG00000036281	0.1408	1	9	3.65311	0.195531
Nfu_g_1_005741	NDUFA10	ENSG00000130414	NDUFA10	ENSDARG00000013333	0.1439	1	11	1.11006	0.25791
Nfu_g_1_008676	FASTKD2	ENSG00000118246	FASTKD2	ENSDARG00000074031	0.1477	1	9	1.00764	0.54807
Nfu_g_1_002819	MRPS5	ENSG00000144029	MRPS5	ENSDARG00000062209	0.1502	1	1	124.809	0.177563
Nfu_g_1_003345	USP8	ENSG00000138592	USP8	ENSDARG00000063719	0.1547	1	1	128.357	0.140403
Nfu_g_1_007478	BRD4	ENSG00000141867	BRD4	ENSDARG00000078904	0.1585	1	8	1.35317	0.241344
Nfu_g_1_017731	Nfu_g_1_017731		SI:CH1073-219N12.1	ENSDARG00000063580	0.1673	1	3	103.952	0.270717
Nfu_g_1_018606	CR762483.1		CXCL-C1C	ENSDARG00000075045	0.1696	1	10	3.09127	0.53922
Nfu_g_1_023260	HPDL	ENSG00000186603	HPDL	ENSDARG00000079720	0.1855	1	3	99.2911	0.198782
Nfu_g_1_017538	COG3	ENSG00000136152	COG3	ENSDARG00000053504	0.1878	1	3	116.787	0.104108
Nfu_g_1_009827	WDTC1	ENSG00000142784	WDTC1	ENSDARG00000059760	0.1885	1	4	124.61	0.0747431
Nfu_g_1_017155	TTF1	ENSG00000125482	TTF1 (5 OF 6)	ENSDARG00000093999	0.1936	1	11	2.70372	0.69169
Nfu_g_1_016176	MRPL27	ENSG00000108826	MRPL27	ENSDARG00000032985	0.2024	1	4	94.6697	0.158882
Nfu_g_1_011807	CREBL2	ENSG00000111269	CREBL2	ENSDARG00000094623	0.2033	1	1	1.66401	0.0426719
Nfu_g_1_019353	FBXW9	ENSG00000132004	FBXW9	ENSDARG00000058020	0.2037	1	12	2.23078	0.58291
Nfu_g_1_016967	NFXL1	ENSG00000170448	NFXL1	ENSDARG00000070127	0.2098	1	2	1.53766	0.14943
Nfu_g_1_013280	Nfu_g_1_013280		SI:DKEY-7L6.3	ENSDARG00000094514	0.2145	1	2	2.68429	0.19727
Nfu_g_1_021208	CCNDBP1	ENSG00000166946	CCNDBP1	ENSDARG00000039328	0.2166	1	1	120.863	0.212931
Nfu_g_1_015151	CR626962.1	ENSG00000101342	CR626962.1	ENSDARG00000063511	0.2173	1	1	119.157	0.42452
Nfu_g_1_003688	MRPS9	ENSG00000135972	MRPS9	ENSDARG00000061505	0.2185	1	3	129.563	0.253679
Nfu_g_1_017200	Nfu_g_1_017200	ENSG00000173610	UGT2B3	ENSDARG00000090391	0.2186	1	17	1.18195	0.309372
Nfu_g_1_014137	TP53	ENSG00000141510	TP53	ENSDARG00000035559	0.2245	1	6	2.48398	0.238385
Nfu_g_1_016471	EIF3I	ENSG00000084623	EIF3I	ENSDARG00000017445	0.2297	1	2	4.21275	0.0571439
Nfu_g_1_012106	HIVEP3B	ENSG00000127124	HIVEP3B	ENSDARG00000037154	0.2371	1	10	1.54896	0.264864
Nfu_g_1_012693	Nfu_g_1_012693		BX005288.1	ENSDARG00000079277	0.2459	1	2	1.28309	0.105928
Nfu_g_1_015172	C14ORF1	-	-	-	0.2467	1	2	65.6409	0.03831
Nfu_g_1_006788	NPDC1	ENSG00000107281	NPDC1	ENSDARG00000074697	0.2477	1	1	111.706	0.54377
Nfu_g_1_019464	TRIOBP	ENSG00000100106	TRIOBP	ENSDARG00000006385	0.2503	1	1	2.02605	0.04271
Nfu_g_1_009010	GOLGA3	ENSG00000090615	GOLGA3	ENSDARG00000062511	0.2514	1	3	125.891	0.174026
Nfu_g_1_021273	METTL21B	ENSG00000144401	METTL21A	ENSDARG00000012051	0.2533	1	2	115.404	0.234919
Nfu_g_1_014448	SFT2D1	ENSG00000198818	SFT2D1	ENSDARG00000007362	0.2564	1	2	129.492	0.187998
Nfu_g_1_009494	CABZ01088238.1	ENSG00000175229	GAL3ST3	ENSDARG00000073728	0.2655	1	7	1.37281	0.216474
Nfu_g_1_001512	KLHL12	ENSG00000117153	KLHL12	ENSDARG00000018430	0.2692	1	2	132.717	0.00692796
Nfu_g_1_002718	DNAJC1	ENSG00000136770	DNAJC1	ENSDARG00000001940	0.2737	1	1	120.423	0.21356
Nfu_g_1_020620	XKR8.3	ENSG00000158156	XKR8.3	ENSDARG00000039996	0.2784	1	1	0.911599	0.154044
Nfu_g_1_018351	CLIP1		CABZ01072096.1	ENSDARG00000079483	0.2818	1	6	0.931696	0.27766
Nfu_g_1_013541	BCL2L10		BCL2L10	ENSDARG00000026766	0.2835	1	1	133.299	0.26136
Nfu_g_1_012149	Nfu_g_1_012149	ENSG00000126001	SI:DKEY-230P4.1	ENSDARG00000020834	0.2858	1	8	1.37318	0.4538
Nfu_g_1_011158	MNF1	ENSG00000137288	MNF1	ENSDARG00000011272	0.2889	1	2	134.156	0.05755
Nfu_g_1_005255	MPP1	ENSG00000130830	MPP1	ENSDARG00000031475	0.2914	1	1	51.5975	0.135527
Nfu_g_1_006790	SSH1B	ENSG00000084112	SSH1B	ENSDARG00000010031	0.2922	1	2	79.0243	0.0852751
Nfu_g_1_011580	LRRC17	ENSG00000128606	LRRC17	ENSDARG00000037960	0.2943	1	1	16.868	0.238626
Nfu_g_1_023149	COL1A1B	ENSG00000108821	COL1A1B	ENSDARG00000035809	0.2954	1	3	2.35329	0.35988
Nfu_g_1_009809	LIMCH1A	ENSG00000064042	LIMCH1A	ENSDARG00000074275	0.2957	1	6	2.4258	0.34791
Nfu_g_1_003233	GTF2F2A	ENSG00000188342	GTF2F2A	ENSDARG00000069910	0.2974	1	2	83.6894	0.081053
Nfu_g_1_018832	PLEKHG3	ENSG00000126822	PLEKHG3 (1 OF 2)	ENSDARG00000058835	0.3045	1	8	2.73772	0.31725
Nfu_g_1_004411	OLA.14942		ZGC:153018	ENSDARG00000060977	0.3047	1	1	2.54553	0.207129
Nfu_g_1_019058	RNF8	ENSG00000112130	RNF8	ENSDARG00000044949	0.3057	1	10	1.08599	0.21575
Nfu_g_1_015362	PTTG1IPA	ENSG00000183255	PTTG1IPA	ENSDARG00000090156	0.3092	1	2	107.084	0.21156
Nfu_g_1_020961	Nfu_g_1_020961	ENSG00000087460	GNAS	ENSDARG00000043094	0.3123	1	2	102.938	0.0572626
Nfu_g_1_016114	SPAST	ENSG00000021574	SPAST	ENSDARG00000024933	0.3133	1	1	65.1954	0.150272
Nfu_g_1_006522	CORO1C	ENSG00000110880	CORO1C (2 OF 2)	ENSDARG00000021193	0.3139	1	2	76.2626	0.0559787
Nfu_g_1_007880	ZFP36L2	ENSG00000152518	ZFP36L2	ENSDARG00000021806	0.3145	1	3	128.717	0.100965
Nfu_g_1_008679	ALG11	ENSG00000253710	ALG11	ENSDARG00000031202	0.3152	1	1	1.75898	0.113939
Nfu_g_1_011830	PACSIN2	ENSG00000100266	PACSIN2	ENSDARG00000078014	0.3161	1	2	145.59	0.110622
Nfu_g_1_012640	FYTTD1		SI:CH211-51E12.7	ENSDARG00000045914	0.3162	1	3	1.7325	0.279333
Nfu_g_1_014037	SNX1A	ENSG00000028528	SNX1	ENSDARG00000071031	0.3166	1	2	99.8241	0.31562
Nfu_g_1_023417	FDXR	ENSG00000161513	FDXR	ENSDARG00000089369	0.3179	1	1	82.3649	0.179481
Nfu_g_1_016302	NAIF1	ENSG00000171169	NAIF1 (3 OF 3)	ENSDARG00000040966	0.3206	1	1	50.5892	0.20198
Nfu_g_1_005442	SHROOM1	ENSG00000164403	SHROOM1	ENSDARG00000094181	0.323	1	6	1.38633	0.463053
Nfu_g_1_015045	CU638738.1		CU638738.1	ENSDARG00000040135	0.3253	1	2	79.1206	0.159439
Nfu_g_1_004302	HRASLS5	ENSG00000133321	CU138503.3	ENSDARG00000020659	0.3281	1	3	129.156	0.304555
Nfu_g_1_003485	NRCAM	ENSG00000091129	NRCAM	ENSDARG00000006396	0.3314	1	1	116.638	0.175098
Nfu_g_1_010026	SCAMP3	ENSG00000116521	SCAMP3	ENSDARG00000016765	0.3343	1	2	113.202	0.207109
Nfu_g_1_021871	STXBP5B	ENSG00000164506	STXBP5B	ENSDARG00000029234	0.3345	1	2	108.991	0.0920131
Nfu_g_1_007341	SNAP29	ENSG00000099940	SNAP29	ENSDARG00000038518	0.3348	1	1	109.126	0.208905
Nfu_g_1_008206	SCAPER	ENSG00000140386	SCAPER	ENSDARG00000023104	0.3358	1	2	136.759	0.18626
Nfu_g_1_015775	HARS2	ENSG00000125821	HARS2	ENSDARG00000044628	0.3368	1	1	5.62257	0.138823
Nfu_g_1_010662	FER	ENSG00000151422	FER	ENSDARG00000012196	0.3399	1	1	117.769	0.10313
Nfu_g_1_017342	EIF1B		EIF1B	ENSDARG00000012688	0.3418	1	2	72.7203	0.01397
Nfu_g_1_009629	SYT4	ENSG00000132872	SYT4	ENSDARG00000036505	0.342	1	1	119.732	0.114852
Nfu_g_1_001061	PBXIP1B	ENSG00000163346	PBXIP1B	ENSDARG00000011824	0.3487	1	7	1.26492	0.4761
Nfu_g_1_006328	EIF4EBP1	ENSG00000187840	EIF4EBP1	ENSDARG00000043608	0.3515	1	1	2.23477	0.17863
Nfu_g_1_005283	ABLIM3	ENSG00000173210	ABLIM3	ENSDARG00000088168	0.3549	1	1	4.70777	0.159067
Nfu_g_1_001760	KIAA0947	ENSG00000164151	-	ENSDARG00000090222	0.3583	1	10	1.43427	0.552422
Nfu_g_1_006230	STMN1A	ENSG00000117632	STMN1B	ENSDARG00000033655	0.3585	1	2	93.5545	0.100377
Nfu_g_1_008487	FNBP4	ENSG00000109920	FNBP4	ENSDARG00000051800	0.3626	1	5	1.15958	0.238116
Nfu_g_1_019365	LRRC73	ENSG00000204052	LRRC73	ENSDARG00000063411	0.3638	1	1	1.93782	0.0643222
Nfu_g_1_003713	OXA1L	ENSG00000155463	OXA1L	ENSDARG00000069313	0.3643	1	9	0.99162	0.359281
Nfu_g_1_000013	MALSU1	ENSG00000156928	MALSU1	ENSDARG00000091079	0.3677	1	6	2.08799	0.516441
Nfu_g_1_003862	TPPP3	ENSG00000159713	TPPP3	ENSDARG00000030463	0.3685	1	1	117.662	0.117938
Nfu_g_1_001124	Nfu_g_1_001124		SI:DKEY-26C10.5	ENSDARG00000088023	0.3726	1	6	2.45826	1
Nfu_g_1_002742	SDCCAG8	ENSG00000054282	SDCCAG8	ENSDARG00000078947	0.374	1	4	1.1795	0.296396
Nfu_g_1_021314	RHOC	ENSG00000155366	RHOAE	ENSDARG00000021309	0.3755	1	2	1.80228	0.07479
Nfu_g_1_017261	POLI	ENSG00000101751	POLI	ENSDARG00000029250	0.3756	1	5	0.877822	0.40449
Nfu_g_1_002806	OPRM1	ENSG00000112038	OPRM1	ENSDARG00000039434	0.3764	1	1	0.970382	0.0419214
Nfu_g_1_018353	CCNG2	ENSG00000138764	CCNG2	ENSDARG00000017602	0.3786	1	1	106.891	0.136861
Nfu_g_1_010266	LRRC47	ENSG00000130764	LRRC47	ENSDARG00000053138	0.3791	1	3	1.1076	0.176521
Nfu_g_1_006661	C9ORF16	-	-	-	0.3802	1	1	4.33495	0.23011
Nfu_g_1_015174	BTBD7	ENSG00000011114	BTBD7	ENSDARG00000003069	0.3808	1	1	89.1752	0.126697
Nfu_g_1_009342	AEBP1	ENSG00000106624	AEBP1 (2 OF 2)	ENSDARG00000006901	0.381	1	7	0.850656	0.18367
Nfu_g_1_012641	TSC22D2	ENSG00000102804	TSC22D2	ENSDARG00000041839	0.3832	1	5	0.978314	0.33545
Nfu_g_1_007700	Nfu_g_1_007700	ENSG00000167232	BX539341.1	ENSDARG00000088907	0.3847	1	1	68.0351	0.27468
Nfu_g_1_007881	SFXN4	ENSG00000183605	SFXN4	ENSDARG00000069832	0.3851	1	9	2.02885	1
Nfu_g_1_022709	SAFB	ENSG00000130254	SAFB	ENSDARG00000020467	0.3872	1	6	0.95056	0.25033
Nfu_g_1_006476	LHFPL2A	ENSG00000145685	LHFPL2A	ENSDARG00000009653	0.3873	1	2	1.23458	0.0324871
Nfu_g_1_007819	CEP68	ENSG00000011523	CEP68	ENSDARG00000039411	0.3942	1	6	2.33657	0.581537
Nfu_g_1_015424	TRMT5	ENSG00000126814	TRMT5	ENSDARG00000069278	0.4	1	6	0.899887	0.223422
Nfu_g_1_021361	TBC1D20	ENSG00000125875	TBC1D20	ENSDARG00000032298	0.4011	1	1	89.5969	0.116094
Nfu_g_1_015180	CABZ01085626.1	ENSG00000176473	WDR25	ENSDARG00000091201	0.4036	1	1	109.695	0.35656
Nfu_g_1_010609	PLEKHA3	ENSG00000116095	PLEKHA3	ENSDARG00000056601	0.4055	1	1	141.936	0.128837
Nfu_g_1_011310	Nfu_g_1_011310		-	-	0.4062	1	1	121.392	1
Nfu_g_1_008336	MYRF	ENSG00000124920	C25H11ORF9	ENSDARG00000078676	0.4078	1	3	72.2022	0.1988
Nfu_g_1_000472	SPG20B	ENSG00000133104	SPG20B	ENSDARG00000061211	0.4081	1	2	1.46254	0.144971
Nfu_g_1_023485	DHCR7	ENSG00000172893	DHCR7	ENSDARG00000015564	0.4081	1	2	2.73954	0.12824
Nfu_g_1_007481	C3H16ORF58	ENSG00000140688	C3H16ORF58	ENSDARG00000059919	0.4095	1	1	92.2173	0.179327
Nfu_g_1_007412	Nfu_g_1_007412		SI:DKEY-178E17.3	ENSDARG00000058658	0.4125	1	1	148.975	0.224494
Nfu_g_1_008029	Nfu_g_1_008029		SI:DKEY-219C3.2	ENSDARG00000075805	0.4163	1	5	2.34283	0.32589
Nfu_g_1_021663	Nfu_g_1_021663		-	-	0.4186	1	1	124.654	1
Nfu_g_1_020765	LRRC38	ENSG00000162494	LRRC38 (1 OF 2)	ENSDARG00000087745	0.4189	1	1	143.382	0.100532
Nfu_g_1_014504	GTPBPL	ENSG00000148824	GTPBPL	ENSDARG00000069386	0.4195	1	4	0.91981	0.194976
Nfu_g_1_018282	IQCG	ENSG00000114473	IQCG	ENSDARG00000068678	0.4206	1	5	3.4558	1
Nfu_g_1_022888	CSDC2A	ENSG00000172346	CSDC2A	ENSDARG00000041323	0.4228	1	1	105.458	0.0792902
Nfu_g_1_015042	PCCB	ENSG00000114054	PCCB	ENSDARG00000038910	0.423	1	1	134.956	0.0842965
Nfu_g_1_009420	CDK7	ENSG00000134058	CDK7	ENSDARG00000051916	0.4246	1	1	82.6709	0.0647478
Nfu_g_1_010846	HELQ	ENSG00000163312	HELQ	ENSDARG00000079818	0.4249	1	4	1.10928	0.181933
Nfu_g_1_009830	COX20	ENSG00000203667	COX20	ENSDARG00000018800	0.4253	1	1	99.1049	0.292606
Nfu_g_1_011627	ECHDC3	ENSG00000127884	ECHS1	ENSDARG00000001578	0.4258	1	1	84.8602	0.119792
Nfu_g_1_002268	PARS2	ENSG00000162396	PARS2	ENSDARG00000044404	0.4282	1	4	0.946774	0.181213
Nfu_g_1_001370	QRICH1	ENSG00000198218	QRICH1	ENSDARG00000019797	0.4284	1	1	63.44	0.07451
Nfu_g_1_006466	OLA.27582		CT030204.3	ENSDARG00000071733	0.4289	1	1	107.15	0.259263
Nfu_g_1_016146	PPAPDC1A	ENSG00000203805	PPAPDC1A	ENSDARG00000067798	0.4292	1	1	121.711	0.071915
Nfu_g_1_010121	PRRT1	ENSG00000204314	PRRT1	ENSDARG00000062208	0.43	1	1	123.713	0.110221
Nfu_g_1_020867	CCDC114	ENSG00000173093	CCDC114	ENSDARG00000015010	0.4301	1	1	124.957	0.361372
Nfu_g_1_020106	SNAP47	ENSG00000143740	SNAP47	ENSDARG00000063445	0.4302	1	1	117.653	0.124134
Nfu_g_1_006295	RUSC2	ENSG00000198853	RUSC2	ENSDARG00000095288	0.4312	1	9	0.850845	0.463774
Nfu_g_1_006680	Nfu_g_1_006680	ENSG00000099904	ZDHHC8B	ENSDARG00000018508	0.4316	1	1	68.3325	0.222161
Nfu_g_1_010356	ASB8	ENSG00000177981	ASB8	ENSDARG00000003383	0.432	1	1	135.358	0.0221368
Nfu_g_1_000247	CCNL1	ENSG00000163660	CCNL1A	ENSDARG00000055124	0.4323	1	2	1.25683	0.08882
Nfu_g_1_004515	SPRY1	ENSG00000164056	SPRY1	ENSDARG00000024286	0.4326	1	1	85.8433	0.103517
Nfu_g_1_007938	ERGIC2	ENSG00000087502	ERGIC2	ENSDARG00000051936	0.4333	1	1	112.568	0.143091
Nfu_g_1_000346	VMP1	ENSG00000062716	VMP1	ENSDARG00000012450	0.4335	1	1	70.7346	0.123191
Nfu_g_1_021894	TMEM229B	ENSG00000198133	TMEM229B	ENSDARG00000060569	0.4346	1	1	111.618	0.13942
Nfu_g_1_009851	HIGD2A	ENSG00000146066	HIGD2A	ENSDARG00000052371	0.4354	1	1	104.135	0.305284
Nfu_g_1_019338	Nfu_g_1_019338		SI:CH211-195B13.1	ENSDARG00000016623	0.4362	1	2	74.8126	0.0519521
Nfu_g_1_013964	PPDPFB	ENSG00000125534	PPDPFB	ENSDARG00000031317	0.4384	1	1	80.1096	0.0773828
Nfu_g_1_017745	HAT1	ENSG00000128708	HAT1	ENSDARG00000034916	0.4385	1	2	1.43773	0.121538
Nfu_g_1_017720	B3GALT1	ENSG00000172318	B3GALT1	ENSDARG00000075154	0.4385	1	1	23.8208	0.180109
Nfu_g_1_008858	ADD2	ENSG00000075340	ADD2	ENSDARG00000074581	0.4393	1	1	77.1781	0.092782
Nfu_g_1_018320	FBXO41	ENSG00000163013	FBXO41	ENSDARG00000078908	0.4395	1	1	82.0577	0.0446111
Nfu_g_1_015420	QKIA		QK	ENSDARG00000044462	0.4399	1	1	120.367	0.0686889
Nfu_g_1_001490	SYN2A	ENSG00000157152	SYN2A	ENSDARG00000045945	0.4401	1	1	86.452	0.107531
Nfu_g_1_021144	LBP		SI:DKEY-11F4.4	ENSDARG00000088486	0.4402	1	4	1.08479	0.28979
Nfu_g_1_008458	PDP2	ENSG00000172840	PDP2	ENSDARG00000058571	0.4402	1	1	80.0482	0.16564
Nfu_g_1_002453	PRRG1	ENSG00000130962	PRRG1	ENSDARG00000043283	0.4411	1	1	100.496	0.140309
Nfu_g_1_000947	Nfu_g_1_000947	ENSG00000119938	PPP1R3CB	ENSDARG00000014554	0.4411	1	1	79.9544	0.310237
Nfu_g_1_016908	FAM35A	ENSG00000122376	FAM35A	ENSDARG00000038686	0.4416	1	5	1.57889	0.62985
Nfu_g_1_001791	GPN2	ENSG00000142751	GPN2	ENSDARG00000069820	0.4417	1	1	119.552	0.122171
Nfu_g_1_008138	CU181898.3	ENSG00000149091	DGKZA	ENSDARG00000014439	0.4425	1	2	110.358	0.104574
Nfu_g_1_001703	CDKAL1	ENSG00000145996	CDKAL1	ENSDARG00000022122	0.4427	1	1	69.2804	0.106847
Nfu_g_1_005875	CDC16	ENSG00000130177	CDC16	ENSDARG00000055470	0.4433	1	1	113.883	0.0693467
Nfu_g_1_009341	NDEL1B	ENSG00000166579	NDEL1B	ENSDARG00000038190	0.4436	1	1	62.764	0.140464
Nfu_g_1_018736	PDIP5	ENSG00000143870	PDIP5	ENSDARG00000009001	0.4437	1	1	116.373	0.130499
Nfu_g_1_014652	PLP1A	ENSG00000123560	PLP1A	ENSDARG00000057770	0.4441	1	1	79.8216	0.0643306
Nfu_g_1_006524	RFX3	ENSG00000080298	RFX3	ENSDARG00000014550	0.4445	1	1	115.868	0.0611806
Nfu_g_1_012010	MDM2	ENSG00000135679	MDM2	ENSDARG00000033443	0.4459	1	7	1.81029	0.57572
Nfu_g_1_001604	MAGI1A	ENSG00000151276	MAGI1A	ENSDARG00000070145	0.4467	1	1	91.4755	0.0906566
Nfu_g_1_009309	LHFPL2	ENSG00000145685	LHFPL2B	ENSDARG00000039926	0.4469	1	1	135.197	0.188364
Nfu_g_1_004092	OLA.23378		SI:DKEYP-120H9.1	ENSDARG00000020278	0.4472	1	1	91.5557	0.06671
Nfu_g_1_004604	POLA2	ENSG00000014138	POLA2	ENSDARG00000015070	0.4478	1	5	0.978418	0.235765
Nfu_g_1_014060	Nfu_g_1_014060		-	-	0.4484	1	1	139.291	0.192523
Nfu_g_1_001544	SIKE1	ENSG00000052723	SIKE1	ENSDARG00000060981	0.4484	1	1	88.3488	0.141416
Nfu_g_1_010840	FGFR1	ENSG00000077782	FGFR1B	ENSDARG00000011190	0.4487	1	1	1.74745	0.120216
Nfu_g_1_000582	MME	ENSG00000142606	MMEL1	ENSDARG00000026398	0.451	1	7	2.28806	0.155333
Nfu_g_1_007576	FMNL1	ENSG00000184922	FMNL1 (1 OF 2)	ENSDARG00000055713	0.4515	1	1	103.341	0.106504
Nfu_g_1_004123	LAPTM4B	ENSG00000104341	LAPTM4B	ENSDARG00000035870	0.4516	1	1	92.9314	0.03277
Nfu_g_1_018650	RDH14B	ENSG00000240857	RDH14B	ENSDARG00000002467	0.452	1	1	130.813	0.18845
Nfu_g_1_001780	PAPD7	ENSG00000112941	PAPD7	ENSDARG00000062114	0.4523	1	3	1.36197	0.159141
Nfu_g_1_002709	ALKBH6	ENSG00000239382	ALKBH6	ENSDARG00000077253	0.4523	1	1	116.454	0.204672
Nfu_g_1_004149	BLOC1S4	ENSG00000186222	BLOC1S4	ENSDARG00000007597	0.4525	1	1	13.1555	0.109986
Nfu_g_1_017619	MBNL2	ENSG00000139793	MBNL2	ENSDARG00000018460	0.4529	1	1	58.2477	0.177305
Nfu_g_1_018782	SIPA1L1	ENSG00000197555	SIPA1L1	ENSDARG00000020134	0.4535	1	2	1.43495	0.0668966
Nfu_g_1_008793	STRADB	ENSG00000082146	STRADB	ENSDARG00000088225	0.4535	1	1	114.77	0.0983945
Nfu_g_1_022016	EIF3M	ENSG00000149100	EIF3M	ENSDARG00000013931	0.4536	1	1	124.456	0.0475914
Nfu_g_1_012147	TFAM	ENSG00000108064	TFAM	ENSDARG00000063145	0.4537	1	16	1.32895	0.67198
Nfu_g_1_013138	CABZ01087853.1	ENSG00000131069	ACSS2	ENSDARG00000037781	0.4537	1	1	112.13	0.110853
Nfu_g_1_022555	MTA2	ENSG00000149480	MTA2	ENSDARG00000013031	0.4539	1	1	101.486	0.02855
Nfu_g_1_010833	NEK6	ENSG00000119408	NEK6	ENSDARG00000037963	0.4539	1	1	80.8631	0.114032
Nfu_g_1_022873	DYDC2	ENSG00000133665	DYDC2	ENSDARG00000091663	0.4543	1	1	74.8127	1
Nfu_g_1_011993	TMEM209	ENSG00000146842	TMEM209	ENSDARG00000039340	0.4545	1	1	138.308	0.0715377
Nfu_g_1_015253	CRIM1	ENSG00000150938	CRIM1	ENSDARG00000029668	0.4554	1	1	99.1105	0.176534
Nfu_g_1_014907	MTUS1A	ENSG00000129422	MTUS1A	ENSDARG00000071562	0.4556	1	3	1.56268	0.43116
Nfu_g_1_002406	DNAJC6	ENSG00000116675	DNAJC6	ENSDARG00000079891	0.4558	1	1	65.8233	0.0877796
Nfu_g_1_013921	PTP4A1	ENSG00000112245	PTP4A1	ENSDARG00000006242	0.4561	1	1	80.7529	0.0155788
Nfu_g_1_020624	CSGALNACT1	ENSG00000147408	CSGALNACT1 (1 OF 2)	ENSDARG00000040535	0.4563	1	1	55.2288	0.135924
Nfu_g_1_012597	Nfu_g_1_012597		CT027762.3	ENSDARG00000055567	0.4566	1	1	107.966	0.323617
Nfu_g_1_019741	CBX8	ENSG00000141570	CBX8 (3 OF 3)	ENSDARG00000087327	0.4572	1	1	109.848	0.223707
Nfu_g_1_000499	FOLH1	ENSG00000077616	FOLH1	ENSDARG00000021383	0.4577	1	1	57.7221	0.158338
Nfu_g_1_010182	FAM60AL	ENSG00000128563	PRKRIP1	ENSDARG00000033126	0.4579	1	1	131.744	0.218915
Nfu_g_1_017241	PPIL2	ENSG00000100023	PPIL2	ENSDARG00000002016	0.458	1	1	135.113	0.0910653
Nfu_g_1_016492	CYP2J2	ENSG00000100197	CYP2AD2	ENSDARG00000021172	0.4587	1	1	2.87827	0.249094
Nfu_g_1_006707	RAPGEF1B	ENSG00000107263	RAPGEF1B	ENSDARG00000015971	0.4588	1	1	72.6575	0.0875405
Nfu_g_1_020215	EIF2B5	ENSG00000145191	EIF2B5	ENSDARG00000074995	0.4592	1	1	54.7381	0.0898655
Nfu_g_1_000211	FLI1A	ENSG00000151702	FLI1A	ENSDARG00000054632	0.4609	1	1	91.0341	0.03294
Nfu_g_1_016537	ATF5B	ENSG00000169136	ATF5 (2 OF 2)	ENSDARG00000077785	0.461	1	1	67.8651	0.125003
Nfu_g_1_008041	CPT1A	ENSG00000110090	CPT1A (1 OF 2)	ENSDARG00000062054	0.4615	1	1	89.6625	0.09591
Nfu_g_1_009172	TTC37	ENSG00000198677	TTC37	ENSDARG00000074314	0.4619	1	3	1.96553	0.198125
Nfu_g_1_021870	TMEM87A	ENSG00000103978	TMEM87A	ENSDARG00000074967	0.4619	1	1	113.472	0.0769825
Nfu_g_1_007183	CD97	ENSG00000123146	CD97 (1 OF 3)	ENSDARG00000089904	0.4622	1	1	114.937	0.234509
Nfu_g_1_006308	PTPN11A	ENSG00000179295	PTPN11A	ENSDARG00000020334	0.4622	1	1	147.724	0.0432196
Nfu_g_1_015328	KLF11B	ENSG00000172059	KLF11A	ENSDARG00000030844	0.4624	1	3	1.19252	0.31566
Nfu_g_1_006047	WARS2	ENSG00000116874	WARS2	ENSDARG00000011801	0.4629	1	6	1.73421	0.195591
Nfu_g_1_003859	ANXA2B	ENSG00000182718	ANXA2B	ENSDARG00000053625	0.4629	1	2	129.22	0.114317
Nfu_g_1_001555	CTDSP2	ENSG00000175215	CTDSP2	ENSDARG00000036102	0.463	1	1	125.057	0.111159
Nfu_g_1_006202	FKBP14	ENSG00000106080	FKBP14	ENSDARG00000040695	0.4634	1	1	111.23	0.179117
Nfu_g_1_007621	DNAJB1A	ENSG00000132002	DNAJB1A	ENSDARG00000015831	0.4634	1	1	116.115	0.132909
Nfu_g_1_020925	ZMAT1	ENSG00000166432	KRCC1	ENSDARG00000058679	0.4638	1	1	115.006	0.47099
Nfu_g_1_000293	ITPKCB	ENSG00000086544	ITPKCB	ENSDARG00000067741	0.464	1	5	1.13917	0.42803
Nfu_g_1_009386	FAM211BA	ENSG00000178026	FAM211BA	ENSDARG00000074308	0.4643	1	1	75.6248	0.0647142
Nfu_g_1_011524	MYD88	ENSG00000172936	MYD88	ENSDARG00000010169	0.4646	1	1	88.204	0.190525
Nfu_g_1_010992	SOSTDC1A	ENSG00000171243	SOSTDC1A	ENSDARG00000068892	0.465	1	1	0.950456	0.116733
Nfu_g_1_019086	LPGAT1	ENSG00000123684	LPGAT1	ENSDARG00000013542	0.4651	1	1	77.2714	0.159911
Nfu_g_1_018285	SMU1	ENSG00000122692	SMU1	ENSDARG00000002538	0.4654	1	1	87.4373	0.0523911
Nfu_g_1_011420	ZDHHC20	ENSG00000180776	ZDHHC20 (1 OF 2)	ENSDARG00000058178	0.4657	1	1	100.496	0.128648
Nfu_g_1_000689	CUX1A	ENSG00000257923	CUX1A	ENSDARG00000078459	0.4658	1	1	139.098	0.108113
Nfu_g_1_006725	ZMAT5	ENSG00000100319	ZMAT5	ENSDARG00000035434	0.4672	1	1	100.375	0.288492
Nfu_g_1_017702	AGPAT3	ENSG00000160216	AGPAT3	ENSDARG00000036549	0.4673	1	1	132.439	0.11551
Nfu_g_1_007298	CACNG4	ENSG00000075461	CACNG4 (1 OF 2)	ENSDARG00000074669	0.4673	1	1	85.0036	0.0981094
Nfu_g_1_005233	CNKSR2B	ENSG00000149970	CNKSR2	ENSDARG00000074480	0.4691	1	1	38.4827	0.0786998
Nfu_g_1_014830	PHF6	ENSG00000156531	PHF6	ENSDARG00000004046	0.4694	1	1	96.9287	0.0728964
Nfu_g_1_008237	RABL2	ENSG00000079974	RABL2	ENSDARG00000063321	0.4699	1	1	84.5199	0.127568
Nfu_g_1_013962	THOC6	ENSG00000131652	THOC6	ENSDARG00000037966	0.4706	1	1	112.013	0.0993931
Nfu_g_1_014492	ADKA	ENSG00000156110	ADKA	ENSDARG00000039429	0.471	1	1	14.2393	0.119931
Nfu_g_1_011921	DENND2A	ENSG00000166444	ST5	ENSDARG00000037363	0.4712	1	1	99.4428	0.242355
Nfu_g_1_021162	RRP9	ENSG00000114767	RRP9	ENSDARG00000041991	0.4714	1	1	110.046	0.131954
Nfu_g_1_001603	CABZ01046283.1	ENSG00000144711	IQSEC1 (1 OF 2)	ENSDARG00000016551	0.474	1	1	101.345	0.0330975
Nfu_g_1_015005	USP40	ENSG00000085982	USP40	ENSDARG00000071197	0.4743	1	6	2.48789	0.252368
Nfu_g_1_002508	HOMER3	ENSG00000051128	HOMER3	ENSDARG00000010789	0.4746	1	1	56.8669	0.119348
Nfu_g_1_022751	GHRHR		GHRHRA	ENSDARG00000037341	0.475	1	1	45.6264	0.125156
Nfu_g_1_004676	CU855896.1		CU855896.1	ENSDARG00000061909	0.4753	1	1	85.6262	0.0413166
Nfu_g_1_011612	PPM1H	ENSG00000111110	PPM1H	ENSDARG00000063684	0.4759	1	1	70.97	0.05846
Nfu_g_1_021737	GPR151	ENSG00000173250	GPR151	ENSDARG00000076565	0.476	1	1	0.992683	0.170845
Nfu_g_1_006658	GSNA	ENSG00000148180	GSNA	ENSDARG00000011459	0.476	1	1	62.4003	0.089907
Nfu_g_1_020040	CDH2	ENSG00000170558	CDH2	ENSDARG00000018693	0.4766	1	1	143.122	0.115468
Nfu_g_1_004010	COG4	ENSG00000103051	COG4	ENSDARG00000054264	0.4774	1	1	109.314	0.0801179
Nfu_g_1_005301	BRD8	ENSG00000112983	BRD8 (1 OF 2)	ENSDARG00000055999	0.478	1	3	1.9828	0.30046
Nfu_g_1_008439	BHLHE41	ENSG00000123095	BHLHE41	ENSDARG00000041691	0.4786	1	1	98.6753	0.0927512
Nfu_g_1_015014	ACVR1L	ENSG00000115170	ACVR1L	ENSDARG00000014986	0.4788	1	1	89.839	0.114793
Nfu_g_1_021909	RTF1	ENSG00000137815	RTF1	ENSDARG00000008947	0.4795	1	1	35.5066	0.0445779
Nfu_g_1_008638	RPL31	ENSG00000071082	RPL31	ENSDARG00000053365	0.4796	1	1	144.507	0.0521339
Nfu_g_1_006302	JMY	ENSG00000152409	JMY	ENSDARG00000092836	0.4809	1	1	92.0081	0.18901
Nfu_g_1_008957	NPY8BR		NPY8AR	ENSDARG00000017234	0.4811	1	1	101.701	0.103216
Nfu_g_1_000948	CALCOCO2	ENSG00000136436	CALCOCO2	ENSDARG00000052515	0.4824	1	5	0.925501	0.43177
Nfu_g_1_004720	HS6ST2	ENSG00000171004	HS6ST2	ENSDARG00000012025	0.4827	1	1	1.18831	0.09044
Nfu_g_1_008014	FAN1	ENSG00000198690	FAN1	ENSDARG00000062269	0.4848	1	3	0.988317	0.235829
Nfu_g_1_007399	GP1BB	ENSG00000203618	GP1BB	ENSDARG00000074441	0.4849	1	3	1.12693	0.154008
Nfu_g_1_023497	PHF14	ENSG00000106443	PHF14	ENSDARG00000061458	0.4854	1	1	116.969	0.07777
Nfu_g_1_013579	RNF169	ENSG00000166439	RNF169	ENSDARG00000042825	0.4878	1	2	0.978891	0.209264
Nfu_g_1_021772	LARP1B	ENSG00000138709	LARP1B	ENSDARG00000061169	0.4894	1	4	1.0456	0.23022
Nfu_g_1_018855	RARS2	ENSG00000146282	RARS2	ENSDARG00000032277	0.4903	1	4	1.11392	0.25997
Nfu_g_1_001524	KRT18	ENSG00000111057	KRT18	ENSDARG00000018404	0.4903	1	1	104.766	0.0795271
Nfu_g_1_007084	XPA	ENSG00000136936	XPA	ENSDARG00000038114	0.4906	1	1	105.359	0.11533
Nfu_g_1_010812	ARRDC3B	ENSG00000113369	ARRDC3	ENSDARG00000052690	0.4909	1	1	96.8446	0.0593783
Nfu_g_1_003092	PCGF5	ENSG00000180628	PCGF5A	ENSDARG00000071007	0.4919	1	1	100.028	0.0916991
Nfu_g_1_004335	SPARC	ENSG00000113140	SPARC	ENSDARG00000019353	0.4928	1	1	76.3712	0.142904
Nfu_g_1_014386	GPR75	ENSG00000119737	GPR75	ENSDARG00000069343	0.4934	1	1	5.33929	0.064912
Nfu_g_1_004272	SHISA3	ENSG00000178343	SHISA3	ENSDARG00000075467	0.4943	1	1	81.3162	0.0857842
Nfu_g_1_010826	PAM	ENSG00000145730	PAM	ENSDARG00000042071	0.4946	1	1	87.6753	0.19488
Nfu_g_1_013372	DCAF11	ENSG00000100897	DCAF11	ENSDARG00000009868	0.4971	1	1	149.326	0.0767586
Nfu_g_1_007950	TBC1D15	ENSG00000121749	TBC1D15	ENSDARG00000057218	0.4986	1	3	1.47139	0.16196
Nfu_g_1_002017	RNF41	ENSG00000181852	RNF41	ENSDARG00000036831	0.4992	1	1	103.554	0.0101641
Nfu_g_1_020857	CYC1	ENSG00000179091	CYC1	ENSDARG00000038075	0.4992	1	1	85.7055	0.139142
Nfu_g_1_008190	TCP11L1	ENSG00000176148	TCP11L1	ENSDARG00000031890	0.4995	1	5	0.91597	0.192107
Nfu_g_1_001749	EIF3H	ENSG00000147677	EIF3HA	ENSDARG00000077242	0.4997	1	1	35.3427	0.0572266
Nfu_g_1_016576	PCTP	ENSG00000141179	PCTP	ENSDARG00000073985	0.5007	1	1	131.5	0.203912
Nfu_g_1_020460	PSMB5	ENSG00000100804	PSMB5	ENSDARG00000075445	0.5025	1	1	99.6615	0.133649
Nfu_g_1_006057	DACHD	ENSG00000165659	DACHD	ENSDARG00000069440	0.5027	1	1	79.302	0.0412891
Nfu_g_1_002380	ARRDC2	ENSG00000105643	ARRDC2	ENSDARG00000020761	0.5028	1	1	84.639	0.0674368
Nfu_g_1_008257	LMO2	ENSG00000135363	LMO2	ENSDARG00000095019	0.5033	1	1	76.5654	0.0198608
Nfu_g_1_004887	GSG1L	ENSG00000169181	GSG1L	ENSDARG00000037390	0.504	1	1	94.3172	0.0534909
Nfu_g_1_012406	ANKRD63	ENSG00000131503	ANKHD1	ENSDARG00000077860	0.5041	1	7	1.10393	0.416491
Nfu_g_1_017205	MSANTD2	ENSG00000120458	MSANTD2	ENSDARG00000079474	0.5047	1	1	103.048	0.11683
Nfu_g_1_018126	PTDSS2	ENSG00000174915	PTDSS2	ENSDARG00000063147	0.5053	1	1	110.875	0.0739556
Nfu_g_1_022328	Nfu_g_1_022328	ENSG00000100346	CACNA1I	ENSDARG00000070522	0.506	1	4	1.35548	0.281635
Nfu_g_1_015776	SRF	ENSG00000112658	SRF	ENSDARG00000053918	0.5071	1	1	100.753	0.173552
Nfu_g_1_007546	ZNF652	ENSG00000198740	ZNF652	ENSDARG00000062302	0.5072	1	1	96.1138	0.0846002
Nfu_g_1_017280	P2RX7	ENSG00000089041	P2RX7	ENSDARG00000042440	0.5075	1	1	54.394	0.242348
Nfu_g_1_007830	YIPF4	ENSG00000119820	YIPF4	ENSDARG00000030957	0.5088	1	1	1.39857	0.0757497
Nfu_g_1_015571	COX4I2	ENSG00000131055	COX4I2	ENSDARG00000022509	0.5089	1	1	72.3081	0.243212
Nfu_g_1_012060	TTLL1	ENSG00000100271	TTLL1	ENSDARG00000090778	0.5094	1	1	103.122	0.0194019
Nfu_g_1_012389	SYNDIG1L	ENSG00000183379	SYNDIG1L	ENSDARG00000042390	0.5107	1	1	72.1093	0.0672
Nfu_g_1_017272	PTGESL	ENSG00000148334	PTGESL	ENSDARG00000068415	0.5127	1	2	1.62562	0.164548
Nfu_g_1_005174	BUD13	ENSG00000137656	BUD13	ENSDARG00000006666	0.5132	1	4	1.00356	0.226954
Nfu_g_1_017501	KIAA0391	ENSG00000100890	-	ENSDARG00000075057	0.5139	1	4	1.13208	0.44821
Nfu_g_1_000202	C5AR1	ENSG00000197405	C5AR1	ENSDARG00000040319	0.5142	1	3	1.02606	0.40364
Nfu_g_1_015578	GRIPAP1	ENSG00000068400	GRIPAP1	ENSDARG00000063069	0.5145	1	1	30.1103	0.15615
Nfu_g_1_010100	EXOSC7	ENSG00000075914	EXOSC7	ENSDARG00000043336	0.5169	1	1	45.3166	0.100615
Nfu_g_1_008731	RDX	ENSG00000147065	MSNA	ENSDARG00000058128	0.5169	1	1	94.3956	0.054721
Nfu_g_1_018746	SH3BGRL2	ENSG00000198478	SH3BGRL2	ENSDARG00000036878	0.5183	1	1	118.49	0.104211
Nfu_g_1_022837	WIPI1	ENSG00000070540	WIPI1	ENSDARG00000040657	0.5184	1	1	83.004	0.0436981
Nfu_g_1_014914	FAM199X	ENSG00000123575	FAM199X	ENSDARG00000009982	0.5221	1	1	70.8179	0.0168533
Nfu_g_1_019776	KCNJ4	ENSG00000168135	KCNJ4	ENSDARG00000068110	0.5232	1	1	96.8137	0.21556
Nfu_g_1_020699	C9H2ORF47	ENSG00000162972	C9H2ORF47	ENSDARG00000069671	0.5245	1	5	1.42405	0.136256
Nfu_g_1_022679	C22H19ORF60	ENSG00000006015	C22H19ORF60	ENSDARG00000073867	0.5245	1	1	76.4477	0.149075
Nfu_g_1_020404	GORASP1	ENSG00000114745	GORASP1	ENSDARG00000003068	0.5248	1	4	2.15472	0.354895
Nfu_g_1_015852	SLC26A11	ENSG00000181045	SLC26A11	ENSDARG00000043021	0.5262	1	2	1.01357	0.221587
Nfu_g_1_022999	Nfu_g_1_022999	ENSG00000125430	HS3ST3B1B	ENSDARG00000086645	0.5272	1	1	120.348	0.0459508
Nfu_g_1_005486	CSRNP3	ENSG00000178662	CSRNP3	ENSDARG00000079741	0.5314	1	1	98.0856	0.194411
Nfu_g_1_021352	TIMP4	ENSG00000035862	TIMP2B	ENSDARG00000075261	0.5317	1	1	85.7852	0.0887815
Nfu_g_1_023282	USP22	ENSG00000124422	USP22	ENSDARG00000040407	0.5321	1	1	80.0968	0.02903
Nfu_g_1_013398	SNX7	ENSG00000162627	SNX7	ENSDARG00000003391	0.5331	1	2	0.873042	0.155839
Nfu_g_1_021878	WDR32	ENSG00000122741	WDR32	ENSDARG00000029600	0.5352	1	1	88.5353	0.0409799
Nfu_g_1_014457	TP53BP2	ENSG00000143514	TP53BP2	ENSDARG00000009136	0.5387	1	3	0.99551	0.167175
Nfu_g_1_018880	HEBP2	ENSG00000051620	HEBP2	ENSDARG00000042630	0.5413	1	3	1.68667	0.207497
Nfu_g_1_020727	JUN	ENSG00000177606	JUN	ENSDARG00000043531	0.5419	1	1	44.4083	0.0636876
Nfu_g_1_011434	YTHDF3		YTHDF3	ENSDARG00000057939	0.5457	1	1	108.034	0.0920171
Nfu_g_1_006013	RRP1	ENSG00000160208	RRP1	ENSDARG00000027515	0.5458	1	5	1.97138	0.48421
Nfu_g_1_012906	OLFM3B	ENSG00000118733	OLFM3B	ENSDARG00000039174	0.5466	1	1	80.5468	0.0548571
Nfu_g_1_022540	Nfu_g_1_022540		CABZ01078499.2	ENSDARG00000090419	0.5478	1	16	1.1821	0.46769
Nfu_g_1_005210	RPGRA	ENSG00000156313	RPGRA	ENSDARG00000056617	0.5486	1	5	1.8913	0.7971
Nfu_g_1_019569	SPC24	ENSG00000161888	SPC24	ENSDARG00000093622	0.5513	1	4	1.85224	0.383698
Nfu_g_1_003637	ABI2B	ENSG00000138443	ABI2 (1 OF 2)	ENSDARG00000014875	0.5524	1	1	0.942798	0.131931
Nfu_g_1_011527	APOOB	ENSG00000184831	APOOB	ENSDARG00000026444	0.5551	1	4	1.0326	0.318696
Nfu_g_1_020758	OSGIN1	ENSG00000140961	OSGIN1	ENSDARG00000052279	0.5557	1	1	114.558	0.123435
Nfu_g_1_012385	CCDC85CB	ENSG00000205476	CCDC85CB	ENSDARG00000079555	0.5596	1	1	95.4407	0.0496069
Nfu_g_1_018710	FAM184A	ENSG00000111879	FAM184A	ENSDARG00000014081	0.5622	1	1	63.0528	0.0853923
Nfu_g_1_004167	STMN2B	ENSG00000104435	STMN2B	ENSDARG00000070537	0.5648	1	1	98.9557	0.0768154
Nfu_g_1_001251	CHD4B	ENSG00000111642	CHD4B	ENSDARG00000025789	0.566	1	1	57.4758	0.06508
Nfu_g_1_011913	ATP5C1	ENSG00000165629	ATP5C1	ENSDARG00000045514	0.5662	1	1	67.6572	0.0952186
Nfu_g_1_019870	CLSTN2	ENSG00000158258	CLSTN2	ENSDARG00000060637	0.5671	1	5	1.84688	0.29948
Nfu_g_1_006533	Nfu_g_1_006533	ENSG00000181104	F2R	ENSDARG00000060012	0.5686	1	5	2.15202	0.58758
Nfu_g_1_019463	CDC42EP1	ENSG00000128283	CDC42EP1 (2 OF 2)	ENSDARG00000077792	0.5715	1	4	1.17921	0.280115
Nfu_g_1_003836	CABZ01083862.1	ENSG00000102984	ZNF821	ENSDARG00000079268	0.5716	1	1	130.074	0.0957258
Nfu_g_1_019506	SPSB3A	ENSG00000162032	ZGC:158220	ENSDARG00000077737	0.572	1	1	71.8243	0.0708778
Nfu_g_1_018764	FDFT1	ENSG00000079459	FDFT1	ENSDARG00000060260	0.5767	1	1	116.901	0.0700077
Nfu_g_1_013609	ENDOV		-	-	0.5788	1	1	86.1464	0.179122
Nfu_g_1_001607	BICD2	ENSG00000185963	BICD2 (2 OF 2)	ENSDARG00000075571	0.5835	1	1	43.7206	0.0714442
Nfu_g_1_002347	VCAM1	ENSG00000162692	VCAM1	ENSDARG00000062479	0.5883	1	10	1.50391	0.350525
Nfu_g_1_020246	RIPK1L	ENSG00000137275	RIPK1L	ENSDARG00000006677	0.5895	1	5	1.38134	0.47988
Nfu_g_1_007171	Nfu_g_1_007171		ZGC:158309	ENSDARG00000069940	0.6001	1	5	1.67079	0.202114
Nfu_g_1_020560	ACSL3B	ENSG00000123983	ACSL3B	ENSDARG00000014674	0.6028	1	1	105.782	0.0872359
Nfu_g_1_004371	SOX3	ENSG00000134595	SOX3	ENSDARG00000053569	0.6034	1	1	75.9425	0.0314
Nfu_g_1_015879	CABZ01059390.1	ENSG00000262814	MRPL12	ENSDARG00000038768	0.6037	1	1	65.6347	0.0919363
Nfu_g_1_019377	HIRIP3	ENSG00000149929	HIRIP3	ENSDARG00000027749	0.6038	1	5	0.934455	0.538754
Nfu_g_1_020230	TMEM8A	ENSG00000129925	TMEM8A	ENSDARG00000032795	0.6105	1	5	1.95203	0.235642
[truncated: 11,579 more rows]

## Sheet: S4 Fold-changes mito genes 
Gene symbol	Fold-difference NMR/Mouse	Naked mole-rat count	Mouse Count	Fold-difference APS/NFU	A. striatum RPKM	N. furzeri RPKM
[truncated: 24 more rows]

[truncated: 9 more sheets: S5 Overview tested genes, S6 tree genes, S7 GO background, S8 5-to-95% PSG exp background, S9 mito biogenesis genes, S10 PSGs as entrez, S11 Expression levels of genes, S12 Read data, S13 Overlaps long-lived species]
